# Supplementary material for: Hoxa2 Selectively Enhances Meis Binding to Change a Branchial Arch Ground State
Source: Dev Cell. 2015 Feb 9;32(3):265–77. doi: 10.1016/j.devcel.2014.12.024 (PMC4333904; doi:10.1016/j.devcel.2014.12.024)
Supplement: Table S1. Meis ChIP-Seq Data Set in the IIBA, Related to Figure 2 [file mmc2.xls]

## Sheet: data
Chromosome	Start coordinate	End coordinate	Chromosome	Start of summit region	End of summit region	Length	Summit position	Number of reads	-10log10(Pvalue)	Fold enrichment	FDR(%)	Mean PhastCons	Closest gene	%coverage of region by Hoxa2	%coverage of summit region by Hoxa2
chr6	30474751	30480334	chr6	30476006	30476206	5584	1356	542	3228.29	103.33	0	0.603854	1700025E21Rik	0.30772	0.565
chr1	163949567	163952232	chr1	163950756	163950956	2666	1290	447	3224.61	92.61	0	0.940008	AK013293	0.634146	0.825
chr13	51353499	51355765	chr13	51354505	51354705	2267	1107	513	3190.05	54.62	0	0.385244	Nxnl2	0.734775	0.45
chr7	90622970	90627383	chr7	90626223	90626423	4414	3354	522	3189.34	81.43	0	0.0433341	Tmc3	0.358033	0.8
chr3	151554130	151556191	chr3	151554992	151555192	2062	963	350	3149.13	130.5	0	0.130613	Ptgfr	0.759825	0.495
chr9	41542870	41546049	chr9	41544125	41544325	3180	1356	422	3140.96	126.42	0	1.0048	AK132154	0.486002	0.095
chrX	67346828	67348655	chrX	67347567	67347767	1828	840	338	3139.99	130.5	0	0.903432	1700111N16Rik	0.567597	0.36
chr15	50577552	50580628	chr15	50578362	50578562	3077	911	392	3129.99	109.71	0	0.954604	Trps1	0.442133	0
chr4	13017950	13021949	chr4	13020794	13020994	4000	2945	447	3117.28	114.71	0	0.986008	Gm11818	0	0
chr3	86511281	86514713	chr3	86513573	86513773	3433	2393	412	3109.07	128.74	0	1.00435	Lrba	0.544289	0.57
chr8	27917783	27920131	chr8	27918833	27919033	2349	1151	460	3100	212.5	0	0.872921	Zfp703	0.292589	0
chr1	13824130	13826697	chr1	13825051	13825251	2568	1022	425	3100	169.77	0	0.934958	Gm5523	0.426178	0
chr4	72606378	72608936	chr4	72607857	72608057	2559	1580	693	3100	164	0	0.997955	Aldoart1	0.777952	0.945
chr8	28118221	28120661	chr8	28119031	28119231	2441	911	400	3100	151.29	0	0.712553	Erlin2	0.813934	0.96
chr12	27871385	27873852	chr12	27872658	27872858	2468	1374	445	3100	143.21	0	0.942511	AK163447	0.590596	0.585
chr5	150193030	150195965	chr5	150194781	150194981	2936	1852	574	3100	134.17	0	0.551975	AK138849	0.429642	0.885
chr14	22908662	22911690	chr14	22910103	22910303	3029	1542	435	3100	134.14	0	0.987049	1700112E06Rik	0.595112	0.61
chr14	121505917	121509171	chr14	121507861	121508061	3255	2045	441	3100	129.35	0	0.322462	Farp1	0.543946	0.635
chr14	22721922	22725046	chr14	22723056	22723256	3125	1235	853	3100	127.86	0	0.995292	AK079754	0.931178	0
chr2	125326519	125328383	chr2	125327451	125327651	1865	1033	589	3100	127.5	0	0.0853824	Fbn1	0	0
chr18	17014001	17016394	chr18	17015328	17015528	2394	1428	422	3100	124	0	0.0554672	Cdh2	0.787714	0
chr8	111501181	111503233	chr8	111501794	111501994	2053	714	531	3100	120.83	0	1.00274	Zfhx3	0.755361	0.315
chr13	94607934	94611385	chr13	94609232	94609432	3452	1399	456	3100	120	0	0.807395	AK037155	0	0
chr17	87633664	87635464	chr17	87634356	87634556	1801	793	576	3100	118.33	0	0.0313257	Mcfd2	0	0
chr14	22866800	22869207	chr14	22868091	22868291	2408	1392	400	3100	118	0	0.986971	1700112E06Rik	0.460739	0.275
chr2	115209449	115213000	chr2	115210605	115210805	3552	1257	483	3100	117.35	0	0.999895	AK019710	0.581245	0
chr7	76002795	76005086	chr7	76003781	76003981	2292	1087	455	3100	109.43	0	0.142364	Arrdc4	0.733304	0.285
chr9	118768803	118773098	chr9	118772046	118772246	4296	3344	479	3100	108.56	0	0.260832	Itga9	0.132247	0.375
chr14	102800531	102804480	chr14	102801581	102801781	3950	1151	654	3100	107.5	0	0.0710268	Lmo7	0.582679	0
chr18	55705949	55710324	chr18	55707193	55707393	4376	1345	557	3100	105.71	0	0.989043	AK163160	0.340571	0.935
chr1	191447001	191449294	chr1	191448351	191448551	2294	1451	515	3100	105.52	0	0.0389	Cenpf	0.286088	0
chr4	70567252	70569412	chr4	70568338	70568538	2161	1187	390	3100	105	0	0.816058	Megf9	0.828704	0.495
chr8	27787320	27789452	chr8	27788181	27788381	2133	962	567	3100	104	0	0.999909	Zfp703	0.583021	0.92
chr12	9343774	9348632	chr12	9344746	9344946	4859	1073	518	3100	103.94	0	0.999874	AK006240	0.330383	0.605
chr8	60436363	60439046	chr8	60437396	60437596	2684	1134	466	3100	101.67	0	0.700468	Galntl6	0.64741	0.17
chr18	69824914	69828576	chr18	69827518	69827718	3663	2705	474	3100	98.04	0	0.856847	Tcf4	0.547788	0.515
chr6	6644159	6649183	chr6	6647659	6647859	5025	3601	524	3100	95	0	0.981845	Shfm1	0.61246	0.485
chr14	23465907	23471988	chr14	23468972	23469172	6082	3166	851	3100	94.5	0	1.00465	AK015475	0.599737	0.795
chr3	120463425	120466347	chr3	120464331	120464531	2923	1007	487	3100	93.71	0	0.351814	AK163681	0	0
chr14	10877999	10880500	chr14	10878938	10879138	2502	1040	412	3100	91.24	0	0.879461	Gm3833	0.761695	0.63
chr2	17445131	17448478	chr2	17446373	17446573	3348	1343	462	3100	90.08	0	0.181136	Nebl	0.887661	0.89
chr6	51025871	51028244	chr6	51027036	51027236	2374	1266	525	3100	89.44	0	0.920393	Mir148a	0.729878	0
chrX	6589711	6593247	chrX	6590865	6591065	3537	1255	626	3100	88.93	0		Ccnb3	0	0
chr18	54249552	54253635	chr18	54252229	54252429	4084	2778	517	3100	88	0	0.720241	Csnk1g3	0.605927	0.735
chr15	31908948	31910964	chr15	31909991	31910191	2017	1144	448	3100	87.14	0	0.0203406	Tas2r119	0.387401	0.085
chr9	41019577	41022138	chr9	41020791	41020991	2562	1315	426	3100	86.67	0	0.573474	BC048584	0.417415	0.67
chr6	36839536	36841315	chr6	36840361	36840561	1780	926	411	3100	85.62	0	0.409819	Dgki	0.969084	0.37
chr14	121531947	121534800	chr14	121533638	121533838	2854	1792	563	3100	81.67	0	0.104941	Farp1	0.700666	0.9
chr18	49447990	49452309	chr18	49448481	49448681	4320	592	506	3100	80.83	0	0.60031	Pol	0.349155	0.895
chr18	47457351	47461015	chr18	47458672	47458872	3665	1422	570	3100	79.38	0	0.989459	Sema6a	0.634279	0
chr16	44614872	44618108	chr16	44616019	44616219	3237	1248	510	3100	78.57	0	0.811898	Boc	0.482386	0.9
chr12	105871506	105877422	chr12	105873115	105873315	5917	1710	653	3100	77.78	0	0.983637	Dicer1	0.426471	0.355
chr2	115455371	115458263	chr2	115456884	115457084	2893	1614	919	3100	77.5	0	0.999904	Mir1951	0.785615	0.255
chr4	12568776	12570833	chr4	12569824	12570024	2058	1149	472	3100	77.5	0	0.0373399	Gm11818	0.80457	0.045
chr18	84682158	84685177	chr18	84683035	84683235	3020	978	453	3100	73.33	0	0.956921	Zfp407	0.524015	0
chr13	77548450	77552144	chr13	77550225	77550425	3695	1876	561	3100	73.06	0	0.994955	2210408I21Rik	0.392258	0
chr4	58682450	58686160	chr4	58683219	58683419	3711	870	511	3100	71.67	0	0.310643	Olfr267	0.414016	0.27
chr6	16652121	16654472	chr6	16652916	16653116	2352	896	547	3100	71.67	0	0.586556	Tcfec	0.564866	0
chr8	27461207	27464545	chr8	27462268	27462468	3339	1162	556	3100	65.56	0	1.00401	Thap1	0.495806	0.67
chr10	45611995	45615435	chr10	45613628	45613828	3441	1734	555	3100	65	0	0.628363	Hace1	0.690407	0.905
chr1	163943686	163949361	chr1	163947109	163947309	5676	3524	606	3100	63.28	0	0.718492	AK013293	0.530573	0
chr3	130011966	130020739	chr3	130018351	130018551	8774	6486	654	3100	62.36	0	0.31545	Col25a1	0.4132	0.175
chr18	84582099	84586254	chr18	84584033	84584233	4156	2035	596	3100	50	0	0.99991	Zfp407	0.498195	0
chr4	54481834	54484836	chr4	54482994	54483194	3003	1261	562	3100	49.58	0	0.690962	Zfp462	0.626915	0
chr14	22932187	22935449	chr14	22934095	22934295	3263	2009	524	3100	46.67	0	0.750977	1700112E06Rik	0.68179	0
chr4	129879081	129886617	chr4	129882535	129882735	7537	3555	724	3100	31.55	0		Gm853	0.660961	0
chr18	84251495	84254608	chr18	84254074	84254274	3114	2680	388	3072.66	80.84	0	1.00363	Tshz1	0.632188	0.965
chr6	50932948	50935707	chr6	50934577	50934777	2760	1730	376	3070.33	136.36	0	1.0025	AK145307	0.601667	0
chr8	27414495	27416806	chr8	27415520	27415720	2312	1126	409	3069.33	97.54	0	0.922009	Thap1	0.595413	0.265
chr1	138735560	138738198	chr1	138736987	138737187	2639	1528	368	3063.36	137.43	0	0.796586	Nr5a2	0.408643	0
chr8	27782440	27785018	chr8	27783278	27783478	2579	939	374	3058.68	112.77	0	0.837059	Zfp703	0.579131	0.975
chr1	187968021	187970729	chr1	187969410	187969610	2709	1490	371	3058.51	120.11	0	0.256901	Lyplal1	0.733383	0.75
chr4	71178063	71181078	chr4	71179270	71179470	3016	1308	484	3047.59	62.78	0	0.85488	AK083054	0.705473	0.81
chr2	34381386	34383793	chr2	34382379	34382579	2408	1094	479	3040.02	60.45	0	1.0046	Mapkap1	0.492314	0
chr2	63689981	63695492	chr2	63692602	63692802	5512	2722	604	3038.01	51.67	0	0.451657	Fign	0.272727	0
chr4	32388691	32392802	chr4	32390856	32391056	4112	2266	467	3033.85	75.83	0	0.902256	Bach2	0.572853	0
chr6	50891729	50894165	chr6	50892607	50892807	2437	979	464	3017.19	67.5	0	0.987949	AK145307	0.398604	0.305
chr8	26453046	26455055	chr8	26453944	26454144	2010	999	350	3005.83	144	0	0.889609	AK017331	0	0
chr6	111833391	111835284	chr6	111834211	111834411	1894	921	344	3003.66	119	0	0.0950701	Grm7	0.47121	0.875
chr6	50770717	50774010	chr6	50772380	50772580	3294	1764	387	2984.69	94.7	0	0.76664	AK043004	0.259642	0.27
chr3	147997231	148000699	chr3	147999254	147999454	3469	2124	391	2956.34	136.28	0	0.95761	Lphn2	0.428489	0.69
chr3	6381281	6385261	chr3	6384192	6384392	3981	3012	408	2953.23	91.24	0	0.843217	1700008P02Rik	0.827136	0
chr12	28920994	28923480	chr12	28922082	28922282	2487	1189	409	2952.27	95.71	0	0.296148	Dcdc2c	0.870072	0.495
chr14	23813175	23816074	chr14	23814389	23814589	2900	1315	429	2949.76	101.43	0	0.724821	Gm10248	0	0
chr6	36845691	36848904	chr6	36846823	36847023	3214	1233	398	2944.89	103	0	0.4726	Dgki	0	0
chr7	102724309	102726433	chr7	102725291	102725491	2125	1083	370	2938.52	82.5	0	0.810119	Odz4	0.769774	0.25
chr1	164183294	164186006	chr1	164184381	164184581	2713	1188	404	2933.43	76.6	0	0.904501	Dnm3os	0.77913	0
chr3	154210065	154214866	chr3	154213475	154213675	4802	3511	482	2928.94	53.33	0	0.9989	Tyw3	0.555093	0.22
chr12	37392659	37394289	chr12	37393550	37393750	1631	992	310	2911.14	129.35	0	0.485243	Ispd	0.612883	0.465
chr6	50951266	50954808	chr6	50952956	50953156	3543	1791	432	2907.66	114.17	0	0.997655	AK145307	0.407962	0.695
chr8	105688302	105691329	chr8	105689554	105689754	3028	1353	449	2883.65	65.62	0	0.0165024	Cdh11	0.753882	0.695
chr16	63075150	63076890	chr16	63075761	63075961	1741	712	311	2856.23	145.52	0	0.658163	Pros1	0.572414	0.98
chr4	13167322	13170963	chr4	13169212	13169412	3642	1991	513	2832.14	53	0	0.995758	Gm11818	0.477891	0.805
chr2	115531540	115535621	chr2	115532292	115532492	4082	853	399	2829.5	65.83	0	0.997025	Mir1951	0.67655	0.55
chr18	13690997	13694974	chr18	13692280	13692480	3978	1384	441	2822.83	96.67	0	0.352384	Zfp521	0.467438	0.73
chr2	115680555	115687891	chr2	115685900	115686100	7337	5446	491	2795.86	85.46	0	0.925085	Meis2	0.393948	0.83
chr8	53474060	53475955	chr8	53475054	53475254	1896	1095	326	2782.79	102	0	0.231891	AK028033	0.955145	0.06
chr12	28631068	28633517	chr12	28632271	28632471	2450	1304	339	2769.89	109.14	0	0.0551007	Dcdc2c	0.705594	0
chr2	70159965	70161858	chr2	70160819	70161019	1894	955	311	2748.05	127.27	0	0.695519	Myo3b	0	0
chr1	76045237	76047428	chr1	76046464	76046664	2192	1328	335	2717.99	109	0	0.834739	AK162144	0.509356	0.98
chr14	24204102	24206254	chr14	24205205	24205405	2153	1204	351	2717.73	108.33	0	0.864492	Kcnma1	0.407528	0.49
chr8	27914290	27917399	chr8	27915857	27916057	3110	1668	372	2714.4	112	0	0.982299	Zfp703	0.43744	0
chr1	54962757	54965090	chr1	54964140	54964340	2334	1484	325	2696.96	110.87	0	0.0790383	Ankrd44	0	0
chr8	50191017	50195267	chr8	50194222	50194422	4251	3306	505	2677.05	71.11	0	0.181878	AK032387	0.605176	0.69
chr13	26645471	26647567	chr13	26646175	26646375	2097	805	312	2670.57	83.15	0	0.680967	Hdgfl1	0.921756	0
chr1	181167967	181169888	chr1	181168956	181169156	1922	1090	320	2651.64	120.12	0	0.0128073	Smyd3	0	0
chr9	71821469	71826186	chr9	71822326	71822526	4718	958	398	2623.1	75.07	0	0.99996	Tcf12	0.696417	0.925
chr3	30318611	30320646	chr3	30319483	30319683	2036	973	318	2617.92	98	0	0.966998	Mecom	0.80344	0.975
chr16	94447943	94450354	chr16	94449148	94449348	2412	1306	372	2610.79	93.57	0	0.97192	Hlcs	0.430527	0
chr10	37355575	37358117	chr10	37357078	37357278	2543	1604	325	2601.43	91.24	0	0.324346	AK040320	0.994493	0
chr8	27335630	27339167	chr8	27337054	27337254	3538	1525	358	2578.28	82	0	0.272776	Thap1	0.422675	0
chr15	52295459	52297457	chr15	52296020	52296220	1999	662	300	2575.65	90.08	0	0.590999	Slc30a8	0.728228	0.79
chr10	104663754	104666267	chr10	104664668	104664868	2514	1015	321	2572.54	103.94	0	0.249307	Tmtc2	0.451253	0.87
chr19	53137945	53140587	chr19	53139380	53139580	2643	1536	341	2570.44	132	0	0.570488	AK018858	0.513626	0.995
chr19	14963864	14967592	chr19	14965314	14965514	3729	1551	427	2566.82	66.43	0	0.999997	Tle4	0.722103	0.8
chr8	130332445	130335045	chr8	130333531	130333731	2601	1187	357	2555.71	96.67	0	0.55336	Pard3	0.429615	0.365
chr6	94839145	94841997	chr6	94840206	94840406	2853	1162	374	2555.22	68.16	0	0.753608	AK156148	0.223703	0.575
chr4	70791258	70794130	chr4	70792145	70792345	2873	988	368	2547.31	77.5	0	0.877016	Megf9	0.503134	0
chr12	34884143	34886856	chr12	34884926	34885126	2714	884	345	2546.46	74.04	0	0.99995	Hdac9	0.71397	0.405
chr17	48940621	48942173	chr17	48941435	48941635	1553	915	288	2538.69	107	0	0.135932	Lrfn2	0	0
chr12	9134319	9136851	chr12	9135131	9135331	2533	913	353	2536.39	90.83	0	0.965855	Ttc32	0.365324	0.025
chr18	54232995	54235805	chr18	54233972	54234172	2811	1078	328	2530.6	102.78	0	0.909177	Csnk1g3	0.52669	0
chr4	57751061	57752886	chr4	57751859	57752059	1826	899	299	2520.77	91.3	0	0.236762	Akap2	0.43726	0.185
chr2	141116566	141120093	chr2	141118923	141119123	3528	2458	367	2506.37	70	0	0.512565	Flrt3	0.503261	0.73
chr1	164145417	164148982	chr1	164146924	164147124	3566	1608	368	2505.44	75	0	0.856325	Dnm3os	0.203647	0.865
chr1	188811402	188813486	chr1	188812310	188812510	2085	1009	298	2503.35	132.81	0	0.983677	D1Pas1	0.507198	0
chr19	60091020	60093534	chr19	60091791	60091991	2515	872	315	2503.03	94.7	0	0.996878	AK143957	0.649165	0.595
chr1	165836361	165839257	chr1	165837445	165837645	2897	1185	369	2493.69	78.86	0	0.983048	Kifap3	0.498273	0.915
chr12	34898949	34902252	chr12	34900132	34900332	3304	1284	439	2491.8	53.89	0	0.917581	Hdac9	0.50772	0.915
chr2	141338634	141341627	chr2	141339472	141339672	2994	939	334	2482.31	111.11	0	0.0765705	Flrt3	0.383227	0
chr12	74432510	74434775	chr12	74433652	74433852	2266	1243	303	2474.24	145.52	0	0.792372	Slc38a6	0	0
chr10	90703226	90705398	chr10	90704413	90704613	2173	1288	375	2450.98	69.44	0	0.348674	Tmpo	0.326888	0
chr7	144398151	144403810	chr7	144399277	144399477	5660	1227	404	2438.7	53.12	0	0.86129	Ebf3	0.534724	0.46
chr2	114678279	114680774	chr2	114679792	114679992	2496	1614	318	2438.64	79.04	0	0.573208	Atpbd4	0.743888	0
chr19	59710127	59713821	chr19	59712070	59712270	3695	2044	411	2433.48	68.57	0	0.904408	Emx2	0.495127	0.65
chr3	149580171	149583788	chr3	149581298	149581498	3618	1228	428	2432.48	63.75	0	0.020186	AK139864	0.559027	0
chr16	52133545	52135787	chr16	52134737	52134937	2243	1293	300	2426.46	90.84	0	0.363266	Cblb	0.665031	0.185
chr3	49445111	49447418	chr3	49446402	49446602	2308	1392	348	2413.48	83.57	0	0.397245	Pcdh18	0.30039	0.685
chr6	5765700	5768270	chr6	5767015	5767215	2571	1416	309	2411.14	100.47	0	0.93059	Dync1i1	0.618677	0
chr13	24642957	24644714	chr13	24643697	24643897	1758	841	276	2410.12	107.4	0	0.0797171	Gm11346	0.749004	0.935
chr2	46041728	46044114	chr2	46042841	46043041	2387	1214	301	2406.43	97.01	0	0.981914	AK006114	0.551132	0.84
chr14	17796758	17798852	chr14	17797712	17797912	2095	1055	289	2398.6	101.63	0	0.955265	Rarb	0.294651	0
chr12	37516521	37519536	chr12	37517289	37517489	3016	869	338	2392.61	76	0	0.706128	Ispd	0.662687	0.925
chr7	103933907	103935670	chr7	103934397	103934597	1764	591	322	2391.12	73.95	0	0.650211	AK053790	0.463415	0.735
chr7	143248084	143253868	chr7	143250589	143250789	5785	2606	423	2390.06	69	0	0.991077	AK031861	0.283195	0.25
chr1	165823067	165825109	chr1	165823925	165824125	2043	959	314	2385.17	103	0	0.900357	Kifap3	0.523017	0.635
chr11	18433104	18436574	chr11	18434104	18434304	3471	1101	337	2383.92	85.46	0	0.867744	AK018427	0.423631	0.78
chr18	54536717	54538823	chr18	54537530	54537730	2107	914	318	2382.11	77.5	0	0.51487	AK036466	0.460589	0
chr6	65934816	65937384	chr6	65935437	65935637	2569	722	318	2364.87	92	0	0.0193245	4930544G11Rik	0.372274	0
chr14	24341377	24344489	chr14	24343178	24343378	3113	1902	324	2364.62	110.87	0	1.00366	Kcnma1	0.512853	0.815
chr1	9977962	9979818	chr1	9978791	9978991	1857	930	276	2357.96	90.08	0	0.862122	Lrrc67	0.782866	0.25
chr8	40400748	40403063	chr8	40401707	40401907	2316	1060	294	2354.28	85.46	0	0.0176188	AK080223	0.825918	0.975
chr4	13291306	13293444	chr4	13292428	13292628	2139	1223	287	2349.76	108.56	0	0.56878	AK002417	0.884939	0
chr2	71149604	71155328	chr2	71152225	71152425	5725	2722	397	2344.79	58.4	0	0.842451	Slc25a12	0.111985	0
chr17	86428661	86432485	chr17	86429539	86429739	3825	979	447	2344.03	63.89	0	1.00432	Srbd1	0.757845	0
chr16	29733534	29736096	chr16	29735103	29735303	2563	1670	302	2333.1	113.18	0	0.867671	AK144120	0.502732	0.59
chr2	116797156	116799289	chr2	116797914	116798114	2134	859	329	2314.86	64.29	0	0.928106	AK083230	0.709798	0
chr15	17629832	17632510	chr15	17630622	17630822	2679	891	355	2310.89	57.86	0	0.117023	AK132982	0	0
chr10	85842838	85845877	chr10	85844056	85844256	3040	1319	351	2307.75	50.83	0	0.606779	Timp3	0.335637	0
chr8	7439208	7441802	chr8	7440521	7440721	2595	1414	300	2306.89	114.33	0	0.999105	AK082314	0	0
chr3	66177239	66180300	chr3	66179058	66179258	3062	1920	316	2304.84	84.31	0	0.955815	Veph1	0.72362	0.68
chr7	143597032	143599301	chr7	143598223	143598423	2270	1292	350	2300.9	70.62	0	0.889077	AK038554	0.620097	0.19
chr1	30592356	30595494	chr1	30594148	30594348	3139	1893	409	2292.73	59.44	0	0.161693	AK087209	0.509242	0.005
chr4	108104833	108107115	chr4	108105940	108106140	2283	1208	335	2289.28	83.57	0	0.498714	Zcchc11	0.497371	0.93
chr6	52112253	52117731	chr6	52114828	52115028	5479	2676	382	2289.14	83.15	0	0.937945	Hoxa2	0.628879	0.91
chr8	105931086	105934122	chr8	105933275	105933475	3037	2290	314	2287.72	103.94	0	0.381083	AK016594	0.274045	0.425
chr13	57930899	57934352	chr13	57933329	57933529	3454	2531	384	2287.36	50.71	0	0.0051033	Spock1	0.543296	0
chr4	141876068	141878379	chr4	141877297	141877497	2312	1330	288	2287.03	102.78	0	0.724307	9030409G11Rik	0.522285	0
chr6	50993298	50996206	chr6	50994203	50994403	2909	1006	411	2274.95	35	0	0.927357	AK145307	0.814993	0
chr6	15270627	15273539	chr6	15271606	15271806	2913	1080	343	2273.04	95.83	0	0.65944	Foxp2	0.35989	0.95
chr7	96603308	96606318	chr7	96605058	96605258	3011	1851	347	2270.95	69.17	0	0.87682	AK143758	0.683389	0.43
chr6	15327520	15329946	chr6	15328539	15328739	2427	1120	339	2269.12	71.43	0	0.984144	Foxp2	0.612119	0.455
chr11	45003972	45006104	chr11	45004941	45005141	2133	1070	279	2268.35	91.24	0	0.94796	AK144274	0	0
chr12	74559820	74562827	chr12	74561453	74561653	3008	1734	364	2254.32	50.71	0	0.581175	AK085818	0.491852	0
chr7	36917970	36919823	chr7	36918852	36919052	1854	983	278	2250.75	96	0	0.99551	E130304I02Rik	0	0
chr4	84314415	84320261	chr4	84318353	84318553	5847	4039	406	2247.15	75.61	0	0.999976	Bnc2	0	0
chr6	15316674	15321773	chr6	15319564	15319764	5100	2991	388	2241.73	62	0	1.00461	Foxp2	0.440478	0.595
chr4	97772099	97776660	chr4	97773546	97773746	4562	1548	372	2236.65	46	0	0.756656	Nfia	0.450778	0.465
chr5	74554237	74558579	chr5	74557377	74557577	4343	3241	390	2235.95	60	0	0.182579	Rasl11b	0.347996	0
chr4	13191318	13193706	chr4	13192568	13192768	2389	1351	317	2233.89	84.17	0	0.91902	Gm11818	0	0
chr2	45081970	45084588	chr2	45082864	45083064	2619	995	308	2227.5	115	0	0.992207	U09772	0.545073	0.32
chr2	106300513	106303103	chr2	106301995	106302195	2591	1583	298	2220.17	60.87	0	0.146152	Dcdc5	0.609652	0.645
chr6	4509870	4514351	chr6	4511311	4511511	4482	1542	393	2217.22	44.17	0	0.703102	Col1a2	0.325374	0
chr14	46791188	46793906	chr14	46792811	46793011	2719	1724	295	2206.37	91.24	0	0.75638	Ubb	0.729949	0
chr15	51627711	51631681	chr15	51630067	51630267	3971	2457	375	2205.35	93.33	0	1.00389	Eif3h	0.438035	0.91
chr6	51119065	51123931	chr6	51121040	51121240	4867	2076	357	2195.98	88.93	0	0.589302	Mir148a	0.477805	0.985
chr12	80807894	80810000	chr12	80808895	80809095	2107	1102	311	2195.8	63.21	0	0.743941	Rad51l1	0.547009	0.69
chr12	105916366	105918932	chr12	105917852	105918052	2567	1587	338	2193.49	57.14	0	1.00484	Dicer1	0.316056	0.71
chr13	4969075	4971839	chr13	4970737	4970937	2765	1763	296	2189.53	120.11	0	0.0625725	Akr1e1	0.348408	0
chr13	25703037	25704776	chr13	25703905	25704105	1740	969	257	2185.62	99.32	0	0.26827	AK132076	0.516964	0.795
chr10	69045572	69048511	chr10	69046925	69047125	2940	1454	310	2183.18	85.05	0	0.458962	AK029407	0.412385	0
chr4	84282606	84284747	chr4	84283565	84283765	2142	1060	272	2180.93	122.42	0	0.980824	Bnc2	0.394675	0.5
chr5	19585675	19587824	chr5	19586648	19586848	2150	1074	285	2176.54	83	0	0.0734657	Magi2	0.460679	0
chr2	159226468	159231616	chr2	159227490	159227690	5149	1123	362	2174.31	85.46	0	0.574016	Dhx35	0.398019	0.805
chr6	36790614	36793341	chr6	36791765	36791965	2728	1252	343	2171.61	68.57	0	0.0284791	Dgki	0.840117	0
chr2	101431314	101434111	chr2	101432778	101432978	2798	1565	329	2171.6	71.6	0	0.94479	B230118H07Rik	0.797283	0.51
chr1	61387140	61390144	chr1	61388180	61388380	3005	1141	329	2171.6	59.22	0	0.865545	Pard3b	0.541611	0
chr1	139918553	139921788	chr1	139920271	139920471	3236	1819	309	2169.83	58.9	0	0.875215	Ptprc	0.407419	0
chr5	128231010	128232899	chr5	128231758	128231958	1890	849	261	2169.31	121.26	0	0.584996	Tmem132d	0.263102	0.82
chr2	78085529	78088488	chr2	78086419	78086619	2960	991	299	2159.71	137.43	0	0.0941808	Gm14461	0.356539	0.745
chr19	15043712	15046362	chr19	15044837	15045037	2651	1226	302	2150.98	93	0	0.858634	Tle4	0.561132	0.655
chr14	68006439	68008715	chr14	68007278	68007478	2277	940	320	2144.86	51.43	0	0.876716	AK015336	0.630931	0
chr6	143519090	143521433	chr6	143520355	143520555	2344	1366	283	2139.51	102.13	0	1.0046	AK086149	0.430644	0.22
chr2	171559444	171561531	chr2	171560269	171560469	2088	926	275	2137.78	95	0	0.184882	AK133337	0.609008	0.83
chr17	87456258	87458174	chr17	87457112	87457312	1917	955	287	2137.31	79.17	0	0.655262	Cript	0	0
chr13	77066321	77068606	chr13	77067276	77067476	2286	1056	348	2132.34	65.56	0	0.99513	Mctp1	0.576805	0.81
chr18	84575303	84578287	chr18	84576915	84577115	2985	1713	412	2123.54	63.18	0	0.990873	Zfp407	0.613606	0.645
chr17	17538766	17542850	chr17	17539626	17539826	4085	961	328	2116.17	63.52	0	0.992674	Lix1	0.414055	0.48
chr18	14275799	14279350	chr18	14278165	14278365	3552	2467	389	2114.86	42.5	0	0.751992	Zfp521	0.448888	0
chr3	81008466	81011373	chr3	81009350	81009550	2908	985	293	2113.3	117.8	0	0.38972	Pdgfc	0	0
chr5	132547646	132552076	chr5	132550213	132550413	4431	2668	400	2096.24	57.14	0	0.964257	AK140583	0.139052	0
chr7	143193246	143195206	chr7	143194035	143194235	1961	890	258	2094.16	116.64	0	0.951879	AK031861	0.585204	0.74
chr8	28094200	28096538	chr8	28095070	28095270	2339	971	301	2092.84	88.33	0	0.91945	Zfp703	0.850299	0.78
chr15	83526399	83528333	chr15	83527198	83527398	1935	900	256	2091.93	83.15	0	0.177773	Scube1	0.674767	0.975
chr13	78035930	78039401	chr13	78036973	78037173	3472	1144	433	2087.38	56.36	0	0.992916	Pou5f2	0.544512	0.97
chr1	56052909	56056177	chr1	56053913	56054113	3269	1105	307	2086.51	90.44	0	0.96555	AK005643	0.480416	0.21
chr8	49695827	49698582	chr8	49696889	49697089	2756	1163	299	2086.33	61	0	0.144087	Odz3	0.248276	0.665
chr10	23429926	23433004	chr10	23431444	23431644	3079	1619	296	2081.89	87.77	0	0.633089	Rps12	0.296296	0.555
chr8	43401315	43404399	chr8	43401973	43402173	3085	759	329	2077.98	68.33	0	0.392343	Zfp353	0.514267	0.85
chr4	80977968	80981355	chr4	80979500	80979700	3388	1633	304	2072.6	63.52	0	0.0130404	Mpdz	0.395335	0
chr14	22070403	22073882	chr14	22071920	22072120	3480	1618	363	2068.46	65	0	1.00411	Adk	0.461914	0
chr12	94580698	94582504	chr12	94581346	94581546	1807	749	249	2066.7	117.8	0	0.776835	Sel1l	0.981174	0.08
chr13	39502759	39504828	chr13	39503800	39504000	2070	1142	259	2060.15	84.31	0	0.482744	AK029768	0.334461	0
chr15	56108872	56111309	chr15	56110171	56110371	2438	1400	319	2059.82	65	0	0.77262	Sntb1	0	0
chr8	43128418	43130893	chr8	43129945	43130145	2476	1628	274	2059.43	98.16	0	0.570617	Zfp353	0	0
chr7	81474297	81477184	chr7	81475552	81475752	2888	1356	290	2056.18	97.75	0	0.488048	Slco3a1	0.708001	0.725
chr8	95139832	95143178	chr8	95140583	95140783	3347	852	311	2055.99	59.62	0	0.775484	Irx6	0.465929	0.94
chr17	66894412	66896794	chr17	66895805	66896005	2383	1494	270	2055	62.36	0	0.877033	9130404H23Rik	0	0
chr4	14014006	14016554	chr4	14015450	14015650	2549	1545	306	2054.26	65.83	0	0.98256	AK144882	0.603611	0
chr14	118224841	118226814	chr14	118225758	118225958	1974	1018	281	2043.96	67.5	0	0.908658	Gpc6	0.353776	0
chr9	22865179	22868027	chr9	22866923	22867123	2849	1845	298	2040.51	70	0	0.753155	Bmper	0.592697	0.41
chr17	64774748	64777710	chr17	64776767	64776967	2963	2120	302	2037.89	53	0	0.026073	AK139806	0.89129	0.92
chr8	28103680	28105627	chr8	28104481	28104681	1948	902	252	2030.23	102.78	0	0.943614	Zfp703	0.8264	0.35
chr5	68036481	68039186	chr5	68038494	68038694	2706	2114	292	2029.49	41	0	0.128436	Atp8a1	0.202588	0
chr6	117558929	117561145	chr6	117559651	117559851	2217	823	261	2026.43	95.86	0	0.505931	AK162833	0.997292	0.93
chr12	80508519	80510480	chr12	80509330	80509530	1962	912	251	2024.05	106.25	0	0.0637062	Rad51l1	0	0
chr2	64029383	64032127	chr2	64030476	64030676	2745	1194	287	2018.3	67.57	0	0.806702	Fign	0.312318	0.96
chr4	105774054	105777483	chr4	105775388	105775588	3430	1435	332	2015.99	37.73	0	0.0142915	Usp24	0.231846	0
chr12	38266477	38268755	chr12	38267676	38267876	2279	1300	263	2015.24	117.8	0	0.983974	Tmem195	0.548288	0.345
chr11	81952360	81954334	chr11	81953159	81953359	1975	900	263	2014.49	114	0	0.141657	Ccl8	0.945289	0.99
chr10	22878860	22880957	chr10	22879792	22879992	2098	1033	293	2008.29	74.18	0	0.991185	Eya4	0.848355	0.89
chr3	101414980	101416818	chr3	101415809	101416009	1839	930	271	2006.38	90.83	0	0.223318	Atp1a1	0.340043	0.75
chr7	101816105	101818330	chr7	101817597	101817797	2226	1593	288	2004.64	94.17	0	0.01151	AK077481	0.506517	0.525
chr11	5143777	5146089	chr11	5144584	5144784	2313	908	263	2001.98	90.08	0	0.637184	kremen	0.217561	0.4
chr9	61215553	61218848	chr9	61218210	61218410	3296	2758	365	1995.74	66.25	0	0.855174	Tle3	0.379059	0.455
chr8	105601027	105603296	chr8	105602762	105602962	2270	1836	332	1992.63	45	0	0.489798	Cdh11	0.82327	0.865
chr3	52505080	52507326	chr3	52505991	52506191	2247	1012	271	1989.77	83	0	0.998649	AK040707	0.39715	0.935
chr10	104820586	104822450	chr10	104821251	104821451	1865	766	255	1984.28	87	0	0.591679	Tmtc2	0.766631	0.655
chr18	55292010	55296627	chr18	55293538	55293738	4618	1629	328	1981.98	84.28	0	0.580374	AK163160	0.119991	0
chr1	45816702	45819139	chr1	45817539	45817739	2438	938	283	1980.58	55.32	0	0.320154	AK140358	0.761592	0
chr2	4281830	4284604	chr2	4283204	4283404	2775	1475	280	1968.05	66.17	0	0.41664	AK045137	0.35328	0
chr4	14115676	14119295	chr4	14117461	14117661	3620	1886	409	1965.35	71.5	0	0.64707	AK144882	0.641337	0.97
chr2	115216604	115219132	chr2	115217849	115218049	2529	1346	297	1965.22	50	0	0.829584	AK019710	0.409019	0.85
chr2	141492427	141495024	chr2	141493818	141494018	2598	1492	269	1962.79	50.81	0	0.0664993	Macrod2	0.643435	0
chr14	10559223	10561330	chr14	10559739	10559939	2108	617	251	1962.26	66.98	0	0.0141313	Gm3833	0.754153	0.89
chr14	68001033	68004669	chr14	68002471	68002671	3637	1539	326	1959.39	75.47	0	0.984695	AK015336	0.296205	0
chr1	45731765	45733591	chr1	45732761	45732961	1827	1097	241	1958.77	114.33	0	0.874541	AB336801	0.525739	0
chr11	110510414	110512300	chr11	110511214	110511414	1887	901	307	1958.66	56.67	0	0.547358	Map2k6	0.650583	0.96
chr1	138483783	138486597	chr1	138485016	138485216	2815	1334	282	1951.34	71.28	0	0.698875	Zfp281	0	0
chr1	194621683	194623737	chr1	194622493	194622693	2055	911	258	1949.97	84.25	0	0.661092	Hhat	0	0
chr19	15402564	15404656	chr19	15403252	15403452	2093	789	261	1949.46	58	0	0.928256	Psat1	0	0
chr12	88231811	88236777	chr12	88235469	88235669	4967	3759	333	1947.57	91.24	0	1.00444	6430527G18Rik	0	0
chr18	69068384	69071834	chr18	69070830	69071030	3451	2547	318	1946.04	70.84	0	0.253383	A730085E03Rik	0.424348	0
chr4	95289366	95291331	chr4	95290213	95290413	1966	948	271	1945	75.83	0	0.803464	Fggy	0.755725	0.33
chr1	164002293	164008242	chr1	164003111	164003311	5950	919	376	1944.13	87	0	0.75148	AK013293	0	0
chr19	3641225	3643417	chr19	3642009	3642209	2193	885	265	1944.07	61.8	0	0.533382	Lrp5	0.58531	0
chr2	63715583	63717482	chr2	63716238	63716438	1900	756	242	1940.28	82	0	0.999965	Fign	0.447077	0
chr12	12407530	12409910	chr12	12408072	12408272	2381	643	260	1935.37	100	0	0.8302	Fam49a	0	0
chr14	98373797	98376863	chr14	98375316	98375516	3067	1620	298	1924.47	66.13	0	0.985719	Dach1	0.548597	0.975
chr6	50930797	50932937	chr6	50931815	50932015	2141	1119	329	1919.22	45.5	0	0.60131	AK145307	0.564019	0.495
chr1	165586646	165589108	chr1	165588374	165588574	2463	1829	263	1918.15	70.53	0	0.833678	Mettl11b	0.576767	0
chr14	22497429	22500259	chr14	22498874	22499074	2831	1546	271	1909.89	117.8	0	0.525421	Dupd1	0.380565	0
chr9	59910308	59912347	chr9	59910986	59911186	2040	779	260	1907.51	80.19	0	0.174852	Thsd4	0	0
chr7	122788658	122791029	chr7	122789266	122789466	2372	709	276	1905.65	101.27	0	0.981895	Sox6	0.450443	0.84
chr14	22806996	22811507	chr14	22807890	22808090	4512	995	358	1901.99	59.17	0	0.697924	Zfp503	0.440479	0.83
chr16	26040934	26045038	chr16	26041782	26041982	4105	949	306	1900.62	78.53	0	0.366903	Leprel1	0.36038	0.355
chr3	54216040	54218968	chr3	54217375	54217575	2929	1436	322	1899.21	53.57	0	0.310517	Postn	0.82138	0.675
chr14	105969051	105973263	chr14	105971323	105971523	4213	2373	309	1897.08	68.14	0	1.0034	FJ744746	0.349715	0.805
chr1	165504091	165506092	chr1	165505048	165505248	2002	1058	242	1897	100.47	0	0.900278	Mettl11b	0.602199	0.19
chr17	91508678	91510773	chr17	91509342	91509542	2096	765	256	1895.82	76	0	0.0711978	Nrxn1	0.62148	0.52
chr2	59459669	59462156	chr2	59460662	59460862	2488	1094	303	1886.48	86.43	0	0.197423	Tanc1	0.646562	0.8
chr5	133762382	133764284	chr5	133763352	133763552	1903	1071	263	1884.97	80.83	0	0.0241582	AK076755	0.561514	0.61
chr17	51898912	51901277	chr17	51899681	51899881	2366	870	256	1882.05	67.78	0	0.997061	AK088368	0.517547	0.525
chr13	80881878	80883993	chr13	80882702	80882902	2116	925	266	1878.63	69.65	0	0.958514	Arrdc3	0.770213	0.585
chr7	105868543	105870956	chr7	105869939	105870139	2414	1497	283	1877.62	65	0	0.18698	AK170353	0.747617	0.385
chr15	96702919	96706318	chr15	96704682	96704882	3400	1864	285	1874.29	95.86	0	0.635318	Slc38a4	0.404531	0.6
chr5	74841366	74845437	chr5	74844049	74844249	4072	2784	322	1873.79	49.45	0	0.0781922	Scfd2	0.501351	0.825
chr18	6957438	6959310	chr18	6958271	6958471	1873	934	246	1873.08	84	0	0.729047	Mkx	0.427885	0.87
chr2	106297429	106299454	chr2	106298299	106298499	2026	971	293	1864.56	66.25	0	0.727062	Dcdc5	0.844444	0.35
chr16	94058435	94061212	chr16	94060278	94060478	2778	1944	265	1863.99	64.67	0	0.634788	Sim2	0.476413	0.15
chr19	14202129	14204309	chr19	14202962	14203162	2181	934	256	1861.23	63	0	0.872754	Olfr1505	0.885321	0.365
chr13	60091818	60095896	chr13	60094512	60094712	4079	2795	301	1861.01	63.52	0	0.874651	Zcchc6	0.244483	0
chr13	56701151	56703987	chr13	56702437	56702637	2837	1387	266	1857.71	53.12	0	0.227148	AK008432	0	0
chr1	152527092	152530100	chr1	152529268	152529468	3009	2277	337	1856.24	38.75	0	0.278035	AK143102	0.343085	0.255
chr6	6248478	6250381	chr6	6249390	6249590	1904	1013	247	1856	85.29	0	0.883341	AK015284	0.813452	0.91
chr18	55156454	55158736	chr18	55157221	55157421	2283	868	291	1854.78	70.71	0	0.996003	AK163160	0.841805	0.56
chr1	55911017	55913221	chr1	55912283	55912483	2205	1367	256	1851.72	87	0	0.183643	AK079812	0.572142	0.68
chr2	34107276	34110131	chr2	34108783	34108983	2856	1608	266	1851.71	64.67	0	0.964989	AK138624	0.168126	0
chr4	140239353	140241212	chr4	140239927	140240127	1860	675	316	1845.98	54.55	0	0.188451	AK043690	0.771382	0.725
chr5	14228006	14231384	chr5	14228836	14229036	3379	931	315	1844.41	77.5	0	0.332385	Sema3e	0.516874	0.5
chr5	13124242	13128180	chr5	13125424	13125624	3939	1283	333	1844.41	30	0	0.761176	AK186650	0.722194	0
chr5	4833274	4835697	chr5	4834031	4834231	2424	858	270	1843.74	51.28	0	0.987253	Cdk14	0.731737	0.91
chr9	41418526	41423165	chr9	41420246	41420446	4640	1821	314	1842.83	55.43	0	0.923499	AK084170	0.255227	0.775
chr18	55137619	55141275	chr18	55139843	55140043	3657	2325	324	1838.2	63.33	0	0.925613	Zfp608	0.182166	0.605
chr17	82636180	82638617	chr17	82637118	82637318	2438	1039	252	1837.68	99.32	0	0.0077534	Slc8a1	0	0
chr2	114867009	114869396	chr2	114867997	114868197	2388	1089	276	1836.92	54.58	0	0.969046	AK019710	0.562631	0
chr6	134459020	134462134	chr6	134460001	134460201	3115	1082	272	1834.83	62.36	0	0.585476	Lrp6	0.336224	0.97
chr16	15052181	15055144	chr16	15053142	15053342	2964	1062	268	1830.77	75.07	0	0.763341	Efcab1	0	0
chr14	118049866	118051671	chr14	118050585	118050785	1806	820	229	1828.96	98.16	0	0.728891	Gpc6	0	0
chr13	56056861	56059005	chr13	56057896	56058096	2145	1136	241	1826.73	86.62	0	0.91316	AK043531	0.293377	0.91
chr4	84048614	84050915	chr4	84049878	84050078	2302	1365	273	1825.14	79.17	0	1.00472	Bnc2	0	0
chr2	141056132	141061714	chr2	141058482	141058682	5583	2451	426	1819.45	29.38	0	0.381224	Flrt3	0.168578	0
chr2	80235918	80239447	chr2	80237047	80237247	3530	1230	293	1818.05	50.87	0	0.55672	AK139560	0.624823	0.595
chr11	18657835	18660352	chr11	18658807	18659007	2518	1073	260	1815.76	67.15	0	1.0049	AK018427	0.327771	0
chr2	134860946	134862976	chr2	134861804	134862004	2031	959	261	1814.73	76.67	0	0.0557985	Plcb1	0.488177	0.405
chr8	49384317	49387127	chr8	49385481	49385681	2811	1265	263	1814.07	50	0	0.990649	Odz3	0.880783	0.065
chr3	71455590	71457629	chr3	71456369	71456569	2040	880	236	1814.03	106.25	0	0.142815	AK144724	0.89897	0.875
chr4	104253792	104256258	chr4	104255308	104255508	2467	1617	274	1812.74	63.44	0	0.0062091	Y08382	0.734388	0.88
chr6	16743106	16748502	chr6	16744104	16744304	5397	1099	372	1812.41	45.83	0	0.771743	Tcfec	0.23295	0
chr12	35476056	35478000	chr12	35477006	35477206	1945	1051	232	1811.62	95.86	0	0.989881	Prps1l1	0.520062	0.57
chr18	83519327	83521521	chr18	83520153	83520353	2195	927	268	1807.43	65.83	0	0.356957	AK014992	0.720602	0.285
chr17	45324101	45325881	chr17	45324803	45325003	1781	803	263	1807.05	82.86	0	0.750262	Supt3h	0.351124	0.93
chr1	181403317	181407762	chr1	181404156	181404356	4446	940	331	1806.57	64.84	0	0.531086	Smyd3	0.398425	0.495
chr6	140802412	140806730	chr6	140804978	140805178	4319	2667	301	1803.92	50.81	0	0.203322	AK081271	0.299676	0.905
chr11	17975217	17977115	chr11	17976222	17976422	1899	1106	230	1803.32	92.39	0	0.996618	AK013680	0.857745	0.945
chr16	88825886	88828153	chr16	88826493	88826693	2268	708	251	1802.5	53.61	0	0.362625	Krtap14	0.750772	0
chr5	4484034	4486943	chr5	4485976	4486176	2910	2043	263	1797.76	76.22	0	0.823846	Fzd1	0	0
chr15	32077791	32080086	chr15	32078621	32078821	2296	931	243	1797.11	69.29	0	0.0325854	Tas2r119	0	0
chr18	55005724	55008392	chr18	55006680	55006880	2669	1057	268	1795.57	78	0	1.00288	Zfp608	0.263493	0.48
chr5	51867458	51870626	chr5	51869713	51869913	3169	2356	269	1794.88	88.93	0	1.00367	Ppargc1a	0.220644	0.445
chr3	55465522	55467374	chr3	55466270	55466470	1853	849	310	1794.78	45	0	0.818078	Nbea	0.49946	0.08
chr16	87916202	87918814	chr16	87917626	87917826	2613	1525	313	1790.86	43.75	0	0.00604318	AK016377	0.613323	0.945
chr8	80349261	80355224	chr8	80353227	80353427	5964	4067	410	1790.37	40.71	0	0.511816	Ednra	0.431494	0.03
chr17	63022914	63026326	chr17	63025052	63025252	3413	2239	310	1790.04	73.33	0	0.472558	BC125002	0.484467	0.645
chr12	96033270	96035831	chr12	96034053	96034253	2562	884	250	1782.69	78.53	0	0.807718	Flrt2	0.410387	0.72
chr6	82936468	82938686	chr6	82937475	82937675	2219	1108	250	1782.47	92	0	0.66493	D6Mm5e	0.54238	0.49
chr15	53083998	53086487	chr15	53084717	53084917	2490	820	248	1781.24	85.46	0	0.102618	Ext1	0.458015	0.91
chr4	14200056	14202943	chr4	14201393	14201593	2888	1438	260	1779.74	71.6	0	0.028956	AK144882	0.486318	0
chr3	40283184	40285368	chr3	40284520	40284720	2185	1437	278	1778.79	49.29	0	0.559658	Intu	0.749084	0
chr11	120092695	120095050	chr11	120092965	120093165	2356	371	243	1775.83	79.69	0	0.349001	AK013668	0.287049	0.91
chr14	76967998	76970286	chr14	76969366	76969566	2289	1469	240	1773.55	92.39	0	0.43035	Serp2	0.333042	0
chr18	55059595	55062821	chr18	55061701	55061901	3227	2207	276	1773.22	47.33	0	1.00332	Zfp608	0.33943	0
chr5	74172428	74176033	chr5	74173922	74174122	3606	1595	280	1771.44	57.74	0	0.213893	Spata18	0.26491	0.065
chr14	24338822	24340996	chr14	24340161	24340361	2175	1440	303	1769.44	53.33	0	0.529015	Kcnma1	0	0
chr1	163933650	163936789	chr1	163935361	163935561	3140	1812	280	1766.21	70	0	0.205647	AK013293	0.244982	0.065
chr14	27879092	27884517	chr14	27882829	27883029	5426	3838	323	1766.08	42.73	0	0.566875	Il17rd	0.363502	0
chr2	141882957	141884926	chr2	141883759	141883959	1970	903	229	1761.06	101.63	0	0.80238	Macrod2	0.492128	0.875
chr4	102165318	102166842	chr4	102166106	102166306	1525	889	211	1760.3	107.4	0	0.0650484	Pde4b	0.579396	0.855
chr7	86536041	86537633	chr7	86536809	86537009	1593	869	223	1759.7	94	0	0.00715391	Fanci	0	0
chr13	26170919	26174940	chr13	26172455	26172655	4022	1637	289	1756.35	81.82	0	0.183235	AK132076	0.400895	0.83
chr13	28901652	28904747	chr13	28903742	28903942	3096	2191	264	1755.21	64.67	0	0.140896	BC025054	0.583199	0.59
chr3	130838925	130841181	chr3	130840158	130840358	2257	1334	317	1754.91	49.5	0	1.0033	BC051212	0	0
chr2	154285025	154286780	chr2	154285854	154286054	1756	930	220	1753.91	103.94	0	0.945166	Cbfa2t2	0.59943	0.88
chr2	93364568	93366558	chr2	93365744	93365944	1991	1277	229	1752.79	93.55	0	0.667999	AK143789	0	0
chr18	54501178	54503212	chr18	54502070	54502270	2035	993	255	1750.91	65.83	0	0.642028	AK036466	0.458702	0
chr2	166284817	166287208	chr2	166285603	166285803	2392	887	242	1750.47	102.78	0	0.00984203	5031425F14Rik	0	0
chr17	12982470	12984976	chr17	12983639	12983839	2507	1270	245	1750.07	99.32	0	0.0303018	Igf2r	0	0
chr17	44125735	44129593	chr17	44126479	44126679	3859	845	320	1749.57	54.17	0	0.19502	Rcan2	0.455676	0.44
chr6	93406181	93408980	chr6	93407977	93408177	2800	1897	285	1748.97	47.5	0	0.254133	Magi1	0.523759	0.815
chr10	125245974	125248574	chr10	125247268	125247468	2601	1395	321	1748.69	38.33	0	0.706303	Lrig3	0.786538	0.57
chr15	26582938	26585812	chr15	26584818	26585018	2875	1981	260	1745.69	42.02	0	0.801746	Fbxl7	0.658664	0.445
chr2	169823658	169825812	chr2	169824435	169824635	2155	878	244	1743.4	83	0	1.00261	A630075F10Rik	0.56546	0.815
chr17	86256442	86258282	chr17	86257326	86257526	1841	985	232	1741.15	81	0	0.872353	Srbd1	0.630978	0.305
chr8	110549813	110553142	chr8	110551696	110551896	3330	1984	269	1738.23	64.67	0	0.518575	Psmd7	0.157104	0.02
chr4	104877189	104880611	chr4	104878217	104878417	3423	1129	271	1737.07	68.14	0	0.749573	Ppap2b	0.490064	0.68
chr13	72537426	72539225	chr13	72538177	72538377	1800	852	279	1737.05	45	0	0.766921	D430050G20	0.936631	0.895
chr4	64097925	64101287	chr4	64098858	64099058	3363	1034	295	1732.4	58.41	0	0.726657	AK076794	0.425045	0.975
chr13	71825246	71829404	chr13	71828070	71828270	4159	2925	305	1730.95	78	0	0.903972	AK007185	0.293891	0.05
chr2	133108155	133110806	chr2	133109807	133110007	2652	1753	248	1728.43	61.21	0	0.584203	AK040035	0.499434	0
chr11	108481394	108483531	chr11	108482491	108482691	2138	1198	237	1727.34	56.66	0	0.999983	Ccdc46	0.70847	0
chr5	75089621	75091821	chr5	75090502	75090702	2201	982	273	1725.24	57.14	0	0.162262	AK040684	0.517273	0
chr5	150124194	150125869	chr5	150125028	150125228	1676	935	223	1720.9	91	0	0.0210553	Alox5ap	0.361194	0.835
chr9	16962329	16964163	chr9	16963143	16963343	1835	915	220	1720.79	73.91	0	0.597711	AK006623	0.761178	0
chr17	59543142	59544979	chr17	59544060	59544260	1838	1019	290	1719.98	52.5	0	0.834739	DQ550653	0.793685	0.555
chr13	70917245	70919392	chr13	70918203	70918403	2148	1059	231	1719.94	82	0	0.40872	AK039809	0	0
chr3	141153308	141156112	chr3	141154650	141154850	2805	1443	340	1719.4	34	0	0.238007	Unc5c	0.68331	0
chr2	133099423	133101312	chr2	133100159	133100359	1890	837	259	1718.29	76.43	0	0.982622	AK040035	0.249338	0
chr19	12038784	12040320	chr19	12039710	12039910	1537	1027	291	1716.65	48.33	0	0.204293	Osbp	0.611328	0.62
chr14	105775903	105778542	chr14	105777044	105777244	2640	1242	290	1714.78	44.29	0	0.946393	Ndfip2	0.367942	0
chr10	43441117	43444418	chr10	43442727	43442927	3302	1711	298	1713.58	73.33	0	0.665434	F830002L21Rik	0.335959	0.955
chr16	44694904	44697008	chr16	44696129	44696329	2105	1326	228	1709.46	64.67	0	0.252341	BC027231	0.392585	0
chr2	139612832	139614503	chr2	139613532	139613732	1672	801	212	1707.34	110.87	0	0.821758	Ism1	0.608019	0.46
chr3	100964125	100968551	chr3	100965329	100965529	4427	1305	409	1706.62	45.5	0	0.566623	Ptgfrn	0.542928	0.6
chr1	81604861	81606667	chr1	81605442	81605642	1807	682	218	1705.09	85.46	0	0.624053	9430031J16Rik	0	0
chr16	34078222	34083271	chr16	34079684	34079884	5050	1563	308	1702.2	41.58	0	0.0242933	Kalrn	0	0
chr7	76409506	76411335	chr7	76410364	76410564	1830	959	266	1700.91	62.5	0	0.583368	Arrdc4	0.630399	0.57
chr5	82166914	82168868	chr5	82167573	82167773	1955	760	222	1699.92	60.05	0	0.850087	Lphn3	0.746673	0.435
chr14	69552145	69554140	chr14	69552876	69553076	1996	832	274	1692.72	53.12	0	0.912158	Stc1	0.44812	0
chr14	68250005	68253285	chr14	68252338	68252538	3281	2434	262	1692.14	63.52	0	0.0704722	Cdca2	0.165549	0
chr4	105320658	105322952	chr4	105321797	105321997	2295	1240	267	1691.02	58.91	0	0.79017	Ppap2b	0.683086	0.81
chr10	125221538	125224302	chr10	125222609	125222809	2765	1172	274	1690.9	50.12	0	0.505283	Lrig3	0.182344	0
chr4	148245008	148247023	chr4	148245778	148245978	2016	871	223	1689.88	109.71	0	0.995704	Casz1	0.211911	0.605
chr5	132636186	132639173	chr5	132637276	132637476	2988	1191	254	1689.24	61.21	0	0.761815	AK140583	0	0
chr1	165306657	165309009	chr1	165308129	165308329	2353	1573	234	1686.82	101.63	0	0.999692	Gorab	0.488946	0.345
chr4	58558372	58560687	chr4	58559600	58559800	2316	1329	233	1686.57	72.76	0	0.0803289	Lpar1	0.496328	0
chr14	46445107	46447170	chr14	46445931	46446131	2064	925	225	1685.13	92.39	0	0.972621	Ddhd1	0.551624	0.51
chr18	78463438	78465888	chr18	78464246	78464446	2451	909	306	1682.68	51.11	0	0.889568	Slc14a2	0.595102	0
chr12	108207399	108209551	chr12	108208101	108208301	2153	803	238	1680.82	77	0	0.409887	4933406K04Rik	0	0
chr3	141212132	141214023	chr3	141212913	141213113	1892	882	225	1679.67	79.88	0	0.571746	Unc5c	0	0
chr18	78433265	78436370	chr18	78434600	78434800	3106	1436	267	1678.1	54.08	0	0.906404	Slc14a2	0.289855	0
chr7	142967149	142969969	chr7	142969098	142969298	2821	2050	248	1676.86	87.77	0	0.120675	Mki67	0.279433	0.715
chr10	41012102	41013750	chr10	41012748	41012948	1649	747	209	1675.83	92.39	0	0.28451	Fig4	0.568568	0
chr18	55534929	55540845	chr18	55537488	55537688	5917	2660	324	1675.2	58.9	0	0.850656	AK163160	0	0
chr15	50525068	50527137	chr15	50526211	50526411	2070	1244	234	1674.23	82	0	0.638272	Trps1	0	0
chr12	12587413	12589420	chr12	12588464	12588664	2008	1152	226	1672.87	96.74	0	0.906423	Fam49a	0	0
chr10	61285330	61290762	chr10	61286385	61286585	5433	1156	312	1670.49	45.04	0	0.275425	Col13a1	0.158137	0.875
chr10	67927227	67929760	chr10	67928579	67928779	2534	1453	238	1665.59	65.83	0	0.317204	1700040L02Rik	0.476115	0
chr1	82371034	82373222	chr1	82371573	82371773	2189	640	253	1664.31	48.33	0	0.0115088	Rhbdd1	0.637111	0.665
chr5	45333402	45335670	chr5	45334496	45334696	2269	1195	295	1662.43	55.56	0	0.859714	Ldb2	0.470459	0.73
chr15	86908630	86910442	chr15	86909576	86909776	1813	1047	223	1661.07	87	0	0.117399	Fam19a5	0.674945	0.745
chr1	73804208	73806801	chr1	73805129	73805329	2594	1022	251	1660.96	56.87	0	0.692672	AK079660	0.23872	0
chr18	55110595	55113388	chr18	55111461	55111661	2794	967	245	1660.35	53.12	0	0.270634	Zfp608	0.463659	0.44
chr7	96405735	96408667	chr7	96407494	96407694	2933	1860	260	1658.39	61.22	0	0.444618	Tmem135	0.188949	0
chr9	41611882	41615081	chr9	41613890	41614090	3200	2109	305	1656.85	49.29	0	0.701023	AK132154	0.180994	0.935
chr7	119966042	119970811	chr7	119967204	119967404	4770	1263	298	1656.75	56.79	0	0.414803	Tead1	0.487524	0
chr2	58620266	58622523	chr2	58621492	58621692	2258	1327	269	1655.96	58.57	0	0.505086	Upp2	0.743022	0
chr17	59111195	59115314	chr17	59111699	59111899	4120	605	287	1655.29	33.61	0	0.273868	2610034M16Rik	0	0
chr15	32710833	32712666	chr15	32711843	32712043	1834	1111	214	1653.55	78.53	0	0.255566	AK029646	0.410802	0.945
chr3	30117887	30120791	chr3	30119811	30120011	2905	2025	249	1651.05	62.5	0	0.926744	Mecom	0.412879	0.11
chr3	55554041	55556298	chr3	55554679	55554879	2258	739	237	1650.94	47.21	0	0.999734	Mab21l1	0.8786	0.68
chr4	84007139	84009451	chr4	84008447	84008647	2313	1409	230	1649.18	86.62	0	1.00398	Bnc2	0.433391	0
chr19	53865647	53867458	chr19	53866650	53866850	1812	1104	212	1648.85	85.46	0	0.00198645	Rbm20	0.613473	0.64
chr13	27122155	27124469	chr13	27122980	27123180	2315	926	270	1645.12	47.86	0	0.43257	Prl	0	0
chr3	55264805	55267574	chr3	55266194	55266394	2770	1490	263	1644.48	68.33	0	0.08074	Dclk1	0	0
chr12	78698397	78701247	chr12	78699103	78699303	2851	807	246	1643.7	103.94	0	0.066318	Fut8	0.241053	0.695
chr6	7422105	7425088	chr6	7423957	7424157	2984	1953	248	1642.15	65.83	0	0.340331	Tac1	0.4177	0.69
chr1	179448489	179450380	chr1	179448983	179449183	1892	595	225	1641.61	65	0	0.675587	AK156859	0.754098	0.365
chr9	54631304	54633021	chr9	54631974	54632174	1718	771	243	1640.69	73.57	0	0.215542	Crabp1	0	0
chr7	6789421	6791426	chr7	6790121	6790321	2006	801	243	1640.01	76.67	0	0.83263	Mir3099	0.644389	0.665
chr18	69158048	69159696	chr18	69158885	69159085	1649	938	215	1639.39	82	0	0.698572	A730085E03Rik	0.726335	0
chr13	78338857	78340982	chr13	78339625	78339825	2126	869	222	1636.47	83.15	0	0.997613	Nr2f1	0.492235	0
chr14	22886701	22889414	chr14	22888437	22888637	2714	1837	240	1635.05	87.77	0	0.0408493	1700112E06Rik	0.473277	0.535
chr8	28109083	28110916	chr8	28109778	28109978	1834	796	213	1634.64	98.58	0	0.993713	Zfp703	0.824877	0.79
chr7	38527328	38529581	chr7	38528481	38528681	2254	1254	226	1630.74	106.25	0	0.999987	Zfp536	0.489569	0.38
chr4	13709282	13716127	chr4	13714421	13714621	6846	5240	344	1630.03	32.34	0	0.28953	Runx1t1	0.116435	0
chr1	77333187	77336043	chr1	77334949	77335149	2857	1863	257	1628.43	67	0	0.575788	Epha4	0.493347	0
chr16	77712397	77714045	chr16	77713229	77713429	1649	933	214	1626.07	68	0	0.349621	Mir125b-2	0.95267	0.645
chr18	63061966	63064470	chr18	63063523	63063723	2505	1658	233	1624.69	50.81	0	0.0382581	Apcdd1	0.263578	0
chr8	28071024	28073025	chr8	28071729	28071929	2002	806	227	1623.99	95	0	0.695373	Zfp703	0.877561	0.785
chr4	107210039	107211692	chr4	107210579	107210779	1654	641	214	1623.86	76	0	0.887415	Glis1	0.84271	0.805
chr8	130939729	130942977	chr8	130940871	130941071	3249	1243	268	1620.22	67	0	0.888693	AK050336	0.342057	0.65
chr4	81710525	81712631	chr4	81711367	81711567	2107	943	232	1619.43	65.69	0	0.0295154	Nfib	0.495726	0.835
chr13	103336148	103337899	chr13	103336901	103337101	1752	854	208	1618.94	83.15	0	0.711528	Cd180	0.597373	0.565
chr12	34953615	34956300	chr12	34954809	34955009	2686	1295	238	1618.84	50.81	0	0.564801	Hdac9	0.485289	0.78
chr10	16931559	16934327	chr10	16933232	16933432	2769	1774	242	1617.9	73.86	0	0.888399	AK029503	0.193642	0
chr11	85427844	85431065	chr11	85428974	85429174	3222	1231	253	1613.42	73.91	0	0.91313	AK053124	0.471903	0.92
chr10	7932367	7934950	chr10	7934057	7934257	2584	1791	235	1612.65	63.52	0	0.445529	Ust	0.422377	0.95
chr1	139794126	139797916	chr1	139796943	139797143	3791	2918	267	1611.12	47.35	0	0.680771	AK076660	0.537995	0
chr17	16735991	16737936	chr17	16736800	16737000	1946	910	214	1610.33	83.15	0	0.375166	Zfp960	0.76144	0
chr14	116607765	116610157	chr14	116608398	116608598	2393	734	229	1610.15	78.53	0	0.565554	Gpc5	0.320652	0.93
chr1	128247424	128249424	chr1	128248445	128248645	2001	1122	253	1609.95	58.57	0	0.684151	Nckap5	0.5955	0.735
chr7	103680236	103684901	chr7	103681748	103681948	4666	1613	288	1608.35	50.81	0	0.261089	AK053790	0.445873	0.945
chr18	46878277	46880598	chr18	46879193	46879393	2322	1017	226	1608	78.53	0	0.0132308	Cdo1	0.407152	0.585
chr10	37836663	37839771	chr10	37838452	37838652	3109	1890	249	1607.95	83.15	0	0.293348	AK016383	0.244208	0.995
chr5	78260647	78262438	chr5	78261553	78261753	1792	1007	231	1606.47	75.83	0	0.439516	Pea15b	0	0
chr7	89867949	89870323	chr7	89869328	89869528	2375	1480	227	1603.36	87.77	0	0.820984	Eftud1	0.783909	0
chr9	87943288	87945011	chr9	87944105	87944305	1724	918	205	1603.21	82	0	0.76415	Nt5e	0.491584	0.09
chr12	74467827	74469774	chr12	74468753	74468953	1948	1027	212	1596.39	94.7	0	0.979816	AK085818	0.46944	0.795
chr12	71926993	71929961	chr12	71928603	71928803	2969	1711	256	1595.61	56	0	0.348097	Frmd6	0.237871	0
chr3	86653412	86655562	chr3	86654361	86654561	2151	1050	258	1595.02	60	0	0.960003	Dclk2	0.207907	0.885
chr8	31653931	31655891	chr8	31654679	31654879	1961	849	212	1591.57	100.47	0	0.344491	Dusp26	0.328061	0.86
chr17	17370869	17372555	chr17	17371656	17371856	1687	888	225	1590.13	85.83	0		AK138383	0.389087	0.965
chr2	63933778	63936205	chr2	63935033	63935233	2428	1356	231	1588.73	69.53	0	0.999974	Fign	0	0
chr11	88339984	88343267	chr11	88342537	88342737	3284	2654	264	1588.22	63	0	0.834545	AK002838	0.223576	0.35
chr9	61545093	61547090	chr9	61546175	61546375	1998	1183	223	1587.42	80	0	0.577482	Rplp1	0.444667	0.805
chr10	36754195	36756224	chr10	36755144	36755344	2030	1050	252	1586.18	64.29	0	0.417044	Hdac2	0.596846	0.365
chr10	67653188	67657085	chr10	67654961	67655161	3898	1874	285	1585.62	38.01	0	0.887048	Arid5b	0.49166	0
chr10	7746531	7749902	chr10	7748893	7749093	3372	2463	286	1585.55	39.17	0	0.0825076	Tab2	0.549689	0
chr2	38677925	38681121	chr2	38678561	38678761	3197	737	249	1584.74	66.98	0	0.9815	Mir181a-2	0.349499	0.56
chr16	57530970	57533347	chr16	57532352	57532552	2378	1483	251	1582.77	93.33	0	0.801906	Filip1l	0.79512	0.94
chr3	31089827	31091406	chr3	31090547	31090747	1580	821	270	1582.71	47.27	0	0.0704512	Slc7a14	0.9962	0.405
chr1	102228649	102231340	chr1	102229539	102229739	2692	991	234	1580.35	72.76	0	0.840962	Gm5057	0.795987	0.81
chr13	31944472	31946845	chr13	31945823	31946023	2374	1452	265	1577.72	40	0	0.771744	Gmds	0.556679	0
chr4	31331137	31333286	chr4	31332079	31332279	2150	1043	217	1576.39	93.55	0	0.867012	Map3k7	0.375524	0.9
chr7	89863112	89865747	chr7	89864443	89864643	2636	1432	232	1572.38	47.35	0	0.0126524	Eftud1	0.476281	0.335
chr6	125752818	125754980	chr6	125753341	125753541	2163	624	255	1567.35	49.29	0	0.895896	Ano2	0.591582	0.79
chr6	134388897	134391187	chr6	134389806	134390006	2291	1010	247	1567.03	59.17	0	0.0287964	Bcl2l14	0	0
chr11	18740241	18743338	chr11	18742210	18742410	3098	2070	266	1566.95	50.91	0	0.972509	AK018427	0.697772	0
chr5	61545870	61548361	chr5	61547585	61547785	2492	1816	227	1566.49	48.51	0	0.572236	G6pd2	0.517463	0.515
chr7	88797236	88800063	chr7	88799016	88799216	2828	1881	237	1565.6	70.45	0	0.613101	Homer2	0.22745	0
chr11	18955783	18958476	chr11	18957501	18957701	2694	1819	242	1565.38	46.63	0	0.293343	Meis1	0.248422	0.49
chr13	28859834	28863565	chr13	28861067	28861267	3732	1334	294	1563.35	42.5	0	0.0113279	BC025054	0.352988	0
chr12	27624009	27625999	chr12	27624813	27625013	1991	905	234	1560.92	76.67	0	0.3823	AK015322	0.378392	0
chr13	79274114	79276309	chr13	79274845	79275045	2196	832	218	1560.8	78.53	0	0.835897	AK051417	0.416401	0.455
chr14	68186755	68192435	chr14	68187621	68187821	5681	967	311	1559.46	39.33	0	0.956953	Cdca2	0.449472	0
chr6	99013230	99018947	chr6	99014031	99014231	5718	902	305	1558.03	30.03	0	1.00434	Foxp1	0.408606	0
chr18	55974360	55977175	chr18	55976083	55976283	2816	1824	279	1556.24	49.29	0	0.939699	Gramd3	0.763055	0.805
chr2	71756047	71758133	chr2	71757375	71757575	2087	1429	223	1554.52	61	0	0.0366617	Pdk1	0.420422	0.81
chr11	18343059	18345352	chr11	18344236	18344436	2294	1278	245	1554.26	48.33	0	0.703813	AK018427	0	0
chr9	30783534	30785624	chr9	30784388	30784588	2091	955	218	1552.24	114.13	0	0.524363	Adamts8	0	0
chr4	70263814	70265391	chr4	70264481	70264681	1578	768	216	1551.09	94.17	0	0.16626	Megf9	0.610653	0.995
chr11	64550529	64553665	chr11	64552687	64552887	3137	2259	291	1550.79	38.57	0	0.57911	Hs3st3a1	0.886161	0
chr13	115500630	115503985	chr13	115501617	115501817	3356	1088	253	1546.69	58.89	0	0.70642	AK016040	0.138301	0
chr8	94637277	94639959	chr8	94638563	94638763	2683	1387	231	1546.43	64.67	0	0.977198	DQ699365	0.46868	0
chr14	76935831	76937799	chr14	76936784	76936984	1969	1054	212	1544.86	97.83	0	0.433422	Serp2	0	0
chr5	12633797	12635417	chr5	12634386	12634586	1621	690	218	1544.07	53.33	0	0.706537	Sema3d	0	0
chr6	98639781	98644771	chr6	98643538	98643738	4991	3858	327	1542.11	37.5	0	0.998115	AK020861	0.543687	0.725
chr3	5328267	5331513	chr3	5329868	5330068	3247	1702	259	1541.94	66	0	1.0046	Zfhx4	0.547751	0
chr9	61010806	61013808	chr9	61011800	61012000	3003	1095	239	1541.62	78.53	0	0.67364	AK167957	0.18954	0.62
chr13	80845927	80849781	chr13	80848932	80849132	3855	3106	261	1540.52	62.36	0	0.298963	Arrdc3	0.146341	0
chr3	149712276	149714709	chr3	149712978	149713178	2434	803	245	1540.37	59.98	0	0.730401	AK139864	0.470612	0.715
chr16	74092544	74094891	chr16	74093503	74093703	2348	1060	245	1540.37	46.12	0	0.214009	Robo2	0.526204	0.7
chr13	40073940	40076046	chr13	40074983	40075183	2107	1144	212	1539.73	66.98	0	0.855411	Ofcc1	0.710351	0
chr6	50760692	50764214	chr6	50763476	50763676	3523	2885	319	1537.08	39.38	0	0.48923	AK043004	0.501988	0.975
chr18	63890787	63892747	chr18	63891524	63891724	1961	838	211	1536.55	64.28	0	0.210028	Wdr7	0.686225	0.765
chr14	68674912	68677125	chr14	68675946	68676146	2214	1135	240	1536.17	50	0	0.197618	Nefl	0.771351	0
chr12	100837157	100838916	chr12	100837859	100838059	1760	803	200	1535.02	88.93	0	0.963495	AK131831	0.440023	0.925
chr14	22971064	22973915	chr14	22971609	22971809	2852	646	234	1534.94	76.22	0	1.0047	1700112E06Rik	0	0
chr18	14056760	14060341	chr18	14059202	14059402	3582	2543	267	1534.19	46	0	1.00042	Zfp521	0.480034	0.565
chr16	46410433	46413159	chr16	46412350	46412550	2727	2018	231	1533.83	75.07	0	0.201707	Pvrl3	0.573368	0
chr11	111598859	111600845	chr11	111599844	111600044	1987	1086	223	1533.53	76.85	0	0.840192	Kcnj2	0.795065	0.88
chr14	117806220	117808538	chr14	117807573	117807773	2319	1454	219	1533.27	83.15	0	0.490183	Gpc6	0	0
chr1	16238320	16240443	chr1	16239072	16239272	2124	853	232	1533.27	70.8	0	0.922537	Stau2	0.490815	0.645
chr12	106117515	106119529	chr12	106118587	106118787	2015	1173	209	1532.94	69.29	0	0.361705	Clmn	0	0
chr1	77222661	77225505	chr1	77223766	77223966	2845	1206	262	1532.16	41.67	0	0.36846	Epha4	0.390647	0.025
chr10	104456102	104458780	chr10	104457638	104457838	2679	1637	286	1531.93	40.62	0	0.649473	Tmtc2	0.404033	0.895
chr10	100106079	100109071	chr10	100107878	100108078	2993	1900	250	1531.49	71	0	0.367253	1700017N19Rik	0.517714	0.525
chr10	95694817	95696803	chr10	95695639	95695839	1987	923	217	1528.45	81	0	0.726874	Eea1	0.289023	0.965
chr3	86471428	86473319	chr3	86472098	86472298	1892	771	227	1527.61	74.17	0	1.00376	Lrba	0.891063	0.63
chr4	142311153	142314275	chr4	142312943	142313143	3123	1891	261	1524.67	57.87	0	0.180062	AK018156	0.393658	0.87
chr17	42712667	42715012	chr17	42713731	42713931	2346	1165	244	1524.38	68.33	0	0.0090085	Opn5	0	0
chr18	55782265	55785293	chr18	55783936	55784136	3029	1772	238	1522.96	54.28	0	0.536905	AK163160	0.408851	0
chr10	104461836	104463884	chr10	104462935	104463135	2049	1200	246	1520.61	46.43	0	0.339039	Tmtc2	0.915527	0.93
chr3	45768992	45772258	chr3	45769723	45769923	3267	832	244	1520.44	73.91	0	0.0277374	Pabpc4l	0.402633	0.59
chr7	36940805	36943165	chr7	36941886	36942086	2361	1182	219	1520.02	78.53	0	0.997913	E130304I02Rik	0.546186	0.95
chr15	50528257	50532222	chr15	50530171	50530371	3966	2015	332	1519.59	43.12	0	0.949846	Trps1	0.38739	0
chr8	94471066	94473844	chr8	94472608	94472808	2779	1643	259	1519.15	44.17	0	1.00362	AK049522	0.452124	0.6
chr2	115362173	115365492	chr2	115364136	115364336	3320	2064	245	1518.87	66.98	0	0.999756	AK135429	0.589334	0.765
chr2	174682435	174685489	chr2	174684436	174684636	3055	2102	238	1516.17	68.14	0	0.131838	Edn3	0.18926	0
chr14	110476628	110479031	chr14	110477678	110477878	2404	1151	297	1515.96	49.5	0	0.602895	Slitrk6	0.839367	0
chr3	86112726	86116830	chr3	86115670	86115870	4105	3045	271	1514.49	59.41	0	0.427046	Lrba	0.163743	0.495
chr14	23396036	23397959	chr14	23396569	23396769	1924	634	204	1513.31	56.59	0	0.914144	AK015475	0.400416	0.36
chr7	143403580	143406829	chr7	143405244	143405444	3250	1765	243	1513.13	42.73	0	0.654946	AK038554	0.231148	0
chr3	150883951	150887874	chr3	150885477	150885677	3924	1627	329	1511.99	43.75	0	0.655492	AK081104	0.768544	0
chr9	41625716	41628949	chr9	41627741	41627941	3234	2126	259	1511.88	85.58	0	0.209308	AK132154	0.437365	0.835
chr2	51276678	51279271	chr2	51278119	51278319	2594	1542	251	1510.21	64.17	0	0.444055	AK006824	0.490937	0.295
chr12	98441095	98443147	chr12	98441931	98442131	2053	937	244	1507.54	42.86	0	0.959286	AK145433	0.655458	0
chr1	165460468	165462230	chr1	165461328	165461528	1763	961	198	1507.19	90.08	0	0.407966	Gorab	0	0
chr7	143532751	143535254	chr7	143534234	143534434	2504	1584	248	1505.5	45.83	0	0.906504	AK038554	0.865761	0
chr2	71373152	71376965	chr2	71376199	71376399	3814	3148	257	1505.26	54.28	0	1.0046	Dlx1	0.189877	0
chr2	167848516	167850198	chr2	167849038	167849238	1683	623	200	1501.77	78.89	0	0.0147044	AK027991	0	0
chr8	110374504	110377614	chr8	110376652	110376852	3111	2249	238	1501.75	65.83	0	0.788175	Psmd7	0.436334	0
chr16	68657969	68659612	chr16	68658882	68659082	1644	1014	193	1500.2	76.22	0	0.178954	Cadm2	0	0
chr14	115253463	115257764	chr14	115253881	115254081	4302	519	267	1499.87	48.51	0	0.160193	AK015607	0.401767	0
chr13	3707464	3709814	chr13	3708523	3708723	2351	1160	242	1499.59	46.67	0	0.530537	Asb13	0.613192	0
chr16	71062247	71064739	chr16	71062949	71063149	2493	803	247	1497.77	40.83	0	0.389257	AK076959	0.5939	0.48
chr13	40262571	40264415	chr13	40263311	40263511	1845	841	246	1497.27	51.88	0	0.805158	Ofcc1	0.64154	0.645
chr19	27391522	27394337	chr19	27393220	27393420	2816	1799	230	1497.07	63.52	0	0.0960346	Kcnv2	0.241208	0
chr14	28977051	28979789	chr14	28978080	28978280	2739	1130	270	1495.8	50	0	0.504145	Erc2	0.525931	0.01
chr3	81046412	81048426	chr3	81047238	81047438	2015	927	205	1494.17	48.51	0	0.0585814	Pdgfc	0.247269	0
chr2	58384616	58387227	chr2	58386180	58386380	2612	1665	223	1494.05	73.91	0	0.896116	Acvr1	0.272692	0.54
chr4	28788926	28791452	chr4	28790124	28790324	2527	1299	227	1493.17	78.72	0	0.563332	Epha7	0.487728	0.305
chr12	34904458	34906870	chr12	34905015	34905215	2413	658	229	1493.15	58	0	0.803498	Hdac9	0.647181	0.67
chr8	110388111	110391351	chr8	110389956	110390156	3241	1946	317	1492.72	46.11	0	1.00408	Psmd7	0.582716	0.52
chr1	17439973	17442106	chr1	17440711	17440911	2134	839	209	1492.3	53.12	0	0.371362	Pi15	0.873887	0.955
chr18	54333622	54335837	chr18	54334562	54334762	2216	1041	211	1490.82	63.52	0	0.169891	Csnk1g3	0	0
chr10	125406859	125410021	chr10	125407732	125407932	3163	974	250	1485.74	44	0	0.976665	Lrig3	0.194181	0
chr13	60108100	60110158	chr13	60108953	60109153	2059	954	254	1485.21	46.88	0	0.494315	Gas1	0.739067	0.21
chr6	98063802	98065353	chr6	98064425	98064625	1552	724	188	1483.44	95.86	0	0.0368858	Mitf	0.729852	0.46
chr3	103222858	103225839	chr3	103224031	103224231	2982	1274	259	1480.78	62.5	0	0.0556577	Trim33	0	0
chr8	41867807	41869562	chr8	41868862	41869062	1756	1156	216	1473.08	65.83	0		4930529F22Rik	0.77208	0.66
chr8	130968611	130971127	chr8	130970150	130970350	2517	1640	230	1472.71	46	0	0.428701	AK050336	0.684022	0.625
chr5	104524105	104526368	chr5	104525194	104525394	2264	1190	232	1471.19	69.66	0	0.115919	AK043904	0	0
chr9	29907027	29910035	chr9	29907928	29908128	3009	1002	232	1469.57	73.91	0	0.715166	Ntm	0.45246	0
chr3	23307789	23309436	chr3	23308641	23308841	1648	953	222	1467.09	69.29	0	0.281279	AK015118	0.582878	0.37
chr13	71801496	71804003	chr13	71802566	71802766	2508	1171	271	1466.32	56.88	0	0.17826	AK007185	0.643398	0.92
chr1	154421516	154424020	chr1	154422303	154422503	2505	888	229	1464.58	89	0	0.303615	Rgl1	0.245607	0.62
chr1	81577841	81580037	chr1	81579048	81579248	2197	1308	245	1463.91	37.14	0	0.380379	9430031J16Rik	0.317851	0
chr1	76076290	76077957	chr1	76076838	76077038	1668	649	191	1463.81	75.07	0	0.623066	AK162144	0	0
chr13	28507683	28510900	chr13	28509851	28510051	3218	2269	237	1463.49	56.59	0	0.655619	BC025054	0.493938	0
chr12	82208939	82210569	chr12	82209667	82209867	1631	829	198	1462.59	75	0	0.482681	Mir3067	0	0
chr18	55586574	55588664	chr18	55587220	55587420	2091	747	225	1461.49	65.34	0	0.820359	AK163160	0.326316	0.665
chr14	93640712	93642981	chr14	93641848	93642048	2270	1237	210	1461.15	84.31	0	0.846281	Pcdh9	0.616571	0.975
chr2	78927408	78929195	chr2	78928155	78928355	1788	848	204	1459.75	78.47	0	0.724831	Integrin Alpha-4	0.505316	0.865
chr6	46451864	46453906	chr6	46452758	46452958	2043	995	212	1458.45	47	0	0.0390873	AK018905	0	0
chr14	103135327	103137012	chr14	103136015	103136215	1686	789	191	1456.82	98.16	0	0.103764	Kctd12	0.734718	0.3
chr1	170175006	170178502	chr1	170177039	170177239	3497	2134	243	1454.13	77.38	0	0.990358	BC039791	0.219966	0.125
chr9	105830104	105832399	chr9	105830780	105830980	2296	777	210	1453.08	64.67	0	0.415772	Gm7455	0.405229	0.49
chr17	15858875	15860853	chr17	15859575	15859775	1979	801	258	1452.27	46.67	0	0.0788353	Chd1	0.562184	0.655
chr8	38014387	38017515	chr8	38015384	38015584	3129	1098	233	1450.89	43.89	0	0.820226	Dlc1	0.243926	0
chr12	78160572	78162486	chr12	78161354	78161554	1915	883	224	1449.61	71.81	0	0.470405	Max	0	0
chr17	86147213	86148952	chr17	86148032	86148232	1740	920	192	1449.55	86.62	0	0.986482	Six2	0.700403	0.865
chr7	35582417	35585067	chr7	35583855	35584055	2651	1539	220	1446.86	57.74	0	0.688177	Chst8	0.295849	0
chr9	54686133	54687544	chr9	54686928	54687128	1412	896	180	1446.77	99.32	0	0.869997	Ireb2	0	0
chr11	50923617	50925802	chr11	50924249	50924449	2186	733	216	1446.4	66	0	0.675368	Zfp354a	0.658124	0
chr5	99702529	99704071	chr5	99703161	99703361	1543	733	185	1446.3	79.69	0	0.884933	Rasgef1b	0	0
chr8	8239625	8242944	chr8	8241138	8241338	3320	1614	278	1446.24	65.65	0	0.867784	AK042353	0.326906	0.895
chr1	16217427	16220789	chr1	16219921	16220121	3363	2595	252	1446.11	65	0	0.992426	Stau2	0	0
chr14	23486552	23488716	chr14	23487831	23488031	2165	1380	205	1444.27	75.07	0	0.466608	AK015475	0.655268	0.205
chr5	13197237	13200911	chr5	13197772	13197972	3675	636	278	1444.2	45.83	0	0.859874	AK186650	0.292052	0.28
chr2	81250867	81253316	chr2	81251792	81251992	2450	1026	214	1443.71	63.52	0	0.0458153	AK199495	0	0
chr10	22922344	22924661	chr10	22923350	22923550	2318	1107	248	1442.5	40	0	0.0349645	Eya4	0.560207	0
chr5	38358086	38360888	chr5	38358480	38358680	2803	495	224	1441.23	48.51	0	0.167694	Stx18	0.208779	0
chr10	45525918	45528336	chr10	45526849	45527049	2419	1032	212	1440.61	60.05	0	0.263643	Hace1	0.390405	0.51
chr13	79484742	79487554	chr13	79485218	79485418	2813	577	224	1438.57	46.2	0	1.00191	AK051417	0.378734	0.815
chr10	37840990	37843292	chr10	37841739	37841939	2303	850	209	1438.53	63.52	0	0.830318	AK016383	0.581234	0
chr1	56256775	56259383	chr1	56257909	56258109	2609	1235	252	1437.07	44.51	0	0.591277	AK005643	0.67408	0
chr11	16458004	16460427	chr11	16459162	16459362	2424	1259	264	1433.05	49.38	0	0.424452	AK206940	0.43376	0.145
chr3	94622790	94625127	chr3	94623495	94623695	2338	806	260	1432.24	57.5	0	0.635524	Pogz	0.296534	0.095
chr13	46068091	46070285	chr13	46068758	46068958	2195	768	254	1431.85	38.75	0	0.0712728	Atxn1	0.900182	0.72
chr9	32630598	32633296	chr9	32631485	32631685	2699	988	231	1430.82	83	0	0.727594	Ets1	0.563751	0.57
chr10	54518853	54520573	chr10	54519550	54519750	1721	798	189	1430.23	79.69	0	0.054136	AK138755	0.787791	0.795
chr7	139037353	139039017	chr7	139037908	139038108	1665	656	230	1429.29	56.88	0	0.981034	AB033524	0.428486	0.97
chr14	75940497	75942528	chr14	75941510	75941710	2032	1114	209	1425.3	63	0	0.375418	Siah3	0	0
chr2	115550379	115553436	chr2	115551355	115551555	3058	1077	228	1422.37	62.36	0	0.999974	BC052040	0.509977	0.79
chr3	55618615	55622003	chr3	55620825	55621025	3389	2311	299	1420.95	31.88	0	0.166527	4933417G07Rik	0	0
chr12	31710651	31712363	chr12	31711324	31711524	1713	774	188	1420.01	78.53	0	0.508109	Fam110c	0.525701	0.28
chr12	107149231	107151070	chr12	107150042	107150242	1840	912	214	1415.01	50.83	0	0.685746	AK043332	0.447526	0.5
chr1	136407805	136409966	chr1	136408769	136408969	2162	1065	226	1414.68	55.83	0	0.0948249	Rabif	0.605738	0
chr4	86061894	86063550	chr4	86062548	86062748	1657	755	186	1414.67	83.15	0	0.899801	Adamtsl1	0.728261	0.955
chr4	71864422	71867735	chr4	71865843	71866043	3314	1522	247	1414.5	59	0	0.742722	AK042990	0.451554	0.98
chr9	47489110	47492015	chr9	47490873	47491073	2906	1864	223	1414.32	64.67	0	0.179618	Cadm1	0.381067	0
chr8	5964931	5966665	chr8	5965689	5965889	1735	859	188	1411.83	61.21	0	0.847976	Slc10a2	0.525375	0.29
chr5	74827929	74830803	chr5	74829147	74829347	2875	1319	265	1411.6	45	0	0.911593	Scfd2	0.774878	0.975
chr13	15668032	15670383	chr13	15669505	15669705	2352	1574	208	1411.44	62.36	0	0.521643	Gli3	0	0
chr4	5132230	5134304	chr4	5133110	5133310	2075	981	199	1410.28	57.74	0	0.179425	Impad1	0	0
chr9	26595772	26597453	chr9	26596423	26596623	1682	752	229	1410.06	55	0	0.211807	Glb1l2	0	0
chr13	77140534	77144131	chr13	77142921	77143121	3598	2488	241	1409.13	68.14	0	0.010382	Mctp1	0.352794	0
chr13	71206395	71209067	chr13	71207392	71207592	2673	1098	259	1408.4	36.58	0	0.015962	AK049017	0.672156	0
chr11	17349786	17351497	chr11	17350536	17350736	1712	851	187	1407.17	91.24	0	0.989738	C1d	0.928697	0.64
chr1	195796976	195798869	chr1	195797857	195798057	1894	982	193	1407.12	75.07	0	0.0059821	AK014513	0.412573	0
chr16	64144813	64147397	chr16	64145765	64145965	2585	1053	214	1405.23	56.59	0	0.778275	Epha3	0	0
chr13	104370284	104372001	chr13	104370891	104371091	1718	708	187	1404.95	86.62	0	0.0527652	BC099526	0.239953	0.4
chr2	50201562	50204483	chr2	50203182	50203382	2922	1721	235	1403.69	54	0	0.175885	AK142467	0.299897	0.52
chr11	24371789	24374557	chr11	24373028	24373228	2769	1340	219	1403.04	69.29	0	0.884733	AK148130	0	0
chr8	94235815	94240403	chr8	94237147	94237347	4589	1433	263	1401.87	56.59	0	0.985205	Fto	0	0
chr1	163973648	163975949	chr1	163974653	163974853	2302	1106	230	1401.64	44.17	0	0.468106	AK013293	0.208605	0
chr13	28724960	28726985	chr13	28725842	28726042	2026	983	197	1400.98	80.84	0	0.394048	BC025054	0	0
chr2	60623202	60625551	chr2	60624280	60624480	2350	1179	207	1399.78	64.67	0	0.427984	Rbms1	0.583227	0.215
chr15	93740721	93742581	chr15	93741430	93741630	1861	810	205	1399.47	59.55	0	0.689838	Prickle1	0.98871	0.98
chr3	55276309	55278158	chr3	55277047	55277247	1850	839	213	1399.12	47.5	0	0.625312	Dclk1	0	0
chr12	74151332	74154533	chr12	74152155	74152355	3202	924	230	1398.84	61.21	0	0.723328	Six1	0.604186	0
chr13	32171616	32173655	chr13	32172588	32172788	2040	1073	198	1396.45	80.47	0	0.754395	Gmds	0.726827	0.935
chr1	75658276	75660148	chr1	75659254	75659454	1873	1079	225	1395.15	49.29	0	0.646651	Slc4a3	0	0
chr18	78750531	78752101	chr18	78751071	78751271	1571	641	181	1394.56	86.62	0	0.819032	Slc14a2	0	0
chr12	108322304	108325153	chr12	108322861	108323061	2850	658	220	1393.68	48.51	0	0.543805	4933406K04Rik	0.572131	0.725
chr1	112343531	112345357	chr1	112344437	112344637	1827	1007	211	1393.55	67.27	0	0.258871	Cdh7	0.584337	0.975
chr7	143054449	143056385	chr7	143055315	143055515	1937	967	193	1392.42	80.84	0	0.516141	AK031861	0.397727	0
chr12	10041349	10043361	chr12	10042342	10042542	2013	1094	208	1392.19	69.23	0	0.960358	Nt5c1b	0.731113	0.965
chr10	23281487	23283355	chr10	23282377	23282577	1869	991	212	1391.84	62.5	0	0.883794	AK019688	0.538009	0
chr13	54427005	54429098	chr13	54427862	54428062	2094	958	198	1391.57	73.91	0	0.0047074	Cplx2	0	0
chr16	96069202	96071068	chr16	96070218	96070418	1867	1117	191	1390.67	60.05	0	0.0603847	AK037512	0.267953	0.87
chr18	54279922	54283248	chr18	54281392	54281592	3327	1571	293	1390.41	49.38	0	1.00291	Csnk1g3	0.412507	0.255
chr3	55339331	55344571	chr3	55340490	55340690	5241	1260	314	1389.84	39.17	0	0.756404	Dclk1	0	0
chr13	26023965	26026928	chr13	26025899	26026099	2964	2035	224	1387.59	48.86	0	0.672755	AK132076	0	0
chr17	11279172	11281064	chr17	11280020	11280220	1893	949	236	1386.99	51.25	0	0.490705	AK080902	0	0
chr5	92151261	92153131	chr5	92152056	92152256	1871	896	195	1386.63	55.32	0	0.525001	Parm1	0.66631	0.95
chr10	56765288	56768391	chr10	56765868	56766068	3104	681	284	1386.59	40.62	0	0.627266	Hsf2	0.818885	0.915
chr4	84012509	84014313	chr4	84013094	84013294	1805	686	188	1386.51	48.51	0	0.974663	Bnc2	0	0
chr3	141137854	141140469	chr3	141139570	141139770	2616	1817	212	1384.79	39.27	0.15	0.257578	Unc5c	0.78088	0.36
chr10	96775065	96778644	chr10	96776412	96776612	3580	1448	250	1383.95	55	0.15	0.572824	Dcn	0.250908	0.005
chr3	147509729	147512395	chr3	147510631	147510831	2667	1003	214	1382.9	45.04	0.15	0.639749	Ttll7	0	0
chr9	16106208	16107716	chr9	16107050	16107250	1509	943	186	1382.75	79	0.15	0.641711	Fat3	0.854774	0.83
chr3	18523564	18526840	chr3	18525485	18525685	3277	2022	230	1381.24	60.05	0.15	0.913842	AK076665	0	0
chr18	6896886	6899232	chr18	6898031	6898231	2347	1246	229	1375.64	54.17	0.15	0.15805	Mkx	0.504689	0.7
chr3	52847622	52849348	chr3	52848392	52848592	1727	871	185	1375.37	86.62	0.15	0.453557	Lhfp	0	0
chr6	30463625	30465380	chr6	30464297	30464497	1756	773	194	1375.03	66	0.15	0.558453	1700025E21Rik	0	0
chr14	22709903	22712131	chr14	22710964	22711164	2229	1162	201	1374.5	68.14	0.15	0.524508	AK079754	0.473519	0
chr10	38945715	38948681	chr10	38946383	38946583	2967	769	233	1372.2	53.41	0.15	0.0572572	Wisp3	0.460216	0.24
chr16	86694004	86696061	chr16	86694973	86695173	2058	1070	196	1371.31	98.33	0.15	0.90649	AK085480	0.336412	0
chr14	101986255	101988140	chr14	101987061	101987261	1886	907	190	1371.28	84.31	0.15	0.0470882	Tbc1d4	0.434483	0.97
chr10	120083445	120087543	chr10	120085325	120085525	4099	1981	248	1369.72	46.2	0.15	0.519334	AK014882	0.141044	0
chr4	13393892	13397536	chr4	13395139	13395339	3645	1348	250	1369.26	51	0.15	0.951866	AK002417	0.276345	0
chr12	9742924	9744529	chr12	9743529	9743729	1606	706	180	1367.64	85.46	0.15	0.713705	Osr1	0.509657	0.555
chr13	116447892	116449987	chr13	116448968	116449168	2096	1177	205	1367.13	66	0.15	0.668763	Itga1	0.346062	0
chr9	83939361	83941336	chr9	83940587	83940787	1976	1327	192	1366.69	49.66	0.15	0.75151	Bckdhb	0.789367	0.975
chr4	130487902	130490075	chr4	130488828	130489028	2174	1027	267	1365.58	32	0.15	0.119614	Laptm5	0.673263	0.27
chr18	70024673	70027749	chr18	70025645	70025845	3077	1073	307	1365.25	29	0.15	0.391809	Ccdc68	0.70091	0.4
chr9	22815083	22817596	chr9	22815897	22816097	2514	915	208	1365	42.73	0.15	0.608848	Bbs9	0.545563	0
chr12	69408811	69410253	chr12	69409464	69409664	1443	754	173	1364.95	77.38	0.15	0.109609	LOC100316870	0.963939	0.13
chr13	56735008	56737112	chr13	56735687	56735887	2105	780	196	1363.04	64.67	0.15	0.175656	Tgfbi	0	0
chr10	74142109	74144255	chr10	74142922	74143122	2147	914	206	1362.58	60	0.15	0.0239176	Pcdh15	0	0
chr4	95350391	95352461	chr4	95351162	95351362	2071	872	194	1361.25	65.83	0.15	0.714106	Fggy	0	0
chr16	66694737	66696325	chr16	66695475	66695675	1589	839	178	1360.84	79.69	0.15	0.957826	AK005838	0.866499	0
chr5	111566214	111568488	chr5	111567274	111567474	2275	1161	200	1360.72	61.21	0.15	0.974113	Mir701	0.565084	0.945
chr12	38060593	38062360	chr12	38061719	38061919	1768	1227	185	1360.65	54.28	0.15	0.75273	Tmem195	0.7691	0.545
chr11	111416523	111418742	chr11	111416991	111417191	2220	569	247	1358.5	54.38	0.15	0.843133	Kcnj2	0.368184	0.45
chr6	4433140	4435620	chr6	4434311	4434511	2481	1272	281	1358.2	37	0.15	0.459546	Col1a2	0.516532	0.28
chr3	78397547	78400041	chr3	78398831	78399031	2495	1385	270	1357.64	39.44	0.15	0.434162	AK205332	0.301925	0
chr9	41757931	41762340	chr9	41758547	41758747	4410	717	288	1357.61	54.17	0.15	0.514184	AK169831	0.239737	0
chr15	27737730	27739470	chr15	27738576	27738776	1741	947	183	1357.25	97.01	0.15	0.403097	Trio	0.417816	0
chr4	102676580	102680764	chr4	102677938	102678138	4185	1459	282	1357.1	37.5	0.15	0.372367	Tctex1d1	0	0
chr17	3435623	3437828	chr17	3436806	3437006	2206	1284	198	1356.78	60.05	0.15	0.0201115	Tfb1m	0	0
chr1	44735097	44737473	chr1	44736304	44736504	2377	1308	227	1354.84	51.67	0.15	0.296089	Gulp1	0.253788	0
chr15	89911649	89913853	chr15	89912785	89912985	2205	1237	221	1354.1	52.5	0.15	0.527903	Alg10b	0.568058	0.975
chr11	85730519	85732907	chr11	85731600	85731800	2389	1182	241	1353.05	41.43	0.15	0.822174	Tbx4	0.45603	0.045
chr11	18754813	18757573	chr11	18755905	18756105	2761	1193	254	1352.46	42.86	0.15	0.295037	AK018427	0.359058	0.485
chr5	36596928	36598576	chr5	36597719	36597919	1649	892	188	1352.28	50	0.15	0.0363829	Psapl1	0.655947	0.105
chr5	13595338	13597478	chr5	13596443	13596643	2141	1206	195	1351.85	51.97	0.15	0.480687	Sema3a	0.541589	0.665
chr7	75737580	75739565	chr7	75738523	75738723	1986	1044	225	1351.5	55	0.14	0.992576	Gm5334	0.401008	0.755
chr3	149481428	149484545	chr3	149483714	149483914	3118	2387	222	1350.66	77.38	0.14	0.0121449	AK139864	0.298685	0
chr17	32115972	32117699	chr17	32116888	32117088	1728	1017	182	1348.88	72.76	0.14	0.408063	Hsf2bp	0	0
chr18	55612504	55614499	chr18	55613418	55613618	1996	1015	191	1347.53	77.38	0.14	0.196784	AK163160	0.742857	0.58
chr4	105533344	105535135	chr4	105534069	105534269	1792	826	193	1346.28	60.73	0.14	0.657197	Usp24	0.672808	0.8
chr2	115890363	115893549	chr2	115891009	115891209	3187	747	222	1345.81	88.93	0.14	0.927793	Meis2	0.483365	0.855
chr12	27217149	27221154	chr12	27219317	27219517	4006	2269	243	1345.61	55.43	0.14	0.599199	Cmpk2	0.169788	0
chr3	86462815	86464899	chr3	86463652	86463852	2085	938	250	1345.47	33.33	0.14	0.830641	Mab21l2	0.497121	0
chr6	143386003	143388483	chr6	143386830	143387030	2481	928	230	1344.82	60	0.14	0.980183	D6Ertd474e	0.418145	0.885
chr10	39378443	39380739	chr10	39379148	39379348	2297	806	201	1343.35	57.95	0.14	0.510369	Traf3ip2	0.238676	0
chr2	166251379	166253780	chr2	166252555	166252755	2402	1277	212	1343.16	60	0.14	0.186523	5031425F14Rik	0.533111	0.01
chr12	55016585	55018964	chr12	55018029	55018229	2380	1545	202	1342.42	56.59	0.14	1.00496	AK018924	0.359395	0
chr5	22434012	22435722	chr5	22434687	22434887	1711	776	190	1341.38	61	0.14	0.886214	A930003O13Rik	0.697076	0.23
chr14	98934967	98939138	chr14	98937583	98937783	4172	2717	279	1340.57	56.67	0.14	1.00469	Dach1	0.178374	0.345
chr14	77210399	77212643	chr14	77211786	77211986	2245	1488	245	1338.95	33.75	0.14	0.0648187	1700108F19Rik	0.222816	0
chr17	12941927	12945286	chr17	12942968	12943168	3360	1142	239	1338.72	53	0.14	0.122995	Airn	0.189342	0
chr17	44436443	44438506	chr17	44437676	44437876	2064	1334	192	1338.43	68.14	0.14	0.949493	Clic5	0	0
chr3	150994218	150997890	chr3	150997001	150997201	3673	2884	234	1338.24	48.51	0.14	0.81544	AK081104	0.383442	0
chr6	101503888	101505912	chr6	101504643	101504843	2025	856	191	1338.23	64.67	0.14	0.462517	Pdzrn3	0	0
chr2	157121220	157123351	chr2	157122110	157122310	2132	991	241	1337.54	60	0.14	0.571675	4922505G16Rik	0	0
chr13	102921837	102925325	chr13	102922512	102922712	3489	776	260	1337.19	34.17	0.14	0.0118884	AK043460	0.265482	0
chr1	24791354	24792848	chr1	24791849	24792049	1495	596	181	1336.37	86	0.14	0.0320634	Lmbrd1	0	0
chr12	80635253	80637728	chr12	80636686	80636886	2476	1534	242	1335.53	43.57	0.14	0.966888	Rad51l1	0.468687	0.11
chr2	34210290	34213803	chr2	34211403	34211603	3514	1214	243	1335.33	45	0.14	0.999937	Pbx3	0.415599	0.62
chr4	124132344	124134175	chr4	124133094	124133294	1832	851	205	1334.33	71.67	0.14	0.952044	AK132134	0.544511	0.085
chr7	6882489	6884369	chr7	6883210	6883410	1881	822	249	1333.12	61	0.14	0.32562	Zim3	0.234574	0.855
chr11	74825866	74828548	chr11	74827640	74827840	2683	1875	211	1332.11	45.83	0.14	0.52164	Mir684-1	0.286353	0
chr16	9114951	9117018	chr16	9115852	9116052	2068	1002	198	1331.09	69.79	0.14	0.0101428	1810013L24Rik	0.590227	0
chr17	25765444	25767216	chr17	25766675	25766875	1773	1332	191	1331.09	57	0.14	0.0090592	Lmf1	0	0
chr8	45793557	45795804	chr8	45794678	45794878	2248	1222	206	1330.82	64	0.14	0.717958	Fat1	0.640409	0.675
chr10	12889796	12893518	chr10	12890954	12891154	3723	1259	235	1327.85	61.21	0.14	0.720744	Fam164b	0.153681	0.46
chr1	181140740	181143330	chr1	181141706	181141906	2591	1067	221	1326.81	50	0.14	0.0593764	Smyd3	0	0
chr2	30296491	30299014	chr2	30297214	30297414	2524	824	204	1326.48	86.62	0.14	0.782614	Ppp2r4	0	0
chr5	38286164	38288071	chr5	38287004	38287204	1908	941	186	1325.63	64.67	0.14	0.88406	Msx1	0.389617	0
chr3	83492198	83494029	chr3	83493035	83493235	1832	938	183	1325.54	85.46	0.14	0.938617	Sfrp2	0.808301	0.71
chr8	64309144	64311542	chr8	64309626	64309826	2399	583	201	1325.01	73.91	0.14	0.348161	AK084432	0.366555	0
chr2	115291316	115295997	chr2	115291906	115292106	4682	691	255	1323.43	42.73	0.14	0.14247	3110099E03Rik	0.202734	0
chr4	84001880	84003794	chr4	84002783	84002983	1915	1004	186	1323.33	85.46	0.14	0.85125	Bnc2	0.295193	0
chr8	63779341	63781578	chr8	63780224	63780424	2238	984	195	1322.68	56.59	0.14	0.661869	AK005580	0.460438	0.12
chr8	130963372	130967741	chr8	130965344	130965544	4370	2073	262	1321.23	47	0.14	0.760975	AK050336	0	0
chr2	58563580	58565211	chr2	58564316	58564516	1632	837	184	1320.61	77	0.14	0.124522	Upp2	0.468424	0.255
chr12	28612527	28614958	chr12	28613590	28613790	2432	1164	210	1320.5	51.68	0.14	0.111063	Dcdc2c	0	0
chr3	21443152	21446245	chr3	21445241	21445441	3094	2190	289	1320.37	42.78	0.14	0.274582	AK080657	0.71193	0
chr2	114881654	114884352	chr2	114882628	114882828	2699	1075	224	1319.17	51.89	0.14	0.906404	AK019710	0.384359	0.98
chr5	104776772	104778662	chr5	104777930	104778130	1891	1259	185	1318.55	58.9	0.14	0.0291	Mepe	0	0
chr1	9567510	9570156	chr1	9568576	9568776	2647	1167	206	1317.46	53.12	0.14	0.22283	Adhfe1	0.508314	0.385
chr11	87235371	87237463	chr11	87236624	87236824	2093	1354	193	1316.7	54.44	0.14	0.03898	Tex14	0	0
chr1	76971260	76973409	chr1	76972389	76972589	2150	1230	215	1315.4	35	0.14	0.498576	Epha4	0	0
chr13	63625191	63630514	chr13	63627037	63627237	5324	1947	268	1315.34	33.49	0.14	0.278158	Ptch1	0	0
chr6	94023470	94027257	chr6	94025092	94025292	3788	1723	234	1314.55	50.81	0.14	0.728936	Magi1	0.356747	0
chr5	132256391	132257898	chr5	132257092	132257292	1508	802	171	1312.02	82	0.14	1.00486	AK140583	0.445255	0
chr9	102551576	102553896	chr9	102552416	102552616	2321	941	197	1310.85	69.29	0.13	0.358516	Anapc13	0.642241	0
chr6	12416702	12419176	chr6	12417175	12417375	2475	574	211	1310.48	69	0.13	0.119561	Thsd7a	0.638238	0.105
chr14	120832627	120835346	chr14	120833150	120833350	2720	624	208	1310.36	51.97	0.13	0.0161547	Mbnl2	0	0
chr5	74783381	74786046	chr5	74784281	74784481	2666	1001	271	1310.06	35.56	0.13	0.431556	Scfd2	0.442026	0
chr13	51409047	51411173	chr13	51410067	51410267	2127	1121	201	1309.13	61	0.13	0.487634	S1pr3	0.520696	0.095
chr7	102380011	102382652	chr7	102381710	102381910	2642	1800	205	1307.04	70.45	0.13	0.00475375	AK077481	0.257478	0.1
chr6	8032670	8035322	chr6	8033692	8033892	2653	1123	216	1306.8	53	0.13	0.519631	Col28a1	0	0
chr13	29505443	29509941	chr13	29508241	29508441	4499	2899	303	1306.75	47.14	0.13	0.983499	Cdkal1	0.621387	0.615
chr4	97148797	97150899	chr4	97149679	97149879	2103	983	199	1304.78	52	0.13	0.9287	E130114P18Rik	0.606089	0.29
chr1	61168110	61170582	chr1	61169021	61169221	2473	1012	200	1304.62	53.12	0.13	0.982734	Icos	0.616909	0.755
chr18	53784830	53788131	chr18	53787094	53787294	3302	2365	233	1298.74	55	0.13	0.41647	AK044363	0.20206	0
chr2	128538495	128541351	chr2	128539453	128539653	2857	1059	221	1298.01	48	0.13	0.313654	Mertk	0	0
chr10	100275341	100277583	chr10	100276059	100276259	2243	819	240	1297.73	43.75	0.13	0.093363	1700017N19Rik	0.256021	0.655
chr18	52683254	52685328	chr18	52684175	52684375	2075	1022	222	1296.88	48.57	0.13	0.104915	AK084265	0.664417	0.63
chr6	30565887	30569141	chr6	30567351	30567551	3255	1565	220	1296.8	51.97	0.13	0.0191106	Cpa5	0	0
chr8	99387375	99389178	chr8	99388016	99388216	1804	742	180	1296.61	58.9	0.13	0.0877132	AK006709	0.718247	0
chr13	30173669	30175735	chr13	30174705	30174905	2067	1137	188	1296.56	79.23	0.13	0.556231	Mboat1	0.703775	0.855
chr3	148005447	148007608	chr3	148006382	148006582	2162	1036	191	1296.16	62.36	0.13	0.568672	Lphn2	0	0
chr13	21007669	21009749	chr13	21008458	21008658	2081	890	188	1295.88	53.12	0.13	0.338515	Aoah	0.675481	0.85
chr18	34538875	34543172	chr18	34539353	34539553	4298	579	252	1295.82	35.11	0.13	0.110824	Reep5	0	0
chr2	59666062	59669077	chr2	59667052	59667252	3016	1091	214	1295.42	61.21	0.13	0.047289	Tanc1	0	0
chr2	165240026	165242274	chr2	165240705	165240905	2249	780	216	1294.56	60	0.13	0.396536	Slc13a3	0.520907	0.66
chr12	53475656	53477430	chr12	53476252	53476452	1775	697	178	1293.64	90.08	0.13	0.287383	Nubpl	0.60372	0
chr19	14398843	14400806	chr19	14399934	14400134	1964	1192	229	1293.25	45	0.13	0.979162	AK083177	0.328069	0
chr1	100069979	100072234	chr1	100071358	100071558	2256	1480	203	1293.1	55	0.13	0.748256	AK007349	0.264301	0
chr11	28592116	28594636	chr11	28593852	28594052	2521	1837	200	1291.74	41.58	0.13	0.00689952	Mir216b	0	0
chr2	5341092	5342698	chr2	5341659	5341859	1607	668	172	1288.03	80.84	0.13	0.101166	Camk1d	0	0
chr2	125798462	125800068	chr2	125799124	125799324	1607	763	172	1288.03	61.21	0.13	0.00281368	4930525F21Rik	0.354919	0
chr17	94493031	94494964	chr17	94493496	94493696	1934	566	204	1285.57	50.83	0.13	0.0148904	Mettl4	0.870667	0
chr4	6760083	6763752	chr4	6762494	6762694	3670	2512	228	1284.87	73.91	0.13	0.834779	Tox	0.23058	0
chr3	109824291	109826892	chr3	109825789	109825989	2602	1599	202	1282.28	49.66	0.13	0.825321	Ntng1	0.384083	0.755
chr5	74662786	74664672	chr5	74663645	74663845	1887	960	181	1281.86	73.91	0.13	0.452238	Scfd2	0.621951	0
chr16	44493751	44496047	chr16	44494672	44494872	2297	1022	193	1281.43	69.29	0.13	0.334096	Boc	0.595383	0.95
chr2	115492689	115494537	chr2	115493569	115493769	1849	981	200	1280.83	52.5	0.13	0.0220532	Mir1951	0	0
chr5	151872585	151875068	chr5	151873475	151873675	2484	991	236	1280.26	42.14	0.13	0.307258	Stard13	0	0
chr5	38475788	38478137	chr5	38477235	38477435	2350	1548	194	1278.64	64.67	0.13	0.831589	Stx18	0	0
chr13	78351500	78353895	chr13	78352407	78352607	2396	1008	195	1277.94	62.36	0.13	0.985236	AK051417	0.548225	0.05
chr12	10578619	10581194	chr12	10580343	10580543	2576	1825	201	1277.3	71.6	0.13	0.91733	Rdh14	0	0
chr13	71072496	71074323	chr13	71073337	71073537	1828	942	178	1275.85	69.29	0.13	0.710615	AK049017	0.564313	0.9
chr3	54768857	54770698	chr3	54769695	54769895	1842	939	221	1275.39	52.5	0.13	0.834723	6030405A18Rik	0.793047	0.9
chr5	4649411	4652094	chr5	4650310	4650510	2684	1000	229	1274.82	49.17	0.13	0.842778	Fzd1	0.717853	0.145
chr13	56428973	56431700	chr13	56430682	56430882	2728	1810	204	1273.58	69.29	0.13	0.646908	Cxcl14	0.618995	0.785
chr16	77499480	77502303	chr16	77500101	77500301	2824	722	207	1272.98	39.27	0.13	0.586349	Mir99a	0.318101	0
chr1	165781662	165784890	chr1	165783281	165783481	3229	1720	228	1272.92	48	0.13	0.988621	Kifap3	0.418216	0
chr3	122201767	122203623	chr3	122202679	122202879	1857	1013	240	1270.95	47	0.13	0.013339	Bcar3	0.876078	0.315
chr2	169631874	169633418	chr2	169632631	169632831	1545	858	255	1270.1	33.57	0.13	0.162202	Tshz2	0	0
chr10	125581180	125583264	chr10	125581988	125582188	2085	909	186	1269.99	69.29	0.13	0.90793	Lrig3	0.714971	0.545
chr14	118336342	118339314	chr14	118337836	118338036	2973	1595	291	1269.9	41.5	0.13	0.918502	Gpc6	0.595222	0.455
chr6	116599890	116601403	chr6	116600590	116600790	1514	801	167	1269.81	82	0.13	0.21028	8430408G22Rik	0.919365	0.87
chr9	54648526	54651803	chr9	54649251	54649451	3278	826	218	1269.6	38.11	0.13	0.484688	Crabp1	0	0
chr15	33442073	33443999	chr15	33443403	33443603	1927	1431	181	1269.03	53.12	0.13	0.0113381	Pgcp	0.854621	0
chr11	45087229	45089933	chr11	45088804	45089004	2705	1676	229	1269	75.83	0.13	0.997212	AK144274	0.542899	0.51
chr3	83513287	83516722	chr3	83514852	83515052	3436	1666	221	1268.52	69.29	0.13	0.67878	Sfrp2	0	0
chr8	37673736	37676632	chr8	37674643	37674843	2897	1008	208	1266.85	46.2	0.13	0.566187	Dlc1	0.46616	0
chr19	24857608	24860725	chr19	24858539	24858739	3118	1032	241	1265.18	43.33	0.13	0.314233	Pgm5	0.327879	0.42
chr11	26388693	26391136	chr11	26390081	26390281	2444	1489	196	1264.96	71.6	0.13	0.987304	Fancl	0.19648	0.13
chr13	3740829	3743434	chr13	3742574	3742774	2606	1846	225	1264.54	44.17	0.13	0.0069608	Calml3	0	0
chr1	83214398	83216107	chr1	83215057	83215257	1710	760	173	1264.5	72.76	0.13	0.0781142	Wdr69	0	0
chr12	10185796	10187964	chr12	10186682	10186882	2169	987	210	1263.92	52.5	0.13	0.900979	Nt5c1b	0	0
chr18	78333474	78335528	chr18	78334104	78334304	2055	731	259	1263.27	55	0.12	0.0608817	Slc14a2	0	0
chr3	141754205	141758307	chr3	141756055	141756255	4103	1951	249	1263.24	31	0.12	0.145616	Bmpr1b	0.669186	0.645
chr1	164116214	164118645	chr1	164117171	164117371	2432	1058	198	1263.02	44.22	0.12	0.932291	Dnm3os	0	0
chr13	15556277	15559897	chr13	15556887	15557087	3621	711	225	1262.62	53.12	0.12	0.701073	Gli3	0.456906	0.58
chr15	55211904	55214356	chr15	55213228	55213428	2453	1425	195	1262.56	56.59	0.12	0.0552084	Col14a1	0.420881	0.95
chr10	24200966	24204472	chr10	24201807	24202007	3507	942	268	1261.62	43.57	0.12	0.087018	AK014660	0.43725	0.865
chr1	123598103	123599710	chr1	123598527	123598727	1608	525	170	1261.5	73.91	0.12	0.682436	Ddx18	0.557561	0.515
chr7	26614281	26616353	chr7	26615182	26615382	2073	1002	206	1261.22	42.5	0.12	0.205425	Cyp2s1	0	0
chr4	138785515	138787493	chr4	138786501	138786701	1979	1087	191	1260.58	53	0.12	0.194551	Capzb	0.438321	0
chr7	83738927	83740252	chr7	83739392	83739592	1326	566	177	1260	57.5	0.12	0.0536807	Agbl1	0.476226	0
chr8	27978033	27980128	chr8	27978902	27979102	2096	970	270	1259.94	54.58	0.12	0.723375	Zfp703	0.410978	0.9
chr11	74886563	74888909	chr11	74888127	74888327	2347	1665	229	1259.91	32.86	0.12	0.905784	Mir684-1	0.614237	0.67
chr15	53673421	53675196	chr15	53674141	53674341	1776	821	184	1259.55	46.37	0.12	0.0089387	Samd12	0	0
chr3	37814680	37817079	chr3	37815908	37816108	2400	1329	217	1259.18	67.5	0.12	0.733633	Gm5148	0.376407	0.935
chr7	90607144	90609392	chr7	90608166	90608366	2249	1123	190	1258.8	72.76	0.12	0.733945	Tmc3	0.7629	0.52
chr11	18828757	18832294	chr11	18831323	18831523	3538	2667	222	1258.08	39.27	0.12	0.994558	Meis1	0.6432	0.36
chr8	31671192	31673072	chr8	31671934	31672134	1881	843	185	1257.57	53.13	0.12	0.029349	Dusp26	0.53617	0.435
chr1	188046988	188048262	chr1	188047376	188047576	1275	489	158	1257.37	88.93	0.12	0.177882	Lyplal1	0.372841	0
chr6	50906290	50909003	chr6	50907908	50908108	2714	1719	254	1257.14	26.88	0.12	0.495302	AK145307	0.856248	0.09
chr9	28272231	28274357	chr9	28273034	28273234	2127	904	220	1257.01	45	0.12	0.0131164	Opcml	0.627469	0
chr18	68730466	68732289	chr18	68731199	68731399	1824	834	177	1256.69	77.52	0.12	0.246172	Mc2r	0.706528	0.28
chr16	91745657	91747388	chr16	91746621	91746821	1732	1065	177	1256.69	74.69	0.12	0.103075	Itsn1	0.614096	0.24
chr2	50707891	50711758	chr2	50709366	50709566	3868	1576	230	1256.19	45.04	0.12	0.180422	Gm13498	0.687096	0.195
chrX	104206916	104208726	chrX	104207563	104207763	1811	748	176	1256.06	76.22	0.12	0.159077	P2ry10	0.292265	0.645
chr4	105462134	105465527	chr4	105464540	105464740	3394	2507	219	1255.62	45.04	0.12	0.480856	Usp24	0.48099	0
chr15	42466393	42467737	chr15	42467013	42467213	1345	721	160	1255.58	73.91	0.12	0.203704	AK138307	0.539435	0.33
chr7	83921471	83923358	chr7	83922484	83922684	1888	1114	199	1255.25	50.83	0.12	0.128419	Agbl1	0.904081	0
chr16	77799253	77800962	chr16	77799988	77800188	1710	836	222	1254.64	56.11	0.12	0.83595	EU234022	0.70275	0.83
chr13	26656493	26658343	chr13	26657454	26657654	1851	1062	186	1254.39	49	0.12	0.668291	Hdgfl1	0.713514	0.52
chr1	54970199	54974523	chr1	54973391	54973591	4325	3293	239	1254.23	58.9	0.12	0.164251	Ankrd44	0.212535	0.21
chr4	73148952	73151436	chr4	73149968	73150168	2485	1117	196	1254.1	48.51	0.12	0.99963	Gm11487	0.648148	0.51
chr7	4875869	4877320	chr7	4876555	4876755	1452	787	164	1253.56	72.76	0.12	0.207846	Nat14	0	0
chr9	83957777	83961130	chr9	83958592	83958792	3354	916	217	1253.2	55.43	0.12	0.551895	Bckdhb	0.307188	0.425
chr11	64400299	64403093	chr11	64401866	64402066	2795	1668	257	1252.73	43.75	0.12	0.941704	Hs3st3a1	0.302792	0.36
chr5	99002759	99004991	chr5	99003897	99004097	2233	1239	188	1251.26	66.98	0.12	0.741358	1700010H22Rik	0.415771	0.885
chr12	39569717	39571391	chr12	39570412	39570612	1675	796	191	1250.65	50	0.12	0.879867	Etv1	0.740741	0.475
chr17	17430620	17432149	chr17	17431161	17431361	1530	642	166	1250.62	93.55	0.12		AK164331	0	0
chr19	36238076	36240818	chr19	36238586	36238786	2743	611	212	1249.63	41	0.12	0.0570092	Ankrd1	0.268782	0.655
chr14	34576443	34578011	chr14	34577101	34577301	1569	759	167	1249.45	77.38	0.12	0.355561	AK076784	0	0
chr11	112099862	112101508	chr11	112100693	112100893	1647	932	170	1247.66	61.21	0.12	0.973911	BC006965	0.495747	0
chr2	37840807	37842381	chr2	37841422	37841622	1575	716	168	1247.27	77.38	0.12	0.966429	AK052627	0	0
chr11	110822275	110824248	chr11	110823125	110823325	1974	951	183	1247.27	57.03	0.12	0.612766	Kcnj16	0.54891	0.66
chr1	66050393	66052194	chr1	66051074	66051274	1802	782	175	1246.34	71.6	0.12	0.022368	Crygf	0.790672	0.545
chr5	150122422	150124003	chr5	150123228	150123428	1582	907	168	1244.74	64.67	0.12	0.147844	Alox5ap	0.535737	0.77
chr19	14640671	14642401	chr19	14641143	14641343	1731	573	172	1244.5	56.59	0.12	0.984009	Tle4	0.701156	0.66
chr1	13760474	13762169	chr1	13761104	13761304	1696	731	171	1243.58	84.31	0.12	0.838304	Gm5523	0	0
chr11	45254259	45256386	chr11	45254895	45255095	2128	737	206	1243.31	49.17	0.12	0.976352	AK144274	0	0
chr4	154144868	154146853	chr4	154145732	154145932	1986	965	223	1242.12	53.75	0.12	1.00198	Ttc34	0.193451	0.625
chr10	43458966	43460960	chr10	43460014	43460214	1995	1149	190	1241.88	85.78	0.12	0.540524	F830002L21Rik	0.440321	0.945
chr11	18771917	18776155	chr11	18774584	18774784	4239	2768	269	1240.99	49.17	0.12	1.00368	AK018427	0.479943	0.39
chr16	88585786	88587868	chr16	88586448	88586648	2083	763	192	1239.72	38	0.12	0.104668	Cldn8	0.892411	0
chr4	55855991	55858090	chr4	55856839	55857039	2100	949	267	1239.42	33.75	0.12	0.943985	AY512912	0.85898	0
chr12	96592695	96594411	chr12	96593432	96593632	1717	838	180	1239.17	53	0.12	0.738452	Flrt2	0.772145	0
chr7	126157733	126159245	chr7	126158536	126158736	1513	904	172	1239.02	61	0.12	0.160019	Gprc5b	0	0
chr13	32609098	32611545	chr13	32610504	32610704	2448	1507	230	1238.99	45	0.12	0.422421	Gmds	0.392317	0
chr2	114892733	114895142	chr2	114893375	114893575	2410	743	192	1238.55	65.83	0.12	1.00472	AK019710	0.742632	0.945
chr12	12661287	12663316	chr12	12662108	12662308	2030	922	181	1237.26	60.05	0.12	0.859853	Fam49a	0.464761	0.47
chr2	59437075	59439447	chr2	59438506	59438706	2373	1532	191	1236.6	51.97	0.12	0.27566	Tanc1	0.54511	0.735
chr10	120246842	120248623	chr10	120247444	120247644	1782	703	204	1236.58	55	0.12	0.917447	Msrb3	0.748456	0.39
chr16	26183278	26187140	chr16	26186031	26186231	3863	2854	227	1236.12	56.59	0.12	0.106347	Leprel1	0	0
chr16	30067234	30070208	chr16	30068405	30068605	2975	1272	228	1234.48	52.5	0.12	0.971708	Hes1	0.379287	0
chr3	143236532	143238410	chr3	143237534	143237734	1879	1103	185	1232.9	54	0.12	0.325499	AK043613	0.334398	0.995
chr1	83865437	83869038	chr1	83867957	83868157	3602	2621	233	1232.71	43	0.12	0.252302	AK017086	0.325465	0.965
chr16	90072509	90074813	chr16	90073133	90073333	2305	725	198	1232.28	90	0.12	0.749971	Gm10789	0	0
chr15	51333062	51336312	chr15	51335143	51335343	3251	2182	213	1231.49	57.74	0.12	0.805045	Eif3h	0.16	0.935
chr2	156122724	156124421	chr2	156123569	156123769	1698	946	189	1230.07	53.33	0.12	0.002443	Phf20	0.370065	0
chr7	76634635	76636833	chr7	76635924	76636124	2199	1390	188	1229.94	56.07	0.12	0.922236	DQ696815	0.225205	0.895
chr17	63006622	63008158	chr17	63007245	63007445	1537	724	172	1229.83	72	0.12	0.537074	BC125002	0	0
chr15	8755678	8757161	chr15	8756375	8756575	1484	798	191	1229.56	47.14	0.12	0.0850991	Slc1a3	0.705327	0.595
chr1	73409241	73411180	chr1	73410335	73410535	1940	1195	177	1227.54	62.36	0.12	0.710433	Pinc	0.553378	0
chr8	130948074	130950115	chr8	130949062	130949262	2042	1089	192	1227.32	56.73	0.11	0.974571	AK050336	0.422832	0
chr9	49767365	49768926	chr9	49768120	49768320	1562	856	165	1225.83	84.31	0.11	0.0850717	AK044673	0	0
chr1	51703418	51705602	chr1	51704049	51704249	2185	732	207	1225.27	41.67	0.11	0.0916298	AK043869	0.380952	0
chr5	10054067	10056576	chr5	10054711	10054911	2510	745	193	1224.17	77.38	0.11	0.307288	AK136146	0.457553	0
chr5	136878390	136880448	chr5	136879608	136879808	2059	1319	190	1223.45	49	0.11	0.849713	Mir721	0.665695	0
chr8	42914326	42916705	chr8	42915603	42915803	2380	1378	189	1222.89	63.52	0.11	0.538818	Zfp353	0	0
chr1	165529784	165531950	chr1	165530739	165530939	2167	1056	183	1221.67	66.98	0.11	0.699726	Mettl11b	0.530933	0
chr14	17386240	17388536	chr14	17387023	17387223	2297	884	187	1221.51	73.91	0.11	0.817422	Rarb	0.392422	0.645
chr15	10557219	10559789	chr15	10558741	10558941	2571	1623	194	1220.31	82	0.11	0.148887	Gm10389	0	0
chr8	92824485	92827998	chr8	92826158	92826358	3514	1774	217	1219.97	49.66	0.11	0.999981	Tox3	0.166809	0
chr9	41684035	41686543	chr9	41685490	41685690	2509	1556	204	1219.38	50	0.11	0.364352	AK169831	0.194179	0.465
chr4	142176372	142180380	chr4	142178534	142178734	4009	2263	228	1219.07	64.67	0.11	0.583353	AK018156	0	0
chr18	56220652	56225414	chr18	56224145	56224345	4763	3594	333	1219.07	25	0.11	0.0294297	Gramd3	0.186896	0
chr4	110956901	110958994	chr4	110957989	110958189	2094	1189	187	1218.04	56.54	0.11	0.0445769	Bend5	0.433827	0
chr15	96941266	96943045	chr15	96942323	96942523	1780	1158	180	1217.36	70	0.11	0.0370168	Slc38a4	0.410343	0
chr8	43375894	43377963	chr8	43376957	43377157	2070	1164	234	1217.32	33.33	0.11	0.230357	Zfp353	0.500725	0
chr12	15729876	15732441	chr12	15731635	15731835	2566	1860	199	1217.1	45.97	0.11	0.355595	Trib2	0.809747	0.205
chr9	61074648	61076253	chr9	61075615	61075815	1606	1068	173	1216.74	67	0.11	0.996115	AK167957	0.432399	0.865
chr13	51112423	51114390	chr13	51113387	51113587	1968	1065	186	1216.19	63	0.11	0.377132	9430083A17Rik	0.433147	0.3
chr12	58238000	58241026	chr12	58239867	58240067	3027	1968	232	1216.11	57.5	0.11	0.995635	Slc25a21	0.478189	0.225
chr13	78583242	78586704	chr13	78584246	78584446	3463	1105	221	1215.8	46.53	0.11	0.872732	AK051417	0.519931	0.91
chr5	99517234	99519136	chr5	99518037	99518237	1903	904	175	1214.12	78.53	0.11	0.0370451	Prkg2	0.73081	0.69
chr4	105048645	105050159	chr4	105049454	105049654	1515	910	170	1212.81	59	0.11	0.369086	Ppap2b	0	0
chr8	42632374	42635793	chr8	42633310	42633510	3420	1037	300	1212.05	37	0.11	0.865712	Frg1	0.305937	0
chr18	55232308	55234213	chr18	55233204	55233404	1906	997	183	1212.04	59	0.11	0.750959	AK163160	0	0
chr10	115415175	115418415	chr10	115416022	115416222	3241	948	210	1211.75	38.11	0.11	0.0225281	Ptprr	0.461111	0
chr12	72711818	72713814	chr12	72712627	72712827	1997	910	180	1211.52	55.56	0.11	0.0800383	AK035761	0	0
chr7	37137002	37138994	chr7	37137795	37137995	1993	894	177	1211.44	66.98	0.11	0.74429	Tshz3	0	0
chr2	51026164	51028035	chr2	51027305	51027505	1872	1242	174	1211.31	71.6	0.11	0.633933	Rnd3	0	0
chr2	140492083	140498059	chr2	140495542	140495742	5977	3560	328	1210.94	53.57	0.11	0.126402	Flrt3	0	0
chr13	114793359	114795667	chr13	114794486	114794686	2309	1228	209	1209.59	50	0.11	0.991747	Arl15	0.341421	0.595
chr6	127200306	127202829	chr6	127201818	127202018	2524	1613	192	1208.96	42.73	0.11	0.120204	AK043994	0.55648	0
chr8	72240637	72241707	chr8	72240854	72241054	1071	318	145	1208.76	66.98	0.11	0.57289	Zfp869	0.653271	0.285
chr18	54610293	54613574	chr18	54612294	54612494	3282	2102	221	1208.05	52	0.11	0.96306	AK036466	0.187443	0
chr2	49457520	49459370	chr2	49458426	49458626	1851	1007	214	1206.82	46.88	0.11	0.679655	Kif5c	0.47027	0
chr3	131628101	131631317	chr3	131630122	131630322	3217	2122	209	1205.94	56.59	0.11	0.116351	AK076734	0.272699	0.35
chr1	71942514	71944278	chr1	71943581	71943781	1765	1168	190	1205.58	48.33	0.11	0.212258	Gm8883	0	0
chr1	57152048	57154975	chr1	57152988	57153188	2928	1041	255	1205.18	38.75	0.11	0.88829	9130024F11Rik	0	0
chr12	28248121	28252571	chr12	28248850	28249050	4451	830	239	1203.37	37.83	0.11	0.710082	Sox11	0.486292	0
chrX	36063454	36065515	chrX	36064714	36064914	2062	1361	179	1203.31	61.21	0.11	0.619926	6030498E09Rik	0.872877	0
chr8	66915470	66918402	chr8	66916185	66916385	2933	816	202	1202.13	54.28	0.11	0.050826	AK145215	0.215552	0.67
chr11	51351295	51354008	chr11	51351985	51352185	2714	791	206	1201.8	61	0.11	0.100519	Col23a1	0	0
chr3	133759679	133763563	chr3	133761519	133761719	3885	1941	224	1200.6	39.27	0.11	0.337778	AK050464	0	0
chr10	104096325	104100160	chr10	104097405	104097605	3836	1181	222	1199.38	62.36	0.11	0.693508	Gm4340	0.31734	0.84
chr15	51154485	51157490	chr15	51154952	51155152	3006	568	203	1196.86	49.66	0.11	0.95765	Trps1	0	0
chr6	53603298	53605431	chr6	53604535	53604735	2134	1338	202	1196.61	49.17	0.11	0.926403	Creb5	0.508204	0
chr19	36190397	36192835	chr19	36191794	36191994	2439	1498	188	1195.71	50.81	0.11	0.015396	Ankrd1	0.639048	0
chr13	51374623	51376695	chr13	51375711	51375911	2073	1189	187	1195.64	53	0.11	0.0509874	Nxnl2	0.466216	0.645
chr19	56096110	56097913	chr19	56096896	56097096	1804	887	170	1195.23	66.98	0.11	0.603621	AK052788	0.590682	0
chr14	29064645	29066735	chr14	29065428	29065628	2091	884	179	1194.94	49.66	0.11	0.94936	Erc2	0.52823	0
chr4	29407122	29409255	chr4	29407881	29408081	2134	860	180	1194.8	42.73	0.11	0.322581	Epha7	0	0
chr2	178692814	178694592	chr2	178693643	178693843	1779	930	171	1193.92	62.27	0.11	0.155438	AK019836	0.596738	0.59
chr3	109534186	109536541	chr3	109535406	109535606	2356	1321	186	1193.86	55.43	0.11	0.657131	Vav3	0.260297	0
chr18	50253766	50255469	chr18	50254254	50254454	1704	589	172	1193.52	64.58	0.11	0.0292627	Tnfaip8	0	0
chr15	25531869	25534097	chr15	25533172	25533372	2229	1404	182	1192.38	79.69	0.11	0.208538	Myo10	0.81912	0
chr17	16190463	16194063	chr17	16191397	16191597	3601	1035	233	1192.36	51.17	0.11	0.505655	Rgmb	0.509167	0.365
chr2	55422416	55424783	chr2	55423759	55423959	2368	1444	196	1191.8	49	0.11	0.807669	Kcnj3	0	0
chr1	63598698	63600477	chr1	63599275	63599475	1780	678	169	1190.33	51.97	0.11	0.0402849	Adam23	0	0
chr3	79113960	79115747	chr3	79114776	79114976	1788	917	169	1187.77	68.14	0.11	0.0582477	LOC100233207	0.522104	0.49
chr2	27394687	27396718	chr2	27395434	27395634	2032	848	176	1187.68	51.97	0.11	0.25673	BC050122	0.47612	0.45
chrX	127405871	127407902	chrX	127406432	127406632	2032	662	176	1187.68	47.35	0.11	0.0845452	Diap2	0	0
chr3	39977374	39980371	chr3	39979212	39979412	2998	1939	202	1187.54	43.89	0.11	0.353222	Intu	0.27027	0
chr2	136780969	136782848	chr2	136781804	136782004	1880	936	171	1183.94	55.43	0.11	0.807068	2210009G21Rik	0.34859	0
chr3	147628285	147631250	chr3	147629810	147630010	2966	1626	200	1183.57	53.12	0.11	0.711307	Lphn2	0	0
chr4	45177767	45179293	chr4	45178473	45178673	1527	807	168	1183.04	100	0.11	0.193675	Frmpd1	0.652687	0.955
chr14	21904962	21908644	chr14	21906301	21906501	3683	1440	263	1183.02	45.71	0.11	0.0612724	Adk	0.331342	0
chr3	143886095	143888358	chr3	143886775	143886975	2264	781	182	1182.88	39.27	0.11	0.92556	Lmo4	0.890853	0.13
chr4	99969345	99971699	chr4	99970290	99970490	2355	1046	185	1182.35	76.22	0.11	0.101435	Ror1	0	0
chr13	89846756	89848902	chr13	89847684	89847884	2147	1029	190	1181.62	46.84	0.11	0.0413212	AK040967	0.428239	0
chr10	87330815	87332995	chr10	87331811	87332011	2181	1097	206	1180.62	45.96	0.11	0.601821	Igf1	0	0
chr3	86504100	86506251	chr3	86505151	86505351	2152	1152	201	1179.93	55	0.11	1.00342	Lrba	0.782427	0.805
chr11	51355128	51358477	chr11	51357309	51357509	3350	2282	266	1178.37	46.88	0.11	0.27712	Col23a1	0	0
chr11	17585056	17587408	chr11	17586029	17586229	2353	1074	189	1178.24	45.74	0.11	0.917946	Etaa1	0.456207	0.425
chr3	6228182	6230524	chr3	6228798	6228998	2343	717	193	1175.94	54	0.11	0.900229	1700008P02Rik	0.587959	0.92
chr3	130175470	130178010	chr3	130176967	130177167	2541	1598	213	1175.81	42.5	0.11	0.244686	Col25a1	0.373228	0
chr4	29668330	29670755	chr4	29669931	29670131	2426	1702	186	1175.71	48.51	0.11	0.927107	Epha7	0.885361	0
chr15	60672827	60674136	chr15	60673350	60673550	1310	624	152	1175.05	87.77	0.11	0.00677643	DQ715236	0	0
chr2	4259560	4262269	chr2	4261357	4261557	2710	1898	193	1174.97	65.83	0.11	0.105026	AK045137	0.224806	0
chr1	167715386	167717483	chr1	167716463	167716663	2098	1178	198	1174.41	58.33	0.11	0.0130409	Cd247	0.571292	0.045
chr4	9752324	9753949	chr4	9752956	9753156	1626	733	181	1173.87	65	0.11	0.0499342	4930412C18Rik	0	0
chr10	23208116	23209824	chr10	23208990	23209190	1709	975	194	1173.81	49.29	0.11	0.725232	AK019688	0.368852	0.805
chr3	45625404	45627978	chr3	45626855	45627055	2575	1552	189	1173.18	58.9	0.11	0.335421	Pcdh10	0.233877	0.515
chr15	33413030	33415199	chr15	33414244	33414444	2170	1315	179	1172.74	60.05	0.11	0.460822	1700084J12Rik	0.797142	0.875
chr6	53215992	53219265	chr6	53218104	53218304	3274	2213	206	1172.22	49.66	0.1	0.272457	AK043311	0	0
chr13	90011469	90013306	chr13	90012323	90012523	1838	955	169	1172.05	63.52	0.1	0.567184	Xrcc4	0.728361	0
chr12	5094487	5095838	chr12	5095116	5095316	1352	730	153	1172.03	65.83	0.1	0.809426	Klhl29	0.843819	0.925
chr3	149611226	149613185	chr3	149612422	149612622	1960	1297	182	1170.7	60.76	0.1	0.646144	AK139864	0.844819	0.24
chr19	60193975	60195938	chr19	60195149	60195349	1964	1275	182	1170.7	55.97	0.1	0.891175	E330013P04Rik	0	0
chr9	32807705	32809855	chr9	32808383	32808583	2151	779	205	1169.78	46.86	0.1	0.673134	AK039836	0.273488	0.01
chr17	17626986	17629276	chr17	17627993	17628193	2291	1108	191	1167.49	56	0.1	0.54321	AK164875	0.439738	0.81
chr11	111998203	112000402	chr11	111999202	111999402	2200	1100	180	1166.73	48.86	0.1	0.699383	BC006965	0.458845	0
chr1	139823425	139826027	chr1	139824512	139824712	2603	1188	189	1166.38	50.81	0.1	0.833682	AK076660	0	0
chr17	84763322	84766274	chr17	84765413	84765613	2953	2192	210	1165.79	67.92	0.1	1.00176	Thada	0.190718	0.94
chr17	65064945	65066968	chr17	65065726	65065926	2024	882	174	1165.66	51.97	0.1	0.00409542	Man2a1	0.580821	0
chr14	9793381	9795007	chr14	9794257	9794457	1627	977	162	1164.48	69.29	0.1	0.244518	AK015458	0	0
chr9	30549554	30552362	chr9	30550035	30550235	2809	582	194	1163.24	56.59	0.1	0.202985	Adamts15	0	0
chr10	82624225	82625985	chr10	82625012	82625212	1761	888	173	1162.86	64	0.1	0.127277	Chst11	0.952273	0.995
chr5	68138043	68139863	chr5	68138954	68139154	1821	1012	187	1162.8	45	0.1	0.604539	AK035785	0	0
chr18	9792211	9793835	chr18	9792904	9793104	1625	794	180	1162.4	60	0.1	0.728542	Colec12	0.85037	0.99
chr16	58348667	58351010	chr16	58349363	58349563	2344	797	182	1161.76	34.65	0.1	0.0629777	AK015492	0.262484	0
chr15	32299360	32302113	chr15	32300931	32301131	2754	1672	218	1161.4	31.67	0.1	0.415959	Snord123	0	0
chr17	62847137	62849087	chr17	62847930	62848130	1951	894	193	1160.57	57.72	0.1	0.316379	Efna5	0	0
chr11	52633108	52634943	chr11	52633922	52634122	1836	915	168	1160.24	71.6	0.1	0.389601	Fstl4	0.6703	0
chr13	41609410	41611806	chr13	41610240	41610440	2397	931	251	1158.3	28.5	0.1	0.374482	Tmem170b	0.571786	0
chr3	139522496	139524898	chr3	139523202	139523402	2403	807	183	1158.28	41.58	0.1	0.0095755	B930007M17Rik	0.242298	0
chr13	93700570	93702498	chr13	93701730	93701930	1929	1261	170	1156.83	64.67	0.1	0.0521943	Mtx3	0.703838	0
chr19	17103475	17105164	chr19	17104326	17104526	1690	952	163	1156.34	76.22	0.1	0.853177	Prune2	0.657786	0.7
chr13	77464669	77466854	chr13	77465515	77465715	2186	947	232	1156.31	48.89	0.1	0.998366	2210408I21Rik	0.882837	0.985
chr2	106489512	106491472	chr2	106490426	106490626	1961	1015	213	1155.99	47.5	0.1	0.97233	AK084494	0	0
chr10	18535693	18537333	chr10	18536446	18536646	1641	854	169	1154.63	55	0.1	0.105325	DQ556759	0	0
chr15	37718059	37720663	chr15	37720030	37720230	2605	2072	188	1154.49	48.51	0.1	0.12069	Ncald	0.304532	0
chr2	166560567	166562949	chr2	166561392	166561592	2383	926	192	1153.86	80	0.1	0.214307	Prex1	0.346767	0.56
chr6	16104201	16106120	chr6	16104957	16105157	1920	857	201	1153.49	49.29	0.1	1.00418	Mdfic	0	0
chr2	170167716	170171082	chr2	170168781	170168981	3367	1166	206	1153.28	71.6	0.1	0.126981	Bcas1	0	0
chr13	98256994	98260881	chr13	98257720	98257920	3888	827	247	1153.19	33.81	0.1	0.860481	BC065997	0.316954	0
chr13	15303968	15305851	chr13	15304720	15304920	1884	853	188	1153.06	61.67	0.1	0.921981	AK085253	0.37334	0.805
chr13	60332240	60334400	chr13	60333001	60333201	2161	862	176	1151.33	64.67	0.1	0.691788	EG328264	0	0
chr18	25222377	25224810	chr18	25223122	25223322	2434	846	183	1150.46	62.36	0.1	0.589242	Fhod3	0	0
chr6	114674723	114677398	chr6	114676634	114676834	2676	2012	214	1150.36	42.5	0.1	0.86643	Atg7	0	0
chr10	87506988	87509993	chr10	87508934	87509134	3006	2047	224	1150.07	55	0.1	0.917214	Pmch	0.609318	0
chr10	24059849	24061927	chr10	24060796	24060996	2079	1048	173	1150.04	50.81	0.1	0.866732	Moxd1	0.299808	0.99
chr4	84098622	84101795	chr4	84100154	84100354	3174	1633	203	1149.8	44.32	0.1	0.976388	Bnc2	0.422944	0
chr6	134454305	134457237	chr6	134454998	134455198	2933	794	207	1149.23	66	0.1	0.343057	Lrp6	0.384038	0.18
chr1	113495202	113496999	chr1	113496259	113496459	1798	1158	165	1147.12	71.6	0.1		Dsel	0.535893	0.895
chr7	102882106	102883841	chr7	102882955	102883155	1736	950	171	1146.89	58	0.1	0.55295	Odz4	0.819596	0.6
chr7	152364903	152368921	chr7	152365737	152365937	4019	935	220	1145.34	41.58	0.1	0.55647	1810010D01Rik	0.136884	0.47
chr1	163913513	163915595	chr1	163914338	163914538	2083	926	216	1145.13	50	0.1	0.831974	Dnm3	0.244957	0.755
chr2	93583894	93587629	chr2	93586682	93586882	3736	2889	243	1144.69	37.5	0.1	0.29214	Ext2	0.2249	0
chr12	13182467	13184267	chr12	13183364	13183564	1801	998	166	1144.25	55.16	0.1	0.503863	Ddx1	0.331111	0.97
chr3	6808848	6813012	chr3	6811066	6811266	4165	2319	236	1143.13	30	0.1	0.0824719	1700008P02Rik	0.535543	0
chr2	80249030	80251118	chr2	80250327	80250527	2089	1398	216	1143.11	39.38	0.1	0.272878	Frzb	0.764847	0
chr11	88588813	88591543	chr11	88589432	88589632	2731	720	201	1143.04	50	0.1	0.219554	AK214167	0.508059	0.775
chr2	80244181	80247239	chr2	80245051	80245251	3059	971	213	1142.37	54.49	0.1	0.631948	AK139560	0.310333	0.205
chr3	56274217	56276552	chr3	56275129	56275329	2336	1013	247	1141.05	31.5	0.1	0.721879	Nbea	0	0
chr11	95436272	95438171	chr11	95437325	95437525	1900	1154	167	1140.9	66.98	0.1	0.446193	Ngfr	0	0
chr1	165303828	165306027	chr1	165304618	165304818	2200	891	176	1140.79	64.67	0.1	0.728666	Gorab	0.258754	0
chr13	96533492	96536127	chr13	96535024	96535224	2636	1633	211	1139.93	62.5	0.1	0.30388	AK146386	0.243643	0
chr10	25362662	25364494	chr10	25363354	25363554	1833	793	174	1139.53	49	0.1	0.200532	2010003K15Rik	0	0
chr1	194624146	194626862	chr1	194626033	194626233	2717	1988	190	1139.47	68.14	0.1	0.81754	Hhat	0.574006	0.95
chr13	63175065	63176818	chr13	63175879	63176079	1754	915	164	1139.46	47.73	0.1	0.823332	2010111I01Rik	0.864803	0.935
chr10	83419362	83421630	chr10	83420178	83420378	2269	917	187	1139.44	59	0.1	0.602633	AK082148	0.667548	0.925
chr3	80681357	80683747	chr3	80682575	80682775	2391	1319	192	1139.17	60.78	0.1	0.770434	Glrb	0.325105	0.705
chr15	43375499	43377795	chr15	43376834	43377034	2297	1436	179	1138.8	58.9	0.1	0.980158	Ttc35	0	0
chr5	45510683	45513696	chr5	45513081	45513281	3014	2499	222	1138.07	37.5	0.1	0.0310356	AK015324	0	0
chr6	94016936	94019790	chr6	94017794	94017994	2855	959	202	1137.39	56.08	0.1	0.0472592	Magi1	0.573231	0
chr1	93653422	93657675	chr1	93656730	93656930	4254	3409	237	1136.87	50	0.1	0.433477	AK028549	0.329179	0.735
chr12	72411616	72413522	chr12	72412644	72412844	1907	1129	198	1136.14	50.71	0.1	0.751904	Dact1	0.751836	0
chr15	6228181	6230913	chr15	6229883	6230083	2733	1803	190	1135.79	39.27	0.1	0.195862	Dab2	0.550878	0
chr17	48125023	48127878	chr17	48125959	48126159	2856	1037	218	1135.77	57.5	0.1	0.843709	DQ716672	0	0
chr2	16422943	16425184	chr2	16424471	16424671	2242	1629	185	1135.71	55.03	0.1	0.169263	Plxdc2	0	0
chr8	5359450	5361528	chr8	5360221	5360421	2079	872	181	1135.57	50	0.1	0.627412	Slc10a2	0.93744	0
chr9	35212261	35213921	chr9	35213035	35213235	1661	875	168	1135.51	64	0.1	0.695057	Cdon	0.5	0.555
chr14	49498971	49500647	chr14	49499768	49499968	1677	898	160	1135.3	68.14	0.1	0.817483	4933429O19Rik	0	0
chr6	143945086	143947464	chr6	143946169	143946369	2379	1184	203	1135.29	60.83	0.1	0.934773	Sox5	0.641716	0.715
chr7	78677621	78679337	chr7	78678227	78678427	1717	707	162	1135.06	56.59	0.1	0.485186	AK020061	0.526806	0.405
chr3	80837338	80839639	chr3	80838644	80838844	2302	1407	223	1135.05	44.38	0.1	0.705493	Pdgfc	0.572794	0.73
chr11	112250024	112251761	chr11	112250868	112251068	1738	945	170	1134.13	55	0.1	0.867753	BC006965	0.976396	0.93
chr13	78740651	78742629	chr13	78741459	78741659	1979	909	200	1133.58	44.29	0.1	1.00499	AK051417	0	0
chr19	60438523	60441169	chr19	60440133	60440333	2647	1711	187	1133.19	54.28	0.1	0.838792	Prlhr	0.22449	0.92
chr1	62608289	62610457	chr1	62609703	62609903	2169	1515	183	1132.94	44	0.1	0.269387	Pard3b	0	0
chr1	14197248	14199372	chr1	14198220	14198420	2125	1073	194	1132.93	50.83	0.1	0.828956	Eya1	0.538136	0.505
chr10	22928453	22930310	chr10	22929231	22929431	1858	879	215	1132.42	38.33	0.1	0.519772	Eya4	0.446419	0
chr2	59304594	59306255	chr2	59305275	59305475	1662	782	165	1131.91	71.67	0.1	0.50388	Dapl1	0	0
chr10	44949047	44950856	chr10	44950031	44950231	1810	1085	164	1131.02	60.05	0.1	0.0902285	Popdc3	0	0
chr13	114955560	114957538	chr13	114956552	114956752	1979	1093	169	1130.07	51.97	0.1	0.0412481	Arl15	0.610212	0.08
chr8	25606631	25608364	chr8	25607420	25607620	1734	890	162	1129.69	79.69	0.1	0.078246	Ido2	0.578188	0.985
chr12	41156074	41157600	chr12	41156510	41156710	1527	537	158	1129.64	58.9	0.1	0.0792039	Zfp277	0	0
chr16	85099363	85102203	chr16	85101076	85101276	2841	1814	216	1129.26	53.33	0.1	0.0498674	App	0	0
chr5	16283310	16285510	chr5	16284382	16284582	2201	1173	175	1128.7	53.12	0.1	0.894878	Hgf	0.437273	0.91
chr15	63024842	63027035	chr15	63025971	63026171	2194	1230	208	1128.6	39.29	0.1	0.466273	AK089020	0.326493	0
chr10	98821718	98823162	chr10	98822532	98822732	1445	915	187	1127.81	43.12	0.1	0.506275	AK083606	1	0.73
chr5	4256549	4258211	chr5	4257161	4257361	1663	713	197	1127.46	45.62	0.1	0.754381	Gm9897	0	0
chr10	98729810	98732731	chr10	98731499	98731699	2922	1790	193	1126.92	63.52	0.1	0.885869	Dusp6	0.27114	0.725
chr5	72764636	72766011	chr5	72765166	72765366	1376	631	156	1126.12	59	0.1	0.0638103	Corin	0	0
chr14	118079500	118081811	chr14	118080508	118080708	2312	1109	233	1124.37	36.11	0.1	0.502476	Gpc6	0.634357	0
chr5	75055499	75057451	chr5	75056246	75056446	1953	848	183	1124.3	56.81	0.1	0.0957698	AK040684	0.672131	0.575
chr13	32116729	32120299	chr13	32118334	32118534	3571	1706	208	1124.1	49.66	0.1	0.479522	Gmds	0.561905	0.955
chr7	103982834	103984586	chr7	103983544	103983744	1753	811	161	1123.75	55.43	0.1	0.248397	AK053790	0.499429	0
chr18	54152415	54155903	chr18	54154545	54154745	3489	2231	217	1123.21	52	0.1	0.438114	Csnk1g3	0	0
chr15	32361861	32364085	chr15	32362452	32362652	2225	692	175	1122.36	80.84	0.1	0.631489	Snord123	0.818795	0
chr13	89972036	89974085	chr13	89972891	89973091	2050	956	170	1122.09	56.59	0.1	0.39368	Xrcc4	0.590044	0.465
chr11	18339494	18341905	chr11	18340535	18340735	2412	1142	180	1121.27	60.05	0.1	0.99731	AK018427	0.509747	0.74
chr3	138948924	138950942	chr3	138949758	138949958	2019	935	190	1121.07	55.83	0.1	0.597518	AB349505	0.79782	0.81
chr10	56758177	56761332	chr10	56760271	56760471	3156	2195	198	1121.01	38.11	0.09	0.906739	Hsf2	0.366402	0.09
chr12	118965896	118967741	chr12	118966548	118966748	1846	753	164	1120.15	61.21	0.09	0.490347	Rapgef5	0.682385	0
chr3	149550571	149553729	chr3	149552146	149552346	3159	1676	209	1120.02	28	0.09	0.402727	AK139864	0.259341	0
chr13	32304469	32307299	chr13	32305520	32305720	2831	1152	200	1119.43	33	0.09	0.774215	Gmds	0.470671	0
chr18	51866451	51868218	chr18	51867572	51867772	1768	1222	161	1119.11	73.91	0.09	0.0969156	DQ556351	0	0
chr3	65844231	65845978	chr3	65845143	65845343	1748	1013	169	1118.81	62	0.09	0.0296502	Veph1	0.678306	0.535
chr12	34652090	34653801	chr12	34652812	34653012	1712	823	167	1118.49	66	0.09	0.813168	Twist1	0.554646	0.775
chr2	71354323	71357986	chr2	71355108	71355308	3664	886	209	1117.1	36.96	0.09	1.00428	AK139461	0.197106	0.715
chr18	79977870	79979529	chr18	79978693	79978893	1660	924	213	1116.98	27.5	0.09	0.0277125	Pard6g	0.638336	0
chr1	9573434	9575208	chr1	9574131	9574331	1775	798	161	1116.95	72.76	0.09	0.686033	Adhfe1	0.845547	0.005
chr15	22513835	22515377	chr15	22514536	22514736	1543	802	154	1116.08	63.52	0.09	0.739263	Gm5803	0.424124	0.435
chr1	92130249	92132826	chr1	92131515	92131715	2578	1367	183	1115.45	47.35	0.09	0.274096	Cxcr7	0.590609	0
chr4	83476485	83478717	chr4	83477721	83477921	2233	1337	183	1115.25	47	0.09	0.862133	4930473A06Rik	0	0
chr6	16281950	16285418	chr6	16283695	16283895	3469	1846	232	1114.51	39.17	0.09	1.00251	Tcfec	0.277682	0.74
chr1	82253675	82256208	chr1	82254097	82254297	2534	523	205	1114.42	50	0.09	0.413165	Irs1	0.302013	0
chr11	85807977	85810142	chr11	85808725	85808925	2166	849	172	1114.37	64.67	0.09	0.667523	AK135737	0	0
chrX	50019639	50022724	chrX	50020476	50020676	3086	938	195	1113.87	49.66	0.09	0.408284	A630012P03Rik	0.313452	0.525
chr14	29194506	29196375	chr14	29195602	29195802	1870	1197	164	1113.02	75.07	0.09	0.905767	Erc2	0.838416	0.7
chr15	27717302	27719565	chr15	27718268	27718468	2264	1067	175	1112.22	69.29	0.09	0.299219	Trio	0	0
chr4	100198165	100200951	chr4	100199941	100200141	2787	1877	212	1111.94	48.33	0.09	0.151212	AK085758	0	0
chr13	53849471	53851476	chr13	53850483	53850683	2006	1113	173	1110.87	52.08	0.09	0.535775	AK039269	0	0
chr3	52060783	52062660	chr3	52061580	52061780	1878	898	164	1110.67	86.62	0.09	0.0668771	Foxo1	0	0
chr18	55148568	55152553	chr18	55150650	55150850	3986	2183	215	1110.51	50.81	0.09	0.863555	AK163160	0.368883	0
chr6	50960369	50962919	chr6	50960804	50961004	2551	536	182	1110.49	40.42	0.09	0.757111	AK145307	0	0
chr1	138473479	138475423	chr1	138474637	138474837	1945	1259	207	1109.35	33.12	0.09	0.848514	Kif14	0	0
chr7	6679872	6682241	chr7	6681445	6681645	2370	1674	177	1108.62	43.89	0.09	0.00947645	Peg3	0	0
chr3	55295090	55297150	chr3	55295807	55296007	2061	818	190	1108.2	40.83	0.09	0.0349395	Dclk1	0.76699	0
chr1	37287659	37289232	chr1	37288311	37288511	1574	753	191	1107.87	59.37	0.09	0.094665	Cnga3	0.732994	0.925
chr18	54563101	54564787	chr18	54563914	54564114	1687	914	158	1106.97	53.12	0.09	0.693008	AK036466	0	0
chr18	58283083	58286748	chr18	58285739	58285939	3666	2757	208	1106.38	40.42	0.09	0.551348	Fbn2	0.182265	0.61
chr8	27938128	27940199	chr8	27938996	27939196	2072	969	221	1106.18	45.56	0.09	0.873831	Zfp703	0.433124	0.45
chr2	15024738	15026769	chr2	15025597	15025797	2032	960	188	1105.98	59.17	0.09	0.134386	Arl5b	0.28902	0.2
chr13	83750522	83752416	chr13	83751399	83751599	1895	978	164	1105.7	72.76	0.09	0.142601	Mef2c	0.638332	0.94
chr6	99049034	99052933	chr6	99049836	99050036	3900	903	213	1105.28	42.73	0.09	0.88491	Foxp1	0.216722	0.29
chr2	108856643	108858645	chr2	108857778	108857978	2003	1236	187	1103.8	50	0.09	0.063492	Mett5d1	0.572927	0.955
chr5	118975638	118977626	chr5	118976758	118976958	1989	1221	166	1103.08	54.28	0.09	0.12842	Med13l	0	0
chr7	140693341	140695464	chr7	140694308	140694508	2124	1068	170	1101.91	53.12	0.09	0.675872	4930404H21Rik	0	0
chr9	32971614	32973240	chr9	32972454	32972654	1627	941	155	1101	85.46	0.09	0.171433	AK039836	0	0
chr12	80845495	80848082	chr12	80846974	80847174	2588	1580	208	1100.96	32.35	0.09	0.009895	Rad51l1	0.329339	0
chr12	80488607	80491808	chr12	80491083	80491283	3202	2577	208	1100.54	43	0.09	0.0641559	Rad51l1	0.185879	0
chr1	139868555	139870913	chr1	139870094	139870294	2359	1640	176	1099.81	50.81	0.09	0.61107	AK076660	0.58609	0
chr18	69283697	69285873	chr18	69284385	69284585	2177	789	171	1099.67	62.36	0.09	0.624106	A730085E03Rik	0	0
chr4	109791613	109794409	chr4	109792158	109792358	2797	646	187	1099.12	55.43	0.09	0.0867328	Elavl4	0	0
chr12	91881711	91883228	chr12	91882559	91882759	1518	949	159	1098.87	64	0.09	0.213048	Dio2	0.759393	0.2
chr1	41322628	41325208	chr1	41324216	41324416	2581	1689	218	1098.66	52.14	0.09	0.75475	Tmem182	0.738372	0.97
chr8	92789507	92794420	chr8	92791096	92791296	4914	1690	232	1098.33	39.27	0.09	1.00049	Tox3	0.283941	0.76
chr1	92247459	92250942	chr1	92248239	92248439	3484	881	246	1098.32	25.71	0.09	0.0149559	Cxcr7	0.414585	0.17
chr12	100643180	100646031	chr12	100644477	100644677	2852	1398	188	1098.12	62.36	0.09	0.801345	Foxn3	0	0
chr12	110756040	110758456	chr12	110756837	110757037	2417	898	177	1097.05	65.83	0.09	0.057151	Meg3	0	0
chr14	108607824	108609369	chr14	108608573	108608773	1546	850	170	1096.98	59.17	0.09	0.268302	Slitrk1	0.960518	0.82
chr14	110793117	110795080	chr14	110793538	110793738	1964	522	215	1093.89	27.78	0.09	0.934006	Slitrk6	0.886398	0.105
chr1	189633588	189635242	chr1	189634364	189634564	1655	877	173	1093.04	51.67	0.09	0.514472	Esrrg	0.370012	0.47
chr11	7405784	7407853	chr11	7406581	7406781	2070	898	168	1092.72	78.53	0.09	0.0470238	Igfbp3	0.62639	0.855
chr4	81864367	81867940	chr4	81866126	81866326	3574	1860	232	1092.49	47.5	0.09	0.520431	Nfib	0.165127	0
chr6	108185317	108188455	chr6	108187613	108187813	3139	2397	194	1092.22	56.59	0.09	0.0454067	Itpr1	0.330465	0
chr19	27460480	27462469	chr19	27461563	27461763	1990	1184	174	1091.87	47	0.09	0.0964471	D19Bwg1357e	0.717949	0
chr7	6696548	6698177	chr7	6697302	6697502	1630	855	155	1091.54	62.5	0.09	0.0215151	Usp29	0.483118	0.5
chr3	45839434	45841336	chr3	45840222	45840422	1903	889	163	1091.24	63.52	0.09	0.136686	Pabpc4l	0.710305	0.055
chr7	80682266	80688018	chr7	80686844	80687044	5753	4679	247	1091.19	27.72	0.09	0.868135	Chd2	0.126043	0
chr2	4218323	4220786	chr2	4219576	4219776	2464	1354	200	1090.99	48.33	0.09	0.38512	AK045137	0.613885	0.975
chr6	6803723	6807476	chr6	6805842	6806042	3754	2220	208	1090.41	50.81	0.09	0.461934	Dlx6	0.377298	0
chr3	41760645	41762369	chr3	41761625	41761825	1725	1081	186	1089.82	41.43	0.09	0.0221412	D3Ertd751e	0.864269	0
chr16	78057040	78058906	chr16	78057826	78058026	1867	887	162	1089.48	65.83	0.09	0.323243	AK087725	0.586817	0.665
chr4	29659126	29661361	chr4	29660398	29660598	2236	1373	174	1088.98	38.01	0.09	0.139613	Epha7	0.641163	0.92
chrX	64106308	64107784	chrX	64106928	64107128	1477	721	157	1088.61	71	0.09	0.066258	Mir465	0.52168	0.265
chr6	35303459	35306105	chr6	35304742	35304942	2647	1384	182	1088.22	54.28	0.09	0.375399	AK006894	0.235072	0.925
chr14	87090488	87094063	chr14	87091371	87091571	3576	984	288	1087.79	31.5	0.09	0.747741	Diap3	0.158322	0
chr7	120993135	120995194	chr7	120994061	120994261	2060	1027	187	1086.51	54.17	0.09	0.947099	Spon1	0.434677	0.58
chr13	90308895	90311496	chr13	90309520	90309720	2602	726	204	1086.4	39.17	0.09	0.529563	AK144747	0.536332	0.44
chr2	11981154	11982983	chr2	11981894	11982094	1830	841	190	1086.22	51.43	0.09	0.633001	Itga8	0.441225	0.785
chr16	72919118	72921632	chr16	72920134	72920334	2515	1117	178	1084.98	51.97	0.09	0.35009	Robo1	0.468178	0
chr2	46950563	46952740	chr2	46951737	46951937	2178	1275	191	1084.62	46.67	0.09	0.595451	AK006114	0.395498	0
chr3	69147897	69150875	chr3	69149353	69149553	2979	1557	229	1084.33	30.71	0.09		Ppm1l	0.405641	0
chr1	53258246	53260063	chr1	53258730	53258930	1818	585	179	1083.93	44.17	0.09	0.930123	AK052226	0.952669	0
chr18	55141418	55144870	chr18	55143140	55143340	3453	1823	200	1083.72	30.03	0.09	0.970428	Zfp608	0.210892	0
chr5	72720111	72722898	chr5	72721056	72721256	2788	1046	222	1083.69	38.57	0.09	0.01031	Corin	0.429135	0.9
chr3	123973218	123975189	chr3	123973636	123973836	1972	519	184	1082.58	41.91	0.09	0.0191975	Tram1l1	0.658042	0
chr2	21950223	21952071	chr2	21951206	21951406	1849	1084	160	1082.53	66.98	0.09	0.383036	Myo3a	0.67316	0.37
chr4	82108657	82111230	chr4	82110017	82110217	2574	1461	180	1082.52	45.04	0.09	0.867321	Nfib	0.205597	0
chr17	55505819	55507797	chr17	55507028	55507228	1979	1310	164	1081.84	45.04	0.09	0.689261	St6gal2	0.632963	0
chr2	171487228	171489070	chr2	171487724	171487924	1843	597	189	1081.82	42.86	0.09	0.570758	AK133337	0.624321	0
chrX	99543921	99546079	chrX	99545234	99545434	2159	1414	169	1080.87	45.04	0.09	0.903581	Hdac8	0.620945	0.995
chr3	141746105	141748177	chr3	141747098	141747298	2073	1094	166	1080.03	48.51	0.09	0.397266	Bmpr1b	0.565637	0.755
chr17	60127218	60130105	chr17	60128221	60128421	2888	1104	187	1079.41	54.28	0.09	0.549274	DQ550653	0.634915	0.96
chr2	72263549	72266034	chr2	72264812	72265012	2486	1364	178	1078.96	64.41	0.09	0.999995	B230120H23Rik	0.657948	0.225
chr4	13769318	13772685	chr4	13771097	13771297	3368	1880	198	1078.94	36.96	0.09	0.999975	Runx1t1	0.335016	0.21
chr17	17141091	17142754	chr17	17141864	17142064	1664	874	172	1078.34	55	0.09		Zfp960	0	0
chr10	97367808	97369422	chr10	97368476	97368676	1615	769	160	1077.85	50	0.09	0.232297	Gm10754	0	0
chr18	58265227	58267989	chr18	58265854	58266054	2763	728	208	1077.1	37.5	0.09	0.68068	Fbn2	0.444243	0.84
chr1	43952068	43955055	chr1	43954017	43954217	2988	2050	190	1077.07	28.73	0.09	0.121715	Tpp2	0	0
chr19	55220324	55221947	chr19	55221108	55221308	1624	885	153	1076.8	73.91	0.09	0.264174	Tectb	0	0
chr15	6269492	6274405	chr15	6270644	6270844	4914	1253	332	1076.21	26	0.09	0.25631	Dab2	0.183798	0.79
chr9	41672600	41674305	chr9	41673228	41673428	1706	729	155	1076.12	54.28	0.09	0.195669	AK169831	0.659238	0.62
chr11	85165451	85166960	chr11	85166213	85166413	1510	863	149	1076.05	58.9	0.09	0.312894	Bcas3	0	0
chr1	64426052	64428857	chr1	64427185	64427385	2806	1234	184	1075.11	34.65	0.09	0.873006	Creb1	0.253476	0
chr10	90898312	90901379	chr10	90899229	90899429	3068	1018	192	1075.03	53.41	0.09	0.320127	Tmpo	0.487447	0
chr3	69615731	69618193	chr3	69617302	69617502	2463	1672	176	1074.59	51.97	0.09	0.0287022	1110032A04Rik	0.581235	0.61
chr11	85438347	85443293	chr11	85442018	85442218	4947	3772	282	1074.38	38.57	0.09	0.999973	AK053124	0.284068	0
chr12	76497151	76499158	chr12	76498153	76498353	2008	1103	164	1073.85	62.36	0.09	0.128522	Rhoj	0	0
chr17	68213181	68216898	chr17	68215938	68216138	3718	2858	257	1070.97	33.86	0.09	0.195685	Arhgap28	0	0
chr17	62963018	62965448	chr17	62963576	62963776	2431	659	175	1070.83	39.27	0.09	0.324013	Efna5	0	0
chr4	34953524	34955207	chr4	34954287	34954487	1684	864	154	1070.47	64.67	0.09	0.424615	Mobkl2b	0	0
chr13	71338963	71340688	chr13	71339733	71339933	1726	871	155	1070.01	69.29	0.09	0.138788	AK007185	0.515942	0.7
chr3	28261895	28263542	chr3	28262603	28262803	1648	809	153	1069.22	57.74	0.09	0.181432	Tnik	0	0
chr4	100500513	100502868	chr4	100501569	100501769	2356	1157	217	1069.13	31.88	0.09	0.132659	Cachd1	0.254352	0
chr19	14197382	14200439	chr19	14198271	14198471	3058	990	200	1069.06	32	0.09	0.986078	Olfr1505	0.497547	0
chr16	30189858	30192393	chr16	30191272	30191472	2536	1515	177	1068.8	51.97	0.09	0.056742	Cpn2	0	0
chr4	100134039	100136236	chr4	100135249	100135449	2198	1311	177	1067.7	41.96	0.09	0.698316	Ube2u	0.306782	0
chr11	18614534	18616219	chr11	18615278	18615478	1686	845	165	1066.66	43.09	0.09	0.93809	AK018427	0.639763	0
chr9	49401422	49402999	chr9	49402114	49402314	1578	793	151	1066.38	66.98	0.09	0.792633	Gm11149	0.720989	0.905
chr4	41609278	41612136	chr4	41610891	41611091	2859	1714	185	1063.74	35.8	0.09	0.388846	Cntfr	0.389083	0
chr4	87046812	87050149	chr4	87048044	87048244	3338	1333	195	1063.69	38.11	0.09	0.0963774	Slc24a2	0.399161	0
chr12	70182377	70184153	chr12	70183260	70183460	1777	984	194	1063.63	50.62	0.09	0.946881	Rps29	0.750563	0.85
chr13	20470759	20472986	chr13	20472015	20472215	2228	1357	169	1063.17	73.91	0.09	0.457363	Elmo1	0.933992	1
chr7	140685708	140687667	chr7	140686516	140686716	1960	909	161	1063.14	56.59	0.09	0.0430207	4930404H21Rik	0	0
chr5	131907291	131909000	chr5	131907952	131908152	1710	762	154	1062.51	64.67	0.09		Auts2	0	0
chr6	51068453	51070506	chr6	51068872	51069072	2054	520	172	1062.15	67	0.09	0.10082	Mir148a	0.291281	0.31
chr6	141328933	141331130	chr6	141329695	141329895	2198	863	167	1059.15	42.73	0.09	0.0797542	Gm10400	0.27401	0
chr7	139639532	139641135	chr7	139640250	139640450	1604	819	151	1058.06	68.14	0.09	0.0291555	AK086971	0	0
chr4	99841319	99844687	chr4	99842718	99842918	3369	1500	206	1056.31	46	0.09	0.922238	Ror1	0.237827	0.92
chr10	98689940	98693050	chr10	98692074	98692274	3111	2235	215	1056.27	46.67	0.09	0.266927	Poc1b	0.45627	0.745
chr3	55314963	55316708	chr3	55315808	55316008	1746	946	155	1055.52	53.41	0.09	0.81553	Dclk1	0.57765	0.71
chr7	77957554	77960984	chr7	77959398	77959598	3431	1945	224	1055.4	25.83	0.09	0.751615	AK143760	0.427405	0.6
chr17	12917690	12919506	chr17	12918368	12918568	1817	779	157	1055.3	55.43	0.09	0.042695	Airn	0.308921	0
chr4	82154628	82158856	chr4	82157360	82157560	4229	2833	226	1055.27	31	0.08	0.881705	Nfib	0.290208	0
chr15	61374985	61376521	chr15	61375740	61375940	1537	856	148	1054.41	85.46	0.08	0.416151	AK163289	0.40625	0.965
chr7	78092507	78094162	chr7	78093123	78093323	1656	717	152	1054.26	82	0.08	0.497477	AK143760	0	0
chr6	30613794	30617295	chr6	30616283	30616483	3502	2590	198	1053.83	48.51	0.08	0.400486	Tsga14	0	0
chr2	110362339	110364682	chr2	110363736	110363936	2344	1498	204	1053.55	54.29	0.08	0.301623	Slc5a12	0.42595	0.415
chr4	83816396	83817904	chr4	83817101	83817301	1509	806	154	1052.67	55	0.08	0.226434	Bnc2	0	0
chr15	42997305	42999621	chr15	42998480	42998680	2317	1276	170	1052.63	53.12	0.08	0.72182	Rspo2	0	0
chr14	106319319	106323242	chr14	106320203	106320403	3924	985	208	1051.61	46.87	0.08	0.944046	Spry2	0	0
chr4	57623661	57625795	chr4	57624506	57624706	2135	946	244	1051.43	26.25	0.08	0.451871	Akap2	0.512652	0.895
chr13	78922767	78924513	chr13	78923687	78923887	1747	1021	154	1051.39	70.45	0.08	0.925891	AK051417	0	0
chr1	14292619	14299248	chr1	14297555	14297755	6630	5037	255	1051.25	34.65	0.08	0.992581	Eya1	0.280434	0
chr7	101891346	101893262	chr7	101892033	101892233	1917	788	159	1051.08	63.52	0.08	0.0228236	AK077481	0	0
chr2	170102380	170104056	chr2	170103054	170103254	1677	775	170	1050.91	36.67	0.08	0.167657	Bcas1	0.268496	0
chr14	23682548	23684692	chr14	23683252	23683452	2145	805	186	1050.88	50	0.08	0.784353	Gm10248	0.33069	0.72
chr4	12701436	12704055	chr4	12702944	12703144	2620	1609	187	1050.81	34	0.08	0.181153	Gm11818	0	0
chr14	22538248	22539877	chr14	22539235	22539435	1630	1088	151	1049.89	50.81	0.08	0.507024	Dupd1	0	0
chr9	32911257	32913983	chr9	32912324	32912524	2727	1168	181	1049.58	39.77	0.08	0.539124	AK039836	0.532649	0
chr11	63969968	63971413	chr11	63970454	63970654	1446	587	144	1046.46	61.21	0.08	0.961924	2810001G20Rik	0.737716	0.79
chr4	75409471	75411053	chr4	75410058	75410258	1583	688	156	1046.45	76.18	0.08	0.278491	Ptprd	0	0
chr1	91609873	91612030	chr1	91610791	91610991	2158	1019	165	1046.05	54.28	0.08	0.908182	4933400F21Rik	0	0
chr3	30050351	30053565	chr3	30051357	30051557	3215	1107	256	1044.91	41.11	0.08	0.872236	Mecom	0.46982	0.18
chr18	54651713	54654327	chr18	54652540	54652740	2615	928	223	1043.98	26.88	0.08	0.98132	AK036466	0.816373	0
chr3	142753330	142757570	chr3	142755381	142755581	4241	2152	225	1043.81	51	0.08	0.917819	AK043679	0	0
chr18	44958018	44959762	chr18	44958751	44958951	1745	834	208	1042.79	39	0.08	0.0306128	Mcc	0	0
chr8	85466399	85468349	chr8	85467124	85467324	1951	826	179	1042.29	48.33	0.08	0.33003	Rnf150	0.636923	0
chr11	11727911	11733845	chr11	11729130	11729330	5935	1320	321	1041.96	18.12	0.08	0.618524	Ddc	0.391641	0
chr17	55229131	55230994	chr17	55229911	55230111	1864	881	157	1041.86	64.67	0.08	0.211643	St6gal2	0.552872	0.53
chr19	60185084	60188485	chr19	60187268	60187468	3402	2285	194	1041.22	66.98	0.08	0.460744	E330013P04Rik	0.389885	0.81
chr4	102890945	102892671	chr4	102891747	102891947	1727	903	222	1041.17	37.92	0.08	0.00909632	Slc35d1	0.873117	0.915
chr7	96611857	96613811	chr7	96612711	96612911	1955	955	178	1041.09	45.83	0.08	0.462629	AK143758	0.307062	0.31
chr14	102145135	102147020	chr14	102145881	102146081	1886	847	165	1040.94	62	0.08	0.854552	Lmo7	0.562334	0.705
chr3	149231237	149233650	chr3	149232048	149232248	2414	912	171	1040.81	68.14	0.08	0.577117	AK139864	0	0
chr2	101841401	101845580	chr2	101843316	101843516	4180	2016	240	1040.64	32.5	0.08	0.330634	AK079670	0	0
chr12	95392538	95394325	chr12	95393254	95393454	1788	817	154	1039.36	65.83	0.08	0.602985	Flrt2	0	0
chr3	30002684	30006676	chr3	30003996	30004196	3993	1413	206	1039.08	45.04	0.08	1.00448	AK145113	0.346443	0.93
chr3	6871336	6873153	chr3	6872210	6872410	1818	975	193	1038.78	40	0.08	1.00325	1700008P02Rik	0.870116	0
chr3	122219853	122222761	chr3	122220832	122221032	2909	1080	193	1038.73	44	0.08	0.0023396	Bcar3	0.314305	0
chr14	47223469	47226985	chr14	47225749	47225949	3517	2381	224	1037.84	38.33	0.08	0.991173	Cdkn3	0.39562	0.315
chr9	32959136	32961140	chr9	32959782	32959982	2005	747	180	1037.16	53.33	0.08	0.44773	AK039836	0.568363	0.105
chr5	132423777	132426141	chr5	132424621	132424821	2365	945	179	1036.35	46	0.08	0.985195	AK140583	0	0
chr2	114265184	114270473	chr2	114269015	114269215	5290	3932	230	1034.98	33.49	0.08	0.954515	Atpbd4	0.272074	0.56
chr4	98289591	98290921	chr4	98289968	98290168	1331	478	140	1034.76	61.21	0.08	0.125356	AK145828	0	0
chr2	133549925	133551902	chr2	133550526	133550726	1978	702	159	1034.4	48.51	0.08	0.530539	Bmp2	0.868488	0.945
chr17	17087809	17089033	chr17	17088256	17088456	1225	548	136	1034.26	85.46	0.08		Zfp960	0	0
chr15	47348014	47349652	chr15	47348769	47348969	1639	856	202	1034.08	43	0.08	0.243846	AB349790	0.301587	0.745
chr8	110469819	110476745	chr8	110473654	110473854	6927	3936	259	1033.66	20.79	0.08	0.50361	Psmd7	0.36298	0
chr5	58134009	58136078	chr5	58134790	58134990	2070	882	162	1033.65	55.43	0.08	0.017391	AK034221	0	0
chr16	42335770	42339270	chr16	42336768	42336968	3501	1099	195	1033.4	40.42	0.08	0.426554	Gap43	0	0
chr9	13977901	13980910	chr9	13978460	13978660	3010	660	184	1032.59	35.8	0.08	0.838908	AK076733	0	0
chr8	52117212	52118817	chr8	52117728	52117928	1606	617	148	1032.43	68.14	0.08	0.416089	AK006131	0	0
chr2	59330966	59332646	chr2	59331742	59331942	1681	877	158	1032.42	49	0.08	0.912644	Dapl1	0.343452	0
chr4	141861437	141862925	chr4	141862113	141862313	1489	777	144	1032.12	66.98	0.08	0.424381	9030409G11Rik	0.971774	0.88
chr6	148415312	148417388	chr6	148416368	148416568	2077	1157	161	1031.83	45.04	0.08	0.395434	Tmtc1	0	0
chr5	132106143	132108694	chr5	132107430	132107630	2552	1388	174	1031.56	62.36	0.08	0.848582	Auts2	0	0
chr2	165409283	165411045	chr2	165410043	165410243	1763	861	161	1031.37	59.75	0.08	0.131615	Slc2a10	0	0
chr12	95943410	95944942	chr12	95943890	95944090	1533	581	162	1031.37	43.44	0.08	0.0149628	Flrt2	0	0
chr11	45016251	45018091	chr11	45017160	45017360	1841	1010	163	1030.87	60	0.08	0.954933	AK144274	0	0
chr13	60408494	60410622	chr13	60409442	60409642	2129	1049	163	1030.14	55.43	0.08	0.293898	EG328264	0.444549	0
chr19	58493347	58495340	chr19	58494080	58494280	1994	834	159	1030.11	51.97	0.08	0.700253	Gfra1	0.560963	0
chr7	90119974	90121928	chr7	90120903	90121103	1955	1030	177	1030.11	43.33	0.08	0.546493	Mex3b	0.769703	0.735
chr16	57365718	57367892	chr16	57366473	57366673	2175	856	172	1029.46	55	0.08	0.603022	Filip1l	0.440202	0.98
chr1	45013565	45015217	chr1	45014252	45014452	1653	788	156	1029.33	60	0.08	0.264204	Gulp1	0.619249	0.67
chr12	41197998	41201809	chr12	41201109	41201309	3812	3212	260	1028.84	25	0.08	0.858357	Dock4	0.3217	0.32
chr13	85912530	85914381	chr13	85913470	85913670	1852	1041	173	1028.29	49.17	0.08	0.659299	Cox7c	0.755808	0.765
chr10	120230582	120232494	chr10	120231467	120231667	1913	986	157	1028.24	51.97	0.08	0.896698	Msrb3	0.430962	0.75
chr7	76060706	76064764	chr7	76062292	76062492	4059	1687	206	1028.21	46.2	0.08	0.461389	Arrdc4	0	0
chr17	16731123	16732742	chr17	16731792	16731992	1620	770	148	1028.09	54.28	0.08	0.006772	Zfp960	0.353922	0.05
chr5	11984517	11987623	chr5	11986733	11986933	3107	2317	197	1028.01	43	0.08	0.349318	4933402N22Rik	0	0
chr10	125300051	125304735	chr10	125303551	125303751	4685	3601	219	1027.75	33.49	0.08	0.41222	Lrig3	0.228864	0.4
chr1	165242839	165244542	chr1	165243356	165243556	1704	618	151	1027.36	55.43	0.08	0.760205	Prrx1	0.456254	0
chr12	28820285	28822157	chr12	28821084	28821284	1873	900	155	1027.32	57.74	0.08	0.628473	Dcdc2c	0	0
chr18	84255298	84256920	chr18	84255896	84256096	1623	699	148	1027.17	66.98	0.08	0.726529	Tshz1	0.402589	0.875
chr13	28781629	28783288	chr13	28782338	28782538	1660	810	156	1027.12	49	0.08	0.06284	BC025054	0.637734	0
chr4	18714783	18716481	chr4	18715581	18715781	1699	899	158	1026.8	79	0.08	0.651859	Cngb3	0.526502	0.8
chr11	19249706	19252247	chr11	19250564	19250764	2542	959	230	1026.57	33.89	0.08	0.974453	Meis1	0.657615	0
chr14	22187046	22189478	chr14	22188418	22188618	2433	1473	192	1026.08	43.33	0.08	0.999997	Adk	0.772615	0.335
chr9	76083117	76085949	chr9	76083709	76083909	2833	693	180	1025.73	31.18	0.08	0.20179	Hcrtr2	0	0
chr2	179535217	179536771	chr2	179535839	179536039	1555	723	153	1024.96	66	0.08	0.0595369	Cdh4	0	0
chr8	105757684	105760521	chr8	105759455	105759655	2838	1872	180	1024.69	49.66	0.08	0.00886083	AK016594	0	0
chr5	150177871	150180921	chr5	150179820	150180020	3051	2050	184	1024.42	43.89	0.08	0.905533	AK138849	0	0
chr9	61449505	61451440	chr9	61450266	61450466	1936	862	205	1023.97	40.56	0.08	0.143348	Tle3	0.523514	0
chr6	147666120	147668366	chr6	147666941	147667141	2247	922	165	1023.84	62.36	0.08	0.771388	AK076842	0	0
chr17	30943253	30944746	chr17	30943909	30944109	1494	757	172	1022.95	54.33	0.08	0.0963891	Dnahc8	0.561956	0.87
chr6	6818374	6823091	chr6	6821580	6821780	4718	3307	219	1022.88	30.03	0.08	0.980063	Dlx6os1	0.55035	0
chr1	158767932	158771213	chr1	158768810	158769010	3282	979	189	1022.02	48.51	0.08	0.737187	Angptl1	0	0
chr1	38601049	38604138	chr1	38602494	38602694	3090	1546	210	1021.87	40.83	0.08	0.623012	Aff3	0.617028	0.48
chr19	28454812	28456618	chr19	28455551	28455751	1807	840	153	1021.78	49.66	0.08	0.756621	Glis3	0.828904	0
chr3	145312905	145316189	chr3	145314832	145315032	3285	2028	189	1021.46	69.29	0.08	0.958269	FJ422280	0	0
chr3	53176337	53177865	chr3	53177081	53177281	1529	845	152	1021.46	67	0.08	0.0707546	Nhlrc3	0	0
chr2	154279717	154282415	chr2	154280470	154280670	2699	854	176	1021.37	38.11	0.08	0.919927	Cbfa2t2	0.35656	0.815
chr2	109827768	109830676	chr2	109829386	109829586	2909	1719	181	1020.86	61.21	0.08	0.495942	Lgr4	0	0
chr1	24200946	24204141	chr1	24203092	24203292	3196	2247	276	1020.64	34.55	0.08	0.110485	Col9a1	0	0
chr7	137150385	137153138	chr7	137152211	137152411	2754	1927	177	1020.58	41.58	0.08	0.428146	AK007112	0	0
chr13	90291306	90293508	chr13	90292631	90292831	2203	1426	166	1020.1	59.48	0.08	0.135756	AK144747	0.658946	0.98
chr10	57316194	57317765	chr10	57316924	57317124	1572	831	153	1019.38	46	0.08	0.193756	Pkib	0	0
chr8	7011496	7013466	chr8	7012446	7012646	1971	1051	187	1019.15	47.14	0.08	0.519242	AK082314	0.857868	0.825
chr6	84882771	84884653	chr6	84883371	84883571	1883	701	163	1018.65	42	0.08	0.28112	Exoc6b	0.405951	0.695
chr10	119963482	119964911	chr10	119964276	119964476	1430	895	148	1018.48	64	0.08	0.0208181	Hmga2	0.351994	0.42
chr7	89870325	89872587	chr7	89871494	89871694	2263	1270	186	1018.35	40	0.08	0.138145	Eftud1	0	0
chr14	14663400	14664978	chr14	14664127	14664327	1579	828	153	1017.1	52	0.08	0.607685	AK085942	0.607731	0
chr9	36950359	36951934	chr9	36950943	36951143	1576	685	145	1016.85	64.67	0.08	0.956931	Pknox2	0.696508	0.175
chr18	83288130	83290019	chr18	83289202	83289402	1890	1173	163	1016.64	56	0.08	0.0520525	AK007073	0.422975	0
chr7	124401719	124404319	chr7	124402728	124402928	2601	1110	180	1015.27	37.5	0.08	0.70767	Xylt1	0.514231	0.7
chr8	49393053	49396428	chr8	49394598	49394798	3376	1646	191	1014.96	60.05	0.08	0.0356674	Odz3	0	0
chr15	56871275	56873237	chr15	56872152	56872352	1963	978	157	1014.72	57.74	0.08	0.828222	BC026439	0.429154	0
chr11	86921075	86923408	chr11	86922500	86922700	2334	1526	166	1014.35	61.21	0.08	0.572737	Fam33a	0	0
chr15	35677334	35679420	chr15	35678333	35678533	2087	1100	210	1013.14	41.11	0.08	0.962044	Mir875	0	0
chr8	84289489	84293131	chr8	84290290	84290490	3643	902	207	1012.33	40.48	0.08	0.0351298	Inpp4b	0	0
chr2	65832470	65834590	chr2	65833333	65833533	2121	964	161	1011.85	62.5	0.08	0.216324	Csrnp3	0	0
chr11	85243035	85246206	chr11	85244962	85245162	3172	2028	186	1011.48	56.59	0.08	0.204177	Bcas3	0.487228	0.425
chr5	47122577	47124600	chr5	47123346	47123546	2024	870	158	1010.43	42.73	0.08	0.401983	Lcorl	0.472565	0.3
chr9	59918181	59919729	chr9	59918889	59919089	1549	809	153	1010.32	41.63	0.08	0.428453	Thsd4	0.600775	0
chr1	59389442	59392796	chr1	59390939	59391139	3355	1598	201	1009.04	35	0.08	0.275747	Cdk15	0.354204	0
chr14	115811390	115813342	chr14	115812682	115812882	1953	1393	175	1008.82	40.83	0.08	0.916827	Gpc5	0	0
chr2	165973759	165975838	chr2	165974401	165974601	2080	743	159	1007.69	53.12	0.08	0.107081	Sulf2	0	0
chr12	68809034	68811207	chr12	68810368	68810568	2174	1435	162	1007.27	46.2	0.08		LOC100316870	0.549011	0.195
chr10	22884762	22886329	chr10	22885531	22885731	1568	870	144	1006.88	71.6	0.08	0.014496	Eya4	0.577537	0.315
chr2	34446439	34449114	chr2	34447258	34447458	2676	920	183	1006.12	39	0.08	0.911314	Mapkap1	0.235888	0.035
chr4	95394891	95397593	chr4	95395909	95396109	2703	1119	176	1005.99	42.8	0.08	0.040945	Fggy	0.467061	0
chr5	133568434	133569906	chr5	133568949	133569149	1473	616	143	1005.98	63.33	0.08	0.850114	AK076755	0.529891	0
chr10	123009146	123010829	chr10	123009919	123010119	1684	874	175	1005.4	49.29	0.08	0.0170136	Fam19a2	0.544266	0.625
chr5	131098601	131100175	chr5	131099292	131099492	1575	792	161	1005.12	45	0.08	0.0741193	Caln1	0.375476	0
chr2	77901752	77903567	chr2	77902456	77902656	1816	805	180	1004.66	34.29	0.08	0.372947	AK019604	0	0
chr7	139543568	139545185	chr7	139544141	139544341	1618	674	153	1004.59	56	0.08	0.267389	AK080057	0.78355	0.985
chr8	6379457	6382094	chr8	6380992	6381192	2638	1636	182	1004.09	54	0.08	0.687758	Slc10a2	0.310201	0.965
chr12	95974843	95976627	chr12	95975581	95975781	1785	839	150	1003.86	64.67	0.08	0.648374	Flrt2	0	0
chr17	68533940	68536568	chr17	68534985	68535185	2629	1146	172	1003.54	56.59	0.08	0.604141	L3mbtl4	0	0
chr3	5349111	5352380	chr3	5351156	5351356	3270	2146	187	1003.46	40.42	0.08	0.975762	Zfhx4	0.609055	0.23
chr3	86338290	86341786	chr3	86338769	86338969	3497	580	192	1003.4	47.35	0.08	0.915149	Mab21l2	0.500858	0.04
chr2	45369716	45372128	chr2	45370461	45370661	2413	846	176	1002.87	51	0.08	1.00346	AK006114	0	0
chrX	153806441	153808632	chrX	153807669	153807869	2192	1329	161	1002.85	40.42	0.08	0.0668338	Phex	0.450936	0
chr5	20988170	20990001	chr5	20988731	20988931	1832	662	152	1002.71	46.2	0.08	0.0198911	Fbxl13	0	0
chr8	115953746	115955524	chr8	115954613	115954813	1779	968	158	1002.54	62	0.08	0.0307634	Mon1b	0.647919	0.99
chr9	71727119	71729907	chr9	71728428	71728628	2789	1410	176	1002.4	47.35	0.08	0.550509	Tcf12	0.713056	0.745
chr3	69907500	69910612	chr3	69909538	69909738	3113	2139	183	1001.77	54.28	0.08	0.68493	Otol1	0	0
chr18	61519598	61521261	chr18	61520430	61520630	1664	933	174	1001.34	55	0.08	0.147027	Ppargc1b	0	0
chr13	110610255	110614672	chr13	110612747	110612947	4418	2593	210	1000.97	30.03	0.08	0.825008	AK087292	0	0
chr13	90281699	90284139	chr13	90282987	90283187	2441	1389	168	1000.83	48.51	0.08	0.507013	Tmem167	0	0
chr3	57109197	57111526	chr3	57110282	57110482	2330	1186	177	1000.17	46.23	0.08	0.0836312	Tm4sf1	0	0
chr4	87572931	87576026	chr4	87574817	87575017	3096	1987	193	999.74	57	0.08	0.99871	Mllt3	0.238449	0
chr15	35772251	35773804	chr15	35772921	35773121	1554	771	143	998.77	83.15	0.08	0.997419	Vps13b	0.405023	0.575
chr12	29814428	29816099	chr12	29815279	29815479	1672	952	173	998.6	46.43	0.08	0.537854	Tssc1	0	0
chr13	48826902	48828749	chr13	48827605	48827805	1848	804	152	998.29	68.14	0.08	0.132661	Barx1	0.321603	0.01
chr6	137083628	137084952	chr6	137084078	137084278	1325	551	136	997.96	63.52	0.08	0.845315	Rerg	0.651057	0.76
chr8	111122150	111123870	chr8	111122908	111123108	1721	859	148	997.93	60.05	0.08	0.762505	AK080070	0	0
chr15	61070872	61073227	chr15	61072084	61072284	2356	1313	165	997.89	49.66	0.08	0.653011	EU234017	0.453928	0.885
chr14	23755396	23756834	chr14	23755907	23756107	1439	612	139	997.81	54.28	0.08	0.832324	Gm10248	0	0
chr17	47315506	47317144	chr17	47316441	47316641	1639	1036	146	997.6	60.05	0.08	0.061259	Trerf1	0	0
chr4	97247638	97249804	chr4	97248523	97248723	2167	986	160	997.49	63.52	0.08	1.00184	Nfia	0	0
chr5	127719439	127721514	chr5	127720217	127720417	2076	879	158	997.07	64.67	0.08	0.504105	Tmem132c	0.497349	0.64
chr2	110404567	110406420	chr2	110405472	110405672	1854	1006	152	996.64	61.21	0.08	0.295251	Slc5a12	0	0
chr2	74081153	74082894	chr2	74081920	74082120	1742	868	158	996.37	59.03	0.08	0.992932	AK041976	0.454337	0.58
chr8	129396683	129398266	chr8	129397437	129397637	1584	855	179	995.84	42.5	0.08	0.602778	AK050164	0.788376	0.44
chr3	5386996	5389674	chr3	5387683	5387883	2679	788	182	994.93	45	0.08	0.821124	Zfhx4	0.31068	0.97
chr2	115468547	115471493	chr2	115469557	115469757	2947	1111	203	994.7	36.67	0.08	0.976513	Mir1951	0.777325	0
chr3	156767582	156769848	chr3	156768953	156769153	2267	1472	276	994.65	20.94	0.08	0.483264	Negr1	0.476169	0
chr1	154533962	154536006	chr1	154534976	154535176	2045	1115	156	993.32	34.65	0.08	0.380247	Apobec4	0	0
chr13	57947050	57949133	chr13	57947920	57948120	2084	971	198	993.12	35.62	0.07	0.823027	Spock1	0.665867	0
chr16	89943796	89946630	chr16	89945179	89945379	2835	1484	176	992.95	61.21	0.07	0.236197	Tiam1	0	0
chr13	60101646	60103876	chr13	60102300	60102500	2231	755	174	992.77	39.62	0.07	0.321697	Gas1	0.239462	0.48
chr8	36330667	36332209	chr8	36331437	36331637	1543	871	149	992.65	62	0.07	0.502743	Ppp1r3b	0	0
chr15	26448242	26450075	chr15	26449204	26449404	1834	1063	188	992.04	41.88	0.07	0.682007	Fbxl7	0	0
chr10	97086172	97089977	chr10	97087970	97088170	3806	1899	225	991.31	30	0.07	0.00480876	Kera	0.289619	0
chr14	67889886	67893019	chr14	67891105	67891305	3134	1320	199	990.59	67.29	0.07	0.999446	Gm6878	0	0
chr5	15253311	15255150	chr5	15253796	15253996	1840	586	188	990.04	41.88	0.07	0.021037	Speer7-ps1	0.748233	0.71
chr5	92031749	92033820	chr5	92032977	92033177	2072	1329	165	989.4	43	0.07	0.0555018	Parm1	0.470787	0
chr2	20337815	20339609	chr2	20338551	20338751	1795	837	149	989	60.05	0.07	0.568391	Etl4	0	0
chr4	100535780	100539900	chr4	100537345	100537545	4121	1666	203	988.87	31.18	0.07	0.517638	Cachd1	0.148544	0.57
chr2	34450115	34452311	chr2	34451011	34451211	2197	997	202	988.83	40.62	0.07	0.999695	Mapkap1	0.824681	0.705
chr13	55862029	55864048	chr13	55863027	55863227	2020	1099	155	988.05	71.6	0.07	0.998797	AK019623	0	0
chr1	164171732	164175180	chr1	164173484	164173684	3449	1853	230	987.86	47.14	0.07	0.0179284	Dnm3os	0	0
chr13	90605356	90606786	chr13	90605814	90606014	1431	559	138	987.76	72.76	0.07	0.756683	AK144747	0	0
chr12	12502067	12504043	chr12	12502855	12503055	1977	889	154	987.46	66.98	0.07	0.0276248	Fam49a	0.283907	0
chr10	122323389	122325717	chr10	122324328	122324528	2329	1040	195	987.39	30.71	0.07	0.5755	Ppm1h	0.618986	0
chr8	4165593	4166567	chr8	4166264	4166464	975	772	122	986.2	69.29	0.07	0.320075	Evi5l	1	0.09
chr8	27375532	27377841	chr8	27376867	27377067	2310	1436	163	986.04	61.21	0.07	0.37842	Thap1	0.595496	0.47
chr18	8124482	8126317	chr18	8125209	8125409	1836	828	158	985.96	55	0.07	0.229878	Wac	0.463215	0
chr14	101297692	101300404	chr14	101299540	101299740	2713	1949	172	985.71	46.2	0.07	0.39098	1700110M21Rik	0	0
chr7	53157507	53160116	chr7	53158259	53158459	2610	853	170	985.7	48.51	0.07	0.0821438	Tmem143	0	0
chr5	75546091	75549018	chr5	75548221	75548421	2928	2231	177	984.98	60.05	0.07	0.795614	Pdgfra	0.424667	0.96
chr9	13340028	13341864	chr9	13340883	13341083	1837	956	157	984.77	62.25	0.07	0.600466	Maml2	0	0
chr14	34495875	34497838	chr14	34496877	34497077	1964	1103	156	984.77	53.46	0.07	0.479073	Ptpn20	0.692308	0.675
chr14	114860768	114862621	chr14	114861475	114861675	1854	808	150	984.72	64.67	0.07	0.515168	AB352403	0.875337	0.48
chr3	130005602	130007637	chr3	130006475	130006675	2036	974	155	983.97	50.81	0.07	0.755	Col25a1	0	0
chr9	48628273	48630088	chr9	48629179	48629379	1816	1007	149	983.18	61.21	0.07	0.7659	Zbtb16	0.571901	0.95
chr10	68715367	68717013	chr10	68716109	68716309	1647	843	144	982.94	75.07	0.07	0.102298	Rhobtb1	0	0
chr7	102281475	102283752	chr7	102282945	102283145	2278	1571	161	982.22	49.66	0.07	0.304467	AK077481	0.59552	0.33
chr6	17803151	17804884	chr6	17803982	17804182	1734	932	147	982.08	65.83	0.07	0.971223	St7	0.62262	0.405
chr12	27304976	27306931	chr12	27305754	27305954	1956	879	153	981.2	42.73	0.07	0.554838	Cmpk2	0.370333	0
chr1	165500731	165503211	chr1	165502302	165502502	2481	1672	166	980.75	39.27	0.07	0.484667	Mettl11b	0	0
chr15	57197334	57199029	chr15	57198033	57198233	1696	800	153	980.5	54	0.07	0.883914	BC026439	0	0
chr10	67549213	67551040	chr10	67549975	67550175	1828	863	149	979.89	58.9	0.07	0.187473	Arid5b	0.432403	0.795
chr14	110674757	110676585	chr14	110675556	110675756	1829	900	149	979.61	55.43	0.07	0.0414894	Slitrk6	0.645514	0.87
chr2	75223175	75226045	chr2	75223688	75223888	2871	614	193	979.17	45.76	0.07	0.600655	AK146150	0	0
chr10	27792871	27794316	chr10	27793555	27793755	1446	785	168	978.69	51.92	0.07	0.194857	Ptprk	0	0
chr8	47977277	47979009	chr8	47978075	47978275	1733	899	174	978.19	43.57	0.07	0.0263459	Irf2	0	0
chr6	30601992	30605460	chr6	30602463	30602663	3469	572	194	977.4	48.94	0.07	0.584088	Tsga14	0.140715	0
chr11	18917860	18919464	chr11	18918667	18918867	1605	908	208	977.31	30.83	0.07	0.975968	Meis1	0.65586	0.435
chr11	92017780	92020718	chr11	92018671	92018871	2939	992	200	976.96	35	0.07	0.909979	Kif2b	0.544929	0.84
chr3	86515150	86518374	chr3	86516861	86517061	3225	1812	207	976.73	31.4	0.07	0.854598	Lrba	0.497208	0.885
chr13	110782057	110785430	chr13	110783366	110783566	3374	1410	197	975.76	36	0.15	0.160834	Pde4d	0	0
chr1	46941420	46943545	chr1	46942122	46942322	2126	803	165	975.36	48	0.15	0.0069494	Slc39a10	0.474353	0
chr9	22900932	22902802	chr9	22901769	22901969	1871	938	157	975.14	48.98	0.15	0.323881	Bmper	0.482353	0.5
chr5	91947755	91949428	chr5	91948493	91948693	1674	839	144	975.04	62.36	0.14	0.0129474	Parm1	0	0
chr8	94735955	94738051	chr8	94736709	94736909	2097	855	161	974.82	51.38	0.14	0.988721	DQ711544	0	0
chr5	132330530	132333021	chr5	132331308	132331508	2492	879	199	974.14	42.86	0.14	0.769682	AK140583	0.363709	0
chr2	107449456	107451219	chr2	107450191	107450391	1764	836	147	973.62	66.98	0.14	0.453087	Kcna4	0.82076	0.385
chr3	139548722	139551102	chr3	139549337	139549537	2381	716	172	973.6	50.6	0.14	0.874834	B930007M17Rik	0	0
chr7	37483583	37486470	chr7	37484134	37484334	2888	652	211	973.43	40.71	0.14	0.9169	Tshz3	0	0
chr4	55717290	55719186	chr4	55718119	55718319	1897	930	151	973.17	63.52	0.14	0.00782746	AY512912	0.850738	0.55
chr19	15800767	15802575	chr19	15801592	15801792	1809	926	148	973.15	71.6	0.14	0.772611	Psat1	0	0
chr2	135691482	135693352	chr2	135692393	135692593	1871	1012	152	972.41	52.22	0.14	0.47902	Plcb4	0	0
chr11	18909804	18914040	chr11	18911507	18911707	4237	1804	203	970.91	30.03	0.14	0.952048	Gm16140	0.365911	0
chr1	115934273	115937019	chr1	115936021	115936221	2747	1849	230	970.88	37.78	0.14	0.0285784	AK043174	0.547342	0.98
chr3	146935961	146937462	chr3	146936523	146936723	1502	663	164	970.22	46.43	0.14	0.00985392	Ttll7	0.66489	0.7
chr5	43846343	43848279	chr5	43847262	43847462	1937	1020	170	970	47.5	0.14	0.213124	AK079714	0	0
chr1	158708787	158713315	chr1	158710753	158710953	4529	2067	221	969.93	42	0.14	0.0846876	Ralgps2	0.250663	0
chr17	25219832	25221360	chr17	25220601	25220801	1529	870	139	969.19	66.98	0.14	0.133884	Tmem204	0	0
chr13	63256292	63258386	chr13	63257587	63257787	2095	1396	155	969.19	47.35	0.14	0.817545	2010111I01Rik	0	0
chr17	80127622	80129254	chr17	80128259	80128459	1633	738	169	968.37	50.71	0.14	0.328451	AK006637	0	0
chr13	78031621	78034465	chr13	78033017	78033217	2845	1497	197	968.33	43.33	0.14	0.999985	Pou5f2	0.490858	0.995
chr10	67670151	67672551	chr10	67671003	67671203	2401	953	195	968.28	35.71	0.14	0.987835	Arid5b	0.839167	0.485
chr2	139433985	139436730	chr2	139434921	139435121	2746	1037	171	968.1	42.73	0.14	0.111585	Sptlc3	0.433151	0.235
chr8	80794496	80796467	chr8	80795482	80795682	1972	1087	166	967.7	49.3	0.14	0.846837	Ttc29	0.410452	0.895
chr4	10130813	10132823	chr4	10131795	10131995	2011	1083	153	967.05	50.81	0.14	0.134661	4930448K20Rik	0	0
chr3	24881032	24882617	chr3	24881664	24881864	1586	733	148	966.98	55	0.14	0.969109	Nlgn1	0.490852	0.41
chr7	58096858	58099231	chr7	58098210	58098410	2374	1453	194	965.51	44.29	0.14	0.982205	Nell1	0.461441	0.385
chr18	84932712	84934830	chr18	84933931	84934131	2119	1320	186	965.02	47.14	0.14	0.0243959	Fam69c	0	0
chr4	12725925	12727720	chr4	12726795	12726995	1796	971	183	963.66	46.88	0.14	0.52265	Gm11818	0.477994	0.765
chr11	76162770	76165380	chr11	76164689	76164889	2611	2020	168	963.65	61.21	0.14	0.314354	Nxn	0	0
chr14	10981672	10983523	chr14	10982511	10982711	1852	940	160	963.58	59.26	0.14	0.0837499	Gm3833	0.786602	0.365
chr5	134489978	134491779	chr5	134490744	134490944	1802	867	147	963.13	69.29	0.14	0.36148	Gatsl2	0.601333	0.56
chr9	40382730	40384445	chr9	40383307	40383507	1716	678	152	962.85	58	0.14	0.0264366	AK142431	0.588338	0.765
chr8	10924351	10926815	chr8	10924950	10925150	2465	700	164	962.16	38.11	0.14	0.431869	3930402G23Rik	0	0
chr15	33125630	33128128	chr15	33126535	33126735	2499	1006	209	962.11	45.62	0.14	0.836133	Pgcp	0.3751	0.745
chr3	35216538	35219040	chr3	35217507	35217707	2503	1070	198	961.62	29.29	0.14	0.842658	AK029958	0	0
chr13	60326650	60328775	chr13	60327556	60327756	2126	1007	155	961.6	47.35	0.14	0.407583	EG328264	0.281412	0.765
chr4	13757999	13761154	chr4	13760266	13760466	3156	2368	195	961.13	42.7	0.14	0.923971	Runx1t1	0.277654	0
chr11	24955327	24958269	chr11	24957213	24957413	2943	1987	224	960.88	33.12	0.14	0.971849	AK016948	0	0
chr4	141776327	141778411	chr4	141777634	141777834	2085	1408	174	960.72	51.67	0.14	0.300648	9030409G11Rik	0	0
chr19	52990799	52992653	chr19	52991491	52991691	1855	793	148	960.7	66.98	0.14	0.0788801	AA387883	0.850054	0.615
chr4	35423850	35426044	chr4	35425074	35425274	2195	1325	208	960.6	36.11	0.14	0.0245215	AK045932	0.705561	0.965
chr3	39967444	39969650	chr3	39968302	39968502	2207	959	218	960.35	32	0.14	0.00323005	Intu	0	0
chr4	4121194	4123653	chr4	4122519	4122719	2460	1426	172	959.67	49	0.14	0.274379	AK043612	0	0
chr2	50441336	50443063	chr2	50442152	50442352	1728	917	144	959.64	51.97	0.14	0.0212758	AK142467	0	0
chr16	72434272	72437115	chr16	72436317	72436517	2844	2146	182	959.55	37	0.14	0.180306	AK033170	0.27471	0.64
chr10	38889271	38892388	chr10	38890926	38891126	3118	1756	179	959.03	30.03	0.14	0.058021	Wisp3	0	0
chr4	95565280	95569287	chr4	95567413	95567613	4008	2234	202	958.07	31.52	0.14	0.175679	Fggy	0.277764	0
chr2	51702194	51705268	chr2	51704102	51704302	3075	2009	185	957.83	40.63	0.14	0.170723	Rbm43	0.180872	0.795
chr11	68450962	68452613	chr11	68451806	68452006	1652	945	159	957.02	40	0.14	0.891955	Ccdc42	0	0
chr3	79162420	79165325	chr3	79164602	79164802	2906	2283	183	957	37	0.14	0.610141	LOC100233207	0.650602	0
chr6	110867320	110869369	chr6	110868413	110868613	2050	1194	165	956.75	37.27	0.14	0.0592452	Grm7	0	0
chr17	64590880	64592450	chr17	64591527	64591727	1571	748	140	956.44	48.51	0.14	0.338358	AK019598	0.518471	0.63
chr7	116582616	116583911	chr7	116583030	116583230	1296	515	131	956.4	76.22	0.14	0.162897	Stk33	0.745174	0.675
chr4	138821817	138824675	chr4	138822363	138822563	2859	647	172	956.11	31.18	0.14	0.009468	Capzb	0	0
chr6	15133269	15137416	chr6	15134802	15135002	4148	1634	199	955.66	35.8	0.14	1.00464	Foxp2	0.39402	0.36
chr15	27706949	27710504	chr15	27708143	27708343	3556	1295	279	955.56	27.73	0.14	0.0357073	Trio	0	0
chr12	40611106	40612613	chr12	40611618	40611818	1508	613	141	955.13	64.63	0.14	0.034777	Arl4a	0	0
chr19	59714274	59716380	chr19	59715515	59715715	2107	1342	173	954.77	40	0.14	0.477341	Emx2	0	0
chr4	97378685	97381940	chr4	97379345	97379545	3256	761	181	954.42	54.28	0.14	0.413568	AK047309	0.462673	0.26
chr2	114796899	114798914	chr2	114797527	114797727	2016	729	152	954.19	56.59	0.14	0.594684	Atpbd4	0	0
chr5	78712971	78714880	chr5	78713854	78714054	1910	984	157	953.91	38	0.14	0.26169	Pea15b	0.259298	0.725
chr14	68042858	68044564	chr14	68043446	68043646	1707	689	143	953.5	61.21	0.14	0.679372	Ebf2	0	0
chr4	8725760	8727778	chr4	8726770	8726970	2019	1111	152	953.44	58.9	0.14	0.999629	Chd7	0.464321	0
chr11	95074095	95076754	chr11	95075408	95075608	2660	1414	168	953.43	47.35	0.14	0.193608	Tac4	0.201203	0
chr8	123824328	123827254	chr8	123826155	123826355	2927	1928	173	953.41	31.18	0.14	0.67354	Foxl1	0.400889	0.655
chr1	158112671	158115331	chr1	158114365	158114565	2661	1795	168	953.22	39.27	0.14	0.706509	Fam163a	0	0
chr9	32869613	32871034	chr9	32870268	32870468	1422	756	135	952.8	58.9	0.14	0.30342	AK039836	0.717101	0
chr14	101348912	101350842	chr14	101349870	101350070	1931	1059	159	952.37	37.65	0.14	0.739312	1700110M21Rik	0	0
chr11	63456462	63458095	chr11	63457191	63457391	1634	830	148	952.22	51	0.14	0.0973152	Hs3st3b1	0.709737	0.695
chr12	25956882	25960362	chr12	25958618	25958818	3481	1837	211	951.69	30	0.14	0.0082439	Id2	0.554885	0.135
chr3	55768961	55770709	chr3	55769606	55769806	1749	746	171	951.64	38.57	0.14	0.997574	4933417G07Rik	0	0
chr11	109763188	109765116	chr11	109764333	109764533	1929	1246	187	951.29	38.75	0.14	0.031723	Abca8b	0.314315	0.91
chr19	45131894	45133740	chr19	45132826	45133026	1847	1033	147	951.01	56.59	0.14	0.0741127	Sfxn3	0.356988	0.88
chr10	55656700	55658474	chr10	55657525	55657725	1775	926	147	950.79	48.81	0.14	0.0201915	D630037F22Rik	0.741826	0.12
chr8	110350932	110352649	chr8	110351740	110351940	1718	909	151	950.62	53	0.14	0.868536	Psmd7	0.344205	0
chr6	139474936	139477156	chr6	139476199	139476399	2221	1364	156	950.35	48.51	0.14	0.0217871	Rergl	0	0
chr4	54725180	54727030	chr4	54725981	54726181	1851	902	147	949.95	62.36	0.14	0.0692914	Zfp462	0.554054	0.745
chr8	31961596	31963230	chr8	31961985	31962185	1635	490	141	949.84	47.35	0.14	0.0231144	Dusp26	0	0
chr1	120929910	120932821	chr1	120930348	120930548	2912	539	190	949.33	33.67	0.14	0.102985	Gli2	0	0
chr2	169615090	169617126	chr2	169615906	169616106	2037	917	152	948.95	63.52	0.14	0.460779	Tshz2	0.573674	0.575
chr9	92491724	92494013	chr9	92492795	92492995	2290	1172	178	948.78	53.33	0.14	0.0449193	Plod2	0.462211	0.6
chr11	24962597	24964595	chr11	24963601	24963801	1999	1105	180	948.47	29.29	0.14	0.163717	AK016948	0.666166	0.12
chr6	6313387	6315797	chr6	6313853	6314053	2411	567	204	947.98	32.5	0.14	0.675412	AK015284	0.295436	0
chr2	157337698	157340990	chr2	157339532	157339732	3293	1935	181	947.8	46.2	0.14	0.13288	Src	0.319866	0
chr11	23961569	23963705	chr11	23962542	23962742	2137	1074	154	947.52	54.28	0.14	0.963377	Bcl11a	0	0
chr7	130226692	130228927	chr7	130227647	130227847	2236	1056	157	946.86	55.43	0.14	0.840772	AK140221	0.746756	0.725
chr11	41457844	41460130	chr11	41458840	41459040	2287	1097	158	946.36	46.2	0.14	0.645095	AK049168	0	0
chr11	18948707	18953443	chr11	18950568	18950768	4737	1962	258	946.35	30.71	0.14	0.298528	Meis1	0	0
chr5	102885615	102888102	chr5	102886672	102886872	2488	1158	195	946.02	31.43	0.14	0.119181	Arhgap24	0.492963	0.625
chr6	5027320	5029229	chr6	5028246	5028446	1910	1027	159	945.94	52.83	0.14	0.518429	Ppp1r9a	0	0
chr12	37914913	37916567	chr12	37915703	37915903	1655	891	148	945.9	48	0.14	0.646602	Meox2	0	0
chr9	107882973	107886395	chr9	107883987	107884187	3423	1115	183	945.31	55.43	0.14	0.492789	Cdh29	0	0
chr10	28088819	28090428	chr10	28089641	28089841	1610	923	139	944.92	58.9	0.14	0.023703	Ptprk	0	0
chrX	67340632	67343610	chrX	67342440	67342640	2979	1909	210	943.52	39.29	0.14	0.964837	1700111N16Rik	0.477502	0
chr13	105936458	105938856	chr13	105937027	105937227	2399	670	160	943.51	49.66	0.14	0.052284	Rnf180	0.260634	0.505
chr18	3615966	3617544	chr18	3616362	3616562	1579	497	139	942.93	66.54	0.14	0.716776	Bambi	0	0
chr18	60229318	60230934	chr18	60229905	60230105	1617	688	139	942.88	69.29	0.14	0.371528	Gm4951	0.839109	0.855
chr8	110408942	110412329	chr8	110409525	110409725	3388	684	182	941.26	41.58	0.14	0.00542724	Psmd7	0	0
chr1	34839272	34841298	chr1	34840758	34840958	2027	1587	150	939.9	53.12	0.14	0.110905	mKIAA1112	0	0
chr5	104848114	104849202	chr5	104848380	104848580	1089	367	122	939.82	57.74	0.14	0.213273	Spp1	0	0
chr7	123871420	123874305	chr7	123873386	123873586	2886	2067	252	939.3	28.64	0.14	0.0146345	Nucb2	0.215944	0
chr14	75103440	75104786	chr14	75103946	75104146	1347	607	131	939.25	60.05	0.14	0.0345907	Htr2a	0.793462	0.855
chr12	95747239	95749161	chr12	95748080	95748280	1923	942	155	939.11	40	0.14	0.478424	Flrt2	0	0
chr18	69953168	69955107	chr18	69954181	69954381	1940	1114	148	938.55	47.35	0.14	0.874896	Tcf4	0	0
chr8	98331311	98332809	chr8	98331979	98332179	1499	769	160	938.11	52.86	0.13	0.143194	Cnot1	0.866489	0.97
chr18	54757329	54759736	chr18	54758082	54758282	2408	854	178	937.94	44.72	0.13	0.783974	AK036466	0.320316	0.57
chr11	44949199	44953417	chr11	44950347	44950547	4219	1249	225	936.59	40.83	0.13	0.999628	AK144274	0.349455	0.575
chr19	58571098	58572571	chr19	58571689	58571889	1474	692	135	936.45	69.29	0.13	0.973018	1700011F14Rik	0	0
chr12	28338771	28340514	chr12	28339491	28339691	1744	821	143	935.44	68.18	0.13	0.109074	Sox11	0	0
chr6	5777932	5780575	chr6	5779454	5779654	2644	1623	187	934.69	34.17	0.13	0.897024	Dync1i1	0.642452	0.31
chr6	16585606	16587588	chr6	16586205	16586405	1983	700	157	934.47	52	0.13	1	Tcfec	0.702321	0.515
chr1	76485937	76488533	chr1	76486517	76486717	2597	681	164	934.03	35.8	0.13	0.87881	AK162144	0	0
chr1	76007082	76009481	chr1	76008601	76008801	2400	1620	162	933.81	54.44	0.13	0.811622	Slc4a3	0	0
chr1	139166423	139168583	chr1	139167618	139167818	2161	1296	161	933.56	44	0.13	0.982029	Nr5a2	0.284722	0
chr18	66237244	66239637	chr18	66238804	66239004	2394	1661	159	933.56	35.8	0.13	0.180994	Ccbe1	0.286669	0
chr4	83859754	83861531	chr4	83860545	83860745	1778	892	150	933.43	54	0.13	0.744334	Bnc2	0.851998	0.13
chr10	103442417	103445714	chr10	103443148	103443348	3298	832	231	933.25	29.38	0.13	0.0668984	Gm4340	0.270549	0.915
chr16	30171940	30173851	chr16	30172974	30173174	1912	1135	175	932.87	29.29	0.13	0.812233	Cpn2	0	0
chr5	68546145	68548248	chr5	68547169	68547369	2104	1125	152	932.64	51.97	0.13	0.119526	Grxcr1	0	0
chr13	71343878	71345587	chr13	71344817	71345017	1710	1040	167	932.22	42.14	0.13	0.802154	AK007185	0.607373	0.815
chr6	16093707	16096095	chr6	16094684	16094884	2389	1078	257	931.63	27.5	0.13	0.90667	Mdfic	0.681323	0.245
chr11	19123281	19125312	chr11	19123955	19124155	2032	775	154	931.3	62.77	0.13	0.531295	Meis1	0	0
chr1	22237906	22240261	chr1	22239125	22239325	2356	1320	158	930.86	58.9	0.13	0.0859489	Rims1	0.396603	0.985
chr2	115279988	115282707	chr2	115281297	115281497	2720	1410	166	930.49	64.67	0.13	0.950569	3110099E03Rik	0	0
chr9	15224572	15228093	chr9	15226207	15226407	3522	1736	194	929.5	35	0.13	0.1637	5830418K08Rik	0.518887	0
chr6	117428002	117430635	chr6	117429580	117429780	2634	1679	198	929.46	41.43	0.13	0.376715	AK135471	0.401443	0.705
chr2	164211042	164212749	chr2	164211838	164212038	1708	897	141	929.19	57.74	0.13	0.0777131	Matn4	0	0
chr2	166004640	166006712	chr2	166005773	166005973	2073	1234	150	928.67	43.89	0.13	0.095951	Sulf2	0	0
chr19	36252784	36254242	chr19	36253444	36253644	1459	761	133	928.65	50.81	0.13	0.793284	Ankrd1	0	0
chr12	8985005	8986793	chr12	8985823	8986023	1789	919	172	928.55	44.73	0.13	0.130605	Wdr35	0.383669	0.915
chr4	95319891	95321783	chr4	95320675	95320875	1893	885	174	928.17	49.29	0.13	0.182587	Fggy	0	0
chr19	58275512	58278826	chr19	58277483	58277683	3315	2072	204	928.16	27.5	0.13	0.128876	Gfra1	0	0
chr19	16558435	16560020	chr19	16559209	16559409	1586	875	137	927.53	65.83	0.13	0.188128	Gna14	0	0
chr18	54641417	54643443	chr18	54642340	54642540	2027	1024	151	927.28	52.93	0.13	0.812764	AK036466	0.522211	0.565
chr9	47769853	47771984	chr9	47770666	47770866	2132	914	171	927.15	43.33	0.13	0.964278	Cadm1	0.313468	0.955
chr3	154047948	154049959	chr3	154048750	154048950	2012	903	157	926.96	49	0.13	0.949698	AK142074	0	0
chr11	46014801	46016475	chr11	46015509	46015709	1675	809	139	926.36	76.22	0.13	0.014235	Cyfip2	0.359618	0.44
chr13	60273230	60277224	chr13	60274185	60274385	3995	1056	204	925.41	30	0.13	0.855224	Gas1	0.156234	0
chr14	115276206	115278365	chr14	115277552	115277752	2160	1447	162	924.07	51.05	0.13	0.46626	AK015607	0.619268	0.49
chr10	46658683	46660536	chr10	46659727	46659927	1854	1145	152	923.83	44	0.13	0.0056194	Hace1	0	0
chr17	4996895	4998251	chr17	4997293	4997493	1357	499	130	923.32	69.29	0.13	0.848994	Arid1b	0	0
chr13	76963457	76965458	chr13	76964281	76964481	2002	925	148	923.04	63.52	0.13	1.00378	Mctp1	0	0
chr19	21988029	21990077	chr19	21989083	21989283	2049	1155	149	923.04	45.04	0.13	0.264253	Tmem2	0.712891	0
chr11	111592347	111595321	chr11	111593800	111594000	2975	1554	181	923	38	0.13	0.153766	Kcnj2	0.323134	0
chr1	59326177	59328274	chr1	59327107	59327307	2098	1031	150	922.68	47.35	0.13	0.818819	Cdk15	0.55794	0.18
chr4	44520511	44522610	chr4	44521662	44521862	2100	1252	150	922.21	64.67	0.13	0.758851	Pax5	0.636017	0.515
chr12	3842757	3844763	chr12	3843331	3843531	2007	675	148	921.81	48.51	0.13	0.19733	Dnmt3a	0	0
chr5	132234566	132236598	chr5	132235467	132235667	2033	1002	156	921.59	54	0.13	1.00124	AK140583	0.77313	0.955
chr14	22126810	22128771	chr14	22127689	22127889	1962	980	185	921.28	36.88	0.13	0.765049	Adk	0.568588	0.235
chr8	27383313	27384796	chr8	27383925	27384125	1484	713	133	921	68.14	0.13	0.65169	Thap1	0	0
chr17	73409138	73411009	chr17	73409953	73410153	1872	916	144	920.96	56.59	0.13	0.535474	Lclat1	0	0
chr10	119801556	119803959	chr10	119802553	119802753	2404	1098	158	920.37	51.97	0.13	0.816124	BC098228	0.367457	0.55
chr2	132888335	132890925	chr2	132889124	132889324	2591	890	237	920.26	24.55	0.13	0.956965	Fermt1	0.666409	0.165
chr2	109225561	109227386	chr2	109226508	109226708	1826	1048	151	920.12	49	0.13	0.533595	Kif18a	0.613151	0.405
chr8	31360310	31362757	chr8	31362102	31362302	2448	1893	167	920.02	34	0.13	0.0913521	Dusp26	0	0
chr1	83322007	83324262	chr1	83323605	83323805	2256	1699	154	919.85	48.51	0.13	0.0412514	Sphkap	0	0
chr1	91946255	91949282	chr1	91948702	91948902	3028	2548	195	919.7	48.33	0.13	0.0198733	Iqca	0.650809	0
chr3	101198588	101200375	chr3	101199324	101199524	1788	837	142	919.42	61.21	0.13	0.237828	Igsf3	0	0
chr14	9201750	9203456	chr14	9202629	9202829	1707	980	147	919.08	58	0.13	0.0460038	Oit1	0	0
chr3	118557280	118559640	chr3	118558341	118558541	2361	1162	157	918.71	45.04	0.13	1.00457	Dpyd	0.819915	0.2
chr12	80484249	80486660	chr12	80485785	80485985	2412	1637	158	918.65	63.52	0.13	0.570947	Rad51l1	0.45085	0.41
chr7	38121161	38124278	chr7	38123146	38123346	3118	2086	173	917.72	36.96	0.13	0.920353	Zfp536	0.427334	0
chr1	76861770	76864135	chr1	76862979	76863179	2366	1310	157	917.62	46.2	0.13	0.888279	AK162144	0.265116	0.54
chr10	20455645	20458223	chr10	20457140	20457340	2579	1596	164	917.02	50	0.13	0.247964	Pde7b	0.33204	0
chr1	44609160	44611234	chr1	44610109	44610309	2075	1050	149	916.79	65.83	0.13	0.895817	Gulp1	0	0
chr1	170310708	170314085	chr1	170313056	170313256	3378	2449	187	916.49	50	0.13	0.802224	BC039791	0	0
chr2	65932054	65933913	chr2	65933008	65933208	1860	1055	162	916.42	29.17	0.13	0.316922	Galnt3	0.582033	0.76
chr3	97738186	97739902	chr3	97738904	97739104	1717	819	147	916.22	59	0.13	0.185077	Gm5544	0	0
chr4	117326546	117329124	chr4	117327987	117328187	2579	1542	162	916.15	53.12	0.13	0.853457	Eri3	0	0
chr3	102460270	102461820	chr3	102461191	102461391	1551	1022	149	915.89	45.67	0.13	0.433709	Tspan2	0.473548	0.585
chr8	44063881	44066479	chr8	44064609	44064809	2599	829	183	915.25	37.5	0.13	0.611625	Triml1	0.379523	0.295
chr18	87041467	87043550	chr18	87042153	87042353	2084	787	149	914.65	50.81	0.13	0.0245739	Cbln2	0	0
chr3	52338606	52340658	chr3	52339565	52339765	2053	1060	149	914.06	43.18	0.13	0.165375	AK040671	0.293372	0.18
chrX	6656077	6658024	chrX	6657149	6657349	1948	1173	164	913.22	50.83	0.13	0.580377	Akap4	0	0
chr2	140849348	140851207	chr2	140850180	140850380	1860	933	143	912.36	66.98	0.13	0.990592	Flrt3	0	0
chr12	10443791	10447405	chr12	10445292	10445492	3615	1602	200	912.25	40.74	0.13	0.914753	Rdh14	0.168511	0
chr7	144492118	144496495	chr7	144492726	144492926	4378	709	198	912.14	33.49	0.13	0.78011	Ebf3	0	0
chr1	170170644	170173557	chr1	170171624	170171824	2914	1081	204	911.95	37.86	0.13	0.827192	Pbx1	0.170958	0
chr13	111626550	111628223	chr13	111627378	111627578	1674	929	164	911.85	51.43	0.13	0.353295	AK140017	0	0
chr7	119532983	119535324	chr7	119534152	119534352	2342	1270	155	911.84	45.04	0.13	0.989355	Micalcl	0	0
chr4	138814859	138816291	chr4	138815403	138815603	1433	645	131	911.82	63.52	0.13	0.985368	Capzb	0	0
chr3	128222564	128224676	chr3	128223699	128223899	2113	1236	169	911.24	45	0.13	0.993158	AK050844	0.923295	0
chr13	56212175	56214807	chr13	56212673	56212873	2633	599	171	911.15	44	0.13	0.79791	H2afy	0	0
chr6	23870566	23872086	chr6	23871164	23871364	1521	699	133	909.92	57.74	0.13	0.536908	Tas2r118	0.534868	0
chr12	105953921	105955852	chr12	105954776	105954976	1932	956	146	909.5	48.86	0.13	0.665206	Dicer1	0.312273	0.565
chr18	69291066	69292952	chr18	69292097	69292297	1887	1132	161	908.79	43.33	0.13	0.261063	A730085E03Rik	0	0
chr4	12401154	12403029	chr4	12401487	12401687	1876	434	143	908.27	54.28	0.13	0.991198	Fam92a	0.3184	0.345
chr16	28064179	28066112	chr16	28065161	28065361	1934	1083	154	907.87	52.22	0.13	0.37328	AK046130	0.635799	0.735
chr4	13707010	13709270	chr4	13708122	13708322	2261	1213	153	907.59	62.36	0.13	0.915338	Runx1t1	0.25708	0
chr3	59934321	59935830	chr3	59934902	59935102	1510	682	139	907.52	69	0.13	0.0794065	Sucnr1	0	0
chr6	52810278	52813344	chr6	52811990	52812190	3067	1813	180	907.06	45.92	0.13	0.728957	Jazf1	0.270059	0.55
chr2	109925122	109926867	chr2	109925838	109926038	1746	817	139	906.95	42.73	0.13	0.686611	AK006310	0.561605	0.795
chr4	153794329	153799214	chr4	153797145	153797345	4886	2917	207	906.75	41.58	0.13	0.664205	Prdm16	0.164585	0.6
chr6	6799403	6800934	chr6	6800200	6800400	1532	898	133	906.69	63.52	0.13	0.925502	Dlx6	0	0
chr1	170159081	170162128	chr1	170160441	170160641	3048	1461	194	906.17	47.5	0.13	0.962383	Pbx1	0.323597	0.565
chr19	37710074	37711826	chr19	37710922	37711122	1753	949	147	906.09	56	0.13	0.997048	Exoc6	0.833333	0
chr18	75366509	75369371	chr18	75367013	75367213	2863	605	176	904.88	37	0.13	0.0097661	Dym	0.596785	0.91
chr3	131036715	131038757	chr3	131037427	131037627	2043	813	148	904.53	39.73	0.13	0.0137029	Sgms2	0	0
chr10	87320352	87322999	chr10	87322013	87322213	2648	1762	183	904.27	35.83	0.13	0.935572	Igf1	0.228561	0.92
chr9	36837071	36839055	chr9	36838090	36838290	1985	1120	145	904.23	51.97	0.13	0.856295	BC072643	0	0
chr6	6864734	6867588	chr6	6865308	6865508	2855	675	166	904.18	39.27	0.13	0.228161	Dlx5	0	0
chr16	57444790	57447918	chr16	57445604	57445804	3129	915	182	903.48	27	0.13	0.504499	Filip1l	0	0
chr14	103055655	103058637	chr14	103057000	103057200	2983	1446	188	902.94	37.73	0.13	0.00507365	Kctd12	0	0
chr5	55440033	55441517	chr5	55440855	55441055	1485	923	171	902.78	35	0.13	0.10077	Stim2	0.786388	0
chr3	49730462	49733814	chr3	49732951	49733151	3353	2590	201	902.41	42.5	0.13	0.560004	AK144912	0	0
chr11	88385697	88387548	chr11	88386388	88386588	1852	792	149	901.79	46	0.13	0.182146	AK002838	0.52188	0.49
chr10	67588023	67589656	chr10	67588926	67589126	1634	1004	136	901.75	62.36	0.13	1.00238	Arid5b	0	0
chr5	38284217	38285855	chr5	38284980	38285180	1639	864	136	900.36	73.91	0.13	0.987542	Msx1	0	0
chr8	43378310	43380125	chr8	43378914	43379114	1816	705	141	900.31	42.73	0.13	0.00471635	Zfp353	0	0
chr7	37491412	37495046	chr7	37492978	37493178	3635	1667	182	900.03	42.73	0.13	0.887479	Tshz3	0	0
chr6	122365160	122368522	chr6	122366613	122366813	3363	1554	187	899.85	43	0.13	0.162643	Rimklb	0.368531	0
chr18	56207561	56210348	chr18	56209291	56209491	2788	1831	174	899.66	61	0.13	0.200951	Gramd3	0.39469	0.18
chr6	52916920	52918769	chr6	52917665	52917865	1850	846	194	899.07	41.5	0.13	0.850038	Jazf1	0	0
chr2	57523897	57525584	chr2	57524636	57524836	1688	840	137	898.84	49.66	0.13	0.999992	DQ713846	0.755779	0.985
chr11	89367233	89370286	chr11	89368232	89368432	3054	1100	170	898.46	30.03	0.13	0.949377	Ankfn1	0.508352	0
chr4	72701885	72704329	chr4	72702704	72702904	2445	920	179	898.2	43.2	0.13	0.460684	Aldoart1	0.310966	0.755
chr7	144496539	144500885	chr7	144498060	144498260	4347	1622	195	897.86	25.41	0.13	0.917406	Ebf3	0.19075	0
chr9	48630144	48632499	chr9	48630964	48631164	2356	921	154	897.8	46.2	0.13	0.860735	Zbtb16	0.622505	0
chr5	4892894	4895656	chr5	4894846	4895046	2763	2053	169	897.48	39.32	0.13	0.0442788	Cdk14	0	0
chr2	34157661	34160173	chr2	34158355	34158555	2513	795	158	897.37	42.73	0.13	0.995825	AK138624	0.300557	0.39
chr1	77034165	77035686	chr1	77034893	77035093	1522	829	156	897.37	40	0.13	0.779578	Epha4	0.491124	0
chr7	122522429	122525495	chr7	122523370	122523570	3067	1042	219	897.31	41.25	0.13	0.822758	Sox6	0	0
chr2	141554150	141556063	chr2	141555081	141555281	1914	1032	173	897.25	36.23	0.12	0.627599	Macrod2	0.353894	0.095
chr2	157131128	157133094	chr2	157131788	157131988	1967	761	144	897.15	57.74	0.12	0.304875	Rpn2	0.355544	0.71
chr9	9142212	9144666	chr9	9143097	9143297	2455	986	219	896.92	28.5	0.12	0.404864	AK143934	0.588835	0.395
chr3	133846115	133847892	chr3	133847048	133847248	1778	1034	157	896.7	45	0.12	0.0216543	AK050464	0.571187	0
chr4	99979317	99981007	chr4	99980120	99980320	1691	904	163	895.86	39.29	0.12	0.64769	Ror1	0.876331	0.795
chr12	27799589	27802677	chr12	27800426	27800626	3089	938	242	894.65	37	0.12	0.302486	AK163447	0	0
chr16	26303257	26304665	chr16	26303865	26304065	1409	709	128	894.37	55.43	0.12	0.0067572	Cldn1	0	0
chr13	18856059	18858085	chr13	18856985	18857185	2027	1027	145	894.1	47.35	0.12	0.0397804	Vps41	0	0
chr5	133980904	133982654	chr5	133981669	133981869	1751	866	138	893.8	56.59	0.12	0.509832	AK076755	0.509714	0.53
chr13	53360303	53363277	chr13	53362398	53362598	2975	2196	167	892.23	41.58	0.12	0.0757569	Ror2	0.349697	0
chr19	57426157	57427908	chr19	57426924	57427124	1752	868	141	892.16	56.94	0.12	0.0463264	AK045643	0	0
chr11	110689266	110691161	chr11	110689869	110690069	1896	704	178	891.81	36.25	0.12	0.679194	Kcnj16	0	0
chr13	30575719	30577522	chr13	30576614	30576814	1804	996	139	891.71	49.66	0.12	0.114565	Uqcrfs1	0.493622	0
chr18	50400637	50402584	chr18	50401467	50401667	1948	931	171	891.66	37.86	0.12	0.480559	Fam170a	0.918336	0.635
chr8	64143002	64144978	chr8	64143798	64143998	1977	897	152	891.6	42	0.12	0.0964886	Palld	0.437247	0.33
chr3	149669603	149671250	chr3	149670425	149670625	1648	923	152	891.45	54.17	0.12	0.708843	AK139864	0.71949	0.53
chr5	12664512	12666457	chr5	12665049	12665249	1946	638	143	890.8	58.9	0.12	0.276115	Sema3d	0.415424	0.955
chr6	33010043	33011391	chr6	33010381	33010581	1349	439	156	890.76	47.5	0.12	0.228328	Chchd3	0	0
chr7	77933799	77935597	chr7	77934796	77934996	1799	1098	157	890.66	36.67	0.12	0.852418	AK143760	0	0
chr10	87323052	87324239	chr10	87323303	87323503	1188	352	121	890.56	58.9	0.12	0.327571	Igf1	0	0
chr16	53454298	53456340	chr16	53454813	53455013	2043	616	145	890.3	60.05	0.12	0.013822	AK015072	0.291871	0
chr1	11579656	11581382	chr1	11580453	11580653	1727	898	154	889.81	46.67	0.12	0.673705	A830018L16Rik	0.325029	0.865
chr2	4203077	4204925	chr2	4204019	4204219	1849	1043	168	889.58	34.29	0.12	0.0657408	AK045137	0.449134	0.45
chr6	144157053	144160476	chr6	144158606	144158806	3424	1654	187	889.15	41	0.12	0.981692	Sox5	0	0
chr6	6407030	6410859	chr6	6409564	6409764	3830	2635	211	888.52	30	0.12	0.766128	AK015284	0.288587	0.665
chr4	65892653	65894515	chr4	65893416	65893616	1863	864	141	888.32	66.98	0.12	0.529371	Astn2	0.958647	0.505
chr18	66233920	66236041	chr18	66234858	66235058	2122	1039	166	888.17	37.5	0.12	0.0141512	Ccbe1	0.631306	0.48
chr10	110355163	110357245	chr10	110356056	110356256	2083	994	165	887.79	34.17	0.12	0.125715	Csrp2	0.382325	0.595
chr4	87588538	87591927	chr4	87589327	87589527	3390	890	199	887.78	44.92	0.12	0.824203	Mllt3	0.244615	0.895
chr2	22559833	22562379	chr2	22560683	22560883	2547	951	179	887.52	35	0.12	0.0436326	Gad2	0	0
chr16	77327957	77330471	chr16	77329239	77329439	2515	1383	172	887.16	31.44	0.12	0.705466	AK051166	0.252585	0
chr18	48266399	48268798	chr18	48267950	48268150	2400	1652	172	887.16	26.57	0.12	0.0907847	AK148393	0	0
chr4	20272978	20275924	chr4	20274984	20275184	2947	2107	166	887.03	61.21	0.12	0.0274529	Nkain3	0.241684	0.895
chr2	169612057	169614185	chr2	169613458	169613658	2129	1502	155	886.97	56	0.12	0.265722	Tshz2	0.801692	0.745
chr6	4945637	4947023	chr6	4946420	4946620	1387	884	134	886.7	49	0.12	0.0599763	Ppp1r9a	0.808081	0.695
chr8	46956962	46958480	chr8	46957452	46957652	1519	591	131	886.08	57.74	0.12	0.280389	Pdlim3	0	0
chr2	172758579	172761702	chr2	172759495	172759695	3124	1017	170	885.99	43.89	0.12	0.962614	Bmp7	0.223503	0
chr9	105620824	105622604	chr9	105621938	105622138	1781	1215	138	885.95	42.73	0.12	0.0477761	Col6a6	0.689326	0
chr14	25816366	25818830	chr14	25817340	25817540	2465	1075	154	885.68	64.67	0.12	0.871019	AK016284	0	0
chr4	12522566	12524518	chr4	12523578	12523778	1953	1113	149	885.55	36.73	0.12	0.0974975	Gm11818	0	0
chr16	65469415	65471915	chr16	65470939	65471139	2501	1625	188	885.34	27.14	0.12	0.0267965	Pou1f1	0.788	0
chr5	102685010	102686519	chr5	102685722	102685922	1510	813	163	885.08	37.5	0.12	0.08375	Wdfy3	0	0
chr8	94764057	94765875	chr8	94764868	94765068	1819	912	156	884.99	41.67	0.12	0.729632	DQ711544	0	0
chr4	21638644	21640383	chr4	21639319	21639519	1740	776	137	884.92	55.43	0.12	0.251928	Ccnc	0	0
chr18	82348698	82351547	chr18	82349227	82349427	2850	630	164	884.25	34.65	0.12	0.177793	Galr1	0.619867	0.57
chr3	86119952	86121972	chr3	86121022	86121222	2021	1171	144	884.16	57.74	0.12	0.550812	Lrba	0	0
chr18	69766632	69769922	chr18	69769104	69769304	3291	2573	183	883.71	45	0.12	0.989847	Tcf4	0	0
chr3	97863620	97866252	chr3	97865195	97865395	2633	1676	163	883.69	44.57	0.12	0.149556	Notch2	0	0
chr14	59524923	59527776	chr14	59526817	59527017	2854	1995	164	883.5	50.81	0.12	0.738377	1700129C05Rik	0.28286	0
chr5	4310588	4313276	chr5	4311588	4311788	2689	1101	160	883.5	45.04	0.12	0.990694	Gm9897	0.373884	0
chr8	123914424	123917683	chr8	123916558	123916758	3260	2235	172	882.65	33.49	0.12	0.007835	1700018B08Rik	0	0
chr13	42849460	42851667	chr13	42850660	42850860	2208	1301	198	882.63	33.89	0.12	0.189238	Phactr1	0.457182	0.75
chr18	51506138	51507779	chr18	51506715	51506915	1642	678	150	882.24	45.83	0.12	0.0765092	Prr16	1	0.93
chr8	8210112	8212056	chr8	8211205	8211405	1945	1194	160	882.24	43.33	0.12	0.488639	AK042353	0	0
chr11	16803815	16806011	chr11	16805294	16805494	2197	1580	157	881.66	38	0.12	0.412647	Egfr	0	0
chr5	74524967	74526893	chr5	74525687	74525887	1927	821	187	881.45	32.22	0.12	0.235065	2700023E23Rik	0	0
chr3	8735598	8737175	chr3	8736655	8736855	1578	1158	132	881.34	58.9	0.12	0.447402	Mrps28	0.444515	0.69
chr19	55888403	55890631	chr19	55889578	55889778	2229	1276	157	880.96	46.61	0.12	0.781906	Ppnr	0.650808	0
chr1	181387913	181390020	chr1	181388683	181388883	2108	871	157	880.96	37.37	0.12	0.724689	Smyd3	0.564309	0.195
chr11	85425877	85427500	chr11	85426566	85426766	1624	790	133	880.54	61.21	0.12	0.999965	AK053124	0	0
chr11	20488497	20490244	chr11	20489410	20489610	1748	1014	140	880.54	50.26	0.12	0.185099	Sertad2	0	0
chr5	17249422	17251223	chr5	17250288	17250488	1802	967	138	880.54	49.66	0.12	0.892388	Sema3c	0	0
chr1	41383136	41384734	chr1	41383663	41383863	1599	628	140	880.54	42.97	0.12		Tmem182	0.713392	0.67
chr13	51086652	51088352	chr13	51087476	51087676	1701	925	139	880.54	40.4	0.12	0.425428	DQ715521	0.591765	0.19
chr9	57664552	57666442	chr9	57665454	57665654	1891	1003	148	880.35	69	0.12	0.656563	Arid3b	0.867196	0.96
chr11	75938043	75939891	chr11	75939122	75939322	1849	1180	140	880.24	46.2	0.12	0.209212	Vps53	0	0
chr13	103173381	103175717	chr13	103174144	103174344	2337	864	152	879.96	43.89	0.12	0.828552	Cd180	0.686644	0
chr2	75866577	75869525	chr2	75868156	75868356	2949	1680	188	878.99	25.83	0.12	0.337886	Pde11a	0.645522	0
chr3	149195960	149198403	chr3	149197285	149197485	2444	1426	163	878.98	55	0.12	0.0758252	AK139864	0.63201	0.15
chr7	119140425	119142013	chr7	119141033	119141233	1589	709	132	878.26	64.67	0.12	0.144749	Usp47	0.595088	0.915
chr12	31288511	31290430	chr12	31289173	31289373	1920	763	162	878.12	41.6	0.12	0.332287	Tmem18	0.353309	0.66
chr14	86868990	86870894	chr14	86870019	86870219	1905	1130	141	877.87	57.74	0.12	0.686093	Diap3	0	0
chr15	94271557	94272938	chr15	94271943	94272143	1382	487	126	877.84	54.28	0.12	0.0059949	Adamts20	0	0
chr1	141142993	141145493	chr1	141143932	141144132	2501	1040	164	877.13	45	0.12	0.172168	Crb1	0.378	0.315
chr5	64986248	64989039	chr5	64987341	64987541	2792	1194	166	876.93	25.77	0.12	0.59041	BC038278	0.508062	0
chr5	44465639	44467276	chr5	44466301	44466501	1638	763	133	876.7	64.67	0.12	0.0456048	Prom1	0	0
chr6	5966250	5967976	chr6	5966872	5967072	1727	723	136	876.56	65.83	0.12	0.0813025	Dync1i1	0	0
chr2	65830358	65832433	chr2	65831481	65831681	2076	1224	174	876.38	30.71	0.12	0.883524	Csrnp3	0.64241	0
chr4	6744717	6746666	chr4	6745342	6745542	1950	726	149	876.36	44	0.12	0.05075	Tox	0	0
chr17	59591487	59594162	chr17	59592652	59592852	2676	1266	162	876.28	41.11	0.12	0.687773	DQ550653	0.32785	0.79
chr5	129122046	129124220	chr5	129122719	129122919	2175	774	155	876.08	34	0.12	0.157624	Fzd10	0.448482	0.68
chr3	152939246	152941414	chr3	152940600	152940800	2169	1455	148	875.79	36.36	0.12	0.34164	St6galnac3	0.581642	0
chr13	90325992	90328698	chr13	90327444	90327644	2707	1553	193	875.08	37.14	0.12	0.529715	AK144747	0.36881	0.535
chr15	82767459	82769716	chr15	82768557	82768757	2258	1199	149	875.05	53.12	0.12	0.451021	Tcf20	0	0
chr10	122996457	122998385	chr10	122997322	122997522	1929	966	150	874.85	50.15	0.12	0.248463	Fam19a2	0	0
chr4	5918539	5920533	chr4	5919732	5919932	1995	1294	151	874.85	37.91	0.12	0.0200185	Fam110b	0.58325	0
chr15	62327211	62328782	chr15	62328110	62328310	1572	1000	150	874.85	30.65	0.12	0.020168	Pvt1	0.692553	0
chr15	59805384	59807606	chr15	59806157	59806357	2223	874	150	874.67	45.56	0.12	0.0170419	4933412E24Rik	0.433393	0.215
chr12	13072822	13074803	chr12	13073431	13073631	1982	710	143	874.39	37.5	0.12	0.848928	Mycn	0.610803	0.655
chr2	80982603	80984570	chr2	80983752	80983952	1968	1250	142	874.03	57.74	0.12	0.665269	AK199495	0.382308	0.835
chr7	137202739	137205088	chr7	137203817	137204017	2350	1179	171	873.17	43.33	0.12	0.746312	Fgfr2	0	0
chr5	89438441	89440271	chr5	89439044	89439244	1831	704	138	873.17	42.73	0.12	0.529315	Slc4a4	0.515847	0.855
chr13	111733874	111735470	chr13	111734413	111734613	1597	640	157	872.69	40.71	0.12	0.0791157	AK140017	0.597744	0.865
chr2	7009471	7010952	chr2	7010115	7010315	1482	745	129	872.47	68.14	0.12	0.421682	Celf2	0	0
chr4	144577769	144580052	chr4	144578530	144578730	2284	862	151	872.4	39.77	0.12	0.824777	Vps13d	0.65484	0
chr1	192246027	192247770	chr1	192246841	192247041	1744	915	136	872.11	48.51	0.12	0.452063	BC030469	1	0.59
chr3	49645613	49647734	chr3	49646239	49646439	2122	727	145	872	53.12	0.12	0.815689	Pcdh18	0.515794	0.79
chr7	77794288	77795750	chr7	77794800	77795000	1463	613	143	871.29	37.5	0.12	0.776899	AK143760	0.400821	0.59
chr9	35185160	35187582	chr9	35186565	35186765	2423	1506	180	870.97	29.53	0.12	0.0334424	Cdon	0.480182	0
chr19	53606690	53608395	chr19	53607553	53607753	1706	964	135	870.31	50.81	0.12	0.385884	Dusp5	0	0
chr17	87562993	87564881	chr17	87563941	87564141	1889	1049	140	870.3	56.59	0.12	0.380925	Socs5	0	0
chr7	116752421	116754145	chr7	116753162	116753362	1725	842	143	870.24	61.76	0.12	0.060957	St5	0	0
chr8	7287178	7290845	chr8	7289371	7289571	3668	2294	245	869.94	28.89	0.12	0.999771	AK082314	0.477229	0.95
chr10	97693733	97695397	chr10	97694438	97694638	1665	806	134	869.39	56.59	0.12	0.121722	Gm10754	0.679087	0.475
chr13	98697115	98699152	chr13	98698049	98698249	2038	1035	143	868.84	56.59	0.12	0.0280438	Rgnef	0.532646	0.36
chr10	8679659	8681468	chr10	8680229	8680429	1810	671	144	868.01	39	0.12	0.012441	Sash1	0.68325	0.875
chr18	45479881	45481820	chr18	45480708	45480908	1940	928	148	867.85	38	0.12	0.180152	Kcnn2	0.758123	0.815
chr10	8991630	8993772	chr10	8991896	8992096	2143	367	145	867.26	53.12	0.12	0.0210244	Samd5	0	0
chr8	36636222	36637832	chr8	36637047	36637247	1611	926	180	867.04	33	0.12	0.350313	AK040224	0	0
chr11	54500934	54503028	chr11	54501730	54501930	2095	897	144	866.95	43.89	0.12	0.145881	Rapgef6	0	0
chr4	54538339	54540241	chr4	54539206	54539406	1903	968	140	866.87	54.28	0.12	0.777855	Zfp462	0	0
chr12	27866939	27869498	chr12	27867409	27867609	2560	571	165	866.7	40.37	0.12	0.241906	AK163447	0	0
chr1	48332457	48334360	chr1	48333319	48333519	1904	963	139	866.63	66.98	0.12	0.223621	AK219219	0	0
chr1	151599191	151601661	chr1	151600852	151601052	2471	1762	174	865.21	39.17	0.12	0.66149	Pla2g4a	0.397166	0.92
chr16	92230083	92231950	chr16	92231014	92231214	1868	1032	191	865.21	31	0.12	0.48342	AK087806	0.567756	0.28
chr11	112230690	112233703	chr11	112232866	112233066	3014	2277	165	864.69	47.35	0.12	0.368484	BC006965	0	0
chr16	24514174	24515558	chr16	24514758	24514958	1385	685	125	864.52	61.21	0.12	0.794197	Lpp	0.921965	0.745
chr1	172296796	172298423	chr1	172297561	172297761	1628	866	148	864.45	59.17	0.12	0.151114	Nos1ap	0.543331	0.55
chr12	74324061	74325974	chr12	74324989	74325189	1914	1029	140	864.2	58.9	0.12	0.900376	Mnat1	0	0
chr5	119883591	119885553	chr5	119884313	119884513	1963	823	141	863.84	49.66	0.12	0.46955	BC100494	0	0
chr14	100775446	100776598	chr14	100775648	100775848	1153	303	118	863.32	57.65	0.12	0.0574172	AK015818	0	0
chr6	4943151	4945464	chr6	4944561	4944761	2314	1511	149	863.01	39.27	0.12	0.742089	Ppp1r9a	0.400778	0.855
chr4	57630554	57632333	chr4	57631351	57631551	1780	898	136	862.84	57.74	0.12	0.293862	Akap2	0.549747	0.38
chr18	58280884	58282648	chr18	58281637	58281837	1765	854	162	862.81	51.43	0.12	0.049737	Fbn2	0.327664	0.735
chr18	10343058	10344884	chr18	10343891	10344091	1827	934	137	862.59	56.59	0.12	1.00187	Greb1l	0	0
chr15	42659685	42661203	chr15	42660468	42660668	1519	884	129	861.81	58.9	0.12	0.549771	AK138307	0.511199	0.665
chr5	125630993	125633314	chr5	125632333	125632533	2322	1441	149	861.31	62.36	0.12	0.488398	Ncor2	0.674709	0.835
chr13	51440659	51442464	chr13	51441513	51441713	1806	955	163	861.04	42.14	0.12	0.0405654	S1pr3	0.521884	0.44
chr11	112152573	112154439	chr11	112153330	112153530	1867	858	155	861.02	35	0.12	0.113844	BC006965	0.551447	0.155
chrX	141835822	141837519	chrX	141836558	141836758	1698	837	133	860.63	50.81	0.12	0.81407	Amot	0.875074	0
chr1	81740298	81742042	chr1	81741177	81741377	1745	980	135	860.14	55.43	0.12	0.824393	9430031J16Rik	0.62156	0.525
chr16	72867575	72869483	chr16	72868463	72868663	1909	989	151	859.81	46.3	0.12	0.778771	Robo1	0.761006	0.265
chr4	94983770	94986585	chr4	94984577	94984777	2816	908	160	859.41	49.66	0.12	0.665204	AK089375	0.244405	0
chr7	79582910	79584569	chr7	79583925	79584125	1660	1116	132	858.89	47.35	0.12	0.0328598	Mctp2	0.553948	0.735
chr18	5197373	5199810	chr18	5198814	5199014	2438	1542	152	858.88	34.65	0.12	0.443263	Zfp438	0	0
chr7	137207497	137209026	chr7	137207923	137208123	1530	527	128	858.69	51.97	0.12	0.217357	Fgfr2	0	0
chr6	16616500	16619500	chr6	16617329	16617529	3001	930	173	858.53	48	0.12	0.977436	Tcfec	0.189	0.86
chr13	91510246	91511820	chr13	91510857	91511057	1575	712	130	858.14	66.98	0.12	0.955812	AK043659	0	0
chr3	101200426	101203535	chr3	101202338	101202538	3110	2013	166	858.04	41.58	0.12	0.00887154	Igsf3	0.194596	0
chr4	84278659	84282252	chr4	84280878	84281078	3594	2320	176	857.73	30.03	0.12	0.841033	Bnc2	0	0
chr16	86565782	86567582	chr16	86566627	86566827	1801	946	136	857.53	53.12	0.11	0.0780474	AK085480	0.380556	0
chr2	125148646	125151305	chr2	125149219	125149419	2660	674	157	857.48	36.96	0.11	0.737479	Fbn1	0.499812	0
chr7	115939974	115941827	chr7	115940895	115941095	1854	1022	164	857.4	39.29	0.11	0.42317	Olfr514	0.54884	0.45
chr6	19585562	19586890	chr6	19586071	19586271	1329	610	128	857.33	68	0.11	0.118726	AB350970	0	0
chr13	62966395	62967930	chr13	62967010	62967210	1536	716	128	857	54.28	0.11	0.484286	Fbp1	0	0
chr16	28610226	28612147	chr16	28611013	28611213	1922	888	157	856.79	34.17	0.11	0.0292172	Mir690	0	0
chr8	119721375	119724229	chr8	119723526	119723726	2855	2252	170	856.42	51	0.11	0.0357148	Gan	0	0
chr9	68660390	68662067	chr9	68661082	68661282	1678	793	138	856.35	52.04	0.11	0.990049	9530091C08Rik	0	0
chr3	54363304	54365686	chr3	54364245	54364445	2383	1042	170	855.54	40.83	0.11	0.564654	Fam48a	0.506297	0.735
chr13	103578161	103579878	chr13	103578974	103579174	1718	914	134	855.41	54.28	0.11	0.552756	AK007100	0	0
chr13	29836708	29839952	chr13	29838675	29838875	3245	2068	169	855.16	30.03	0.11	0.14793	Cdkal1	0.38656	0.5
chr9	47213438	47216095	chr9	47215120	47215320	2658	1783	165	854.91	52	0.11	0.214665	Cadm1	0	0
chr9	71741032	71745947	chr9	71743272	71743472	4916	2341	279	854.66	26.67	0.11	0.530831	Tcf12	0.285656	0.545
chr16	57414901	57417030	chr16	57415980	57416180	2130	1180	152	854.43	41	0.11	0.123911	Filip1l	0	0
chr5	38455215	38457959	chr5	38456705	38456905	2745	1591	180	854.39	45	0.11	1.00459	Stx18	0.354227	0.8
chr1	77383391	77386883	chr1	77384169	77384369	3493	879	173	854.18	48.51	0.11	0.878533	Epha4	0.384021	0.675
chr5	68046427	68048900	chr5	68048185	68048385	2474	1859	183	853.91	34.29	0.11	0.961852	Atp8a1	0.450465	0.79
chr15	93619224	93622477	chr15	93620008	93620208	3254	885	169	853.65	41.58	0.11	0.377946	Prickle1	0.593606	0
chr5	132404145	132405522	chr5	132404685	132404885	1378	641	130	853.63	59	0.11	0.934731	AK140583	0	0
chr13	53956725	53958526	chr13	53957629	53957829	1802	1005	179	853.61	33.89	0.11	0.031782	AK039269	0.51638	0
chr5	13326704	13329387	chr5	13327447	13327647	2684	844	156	852.9	54.28	0.11	0.442973	Sema3a	0.303392	0.795
chr16	74105692	74107285	chr16	74106527	74106727	1594	936	145	852.67	38.33	0.11	0.01359	Robo2	0	0
chr6	101245541	101247453	chr6	101246405	101246605	1913	965	146	852.61	57	0.11	0.465492	Pdzrn3	0.582113	0.345
chr13	28609078	28612581	chr13	28610880	28611080	3504	1903	174	852.44	47.35	0.11	0.139854	BC025054	0.338852	0
chr9	41573622	41575537	chr9	41574553	41574753	1916	1032	138	852.29	42.73	0.11	0.728493	AK132154	0.333159	0.965
chr10	67739772	67745836	chr10	67741481	67741681	6065	1810	219	851.71	33.49	0.11	0.847046	Arid5b	0	0
chr9	32793275	32795965	chr9	32794708	32794908	2691	1534	157	851.57	33.49	0.11	0.133517	AK039836	0.308922	0.295
chr2	134039960	134041848	chr2	134040971	134041171	1889	1112	138	851.39	46.59	0.11	0.929693	Hao1	0.682733	0
chr18	38599753	38602339	chr18	38600377	38600577	2587	725	154	850.51	42.73	0.11	0.310797	Ndfip1	0	0
chr12	34237884	34239621	chr12	34239008	34239208	1738	1225	134	850.25	38.11	0.11	0.339595	Twistnb	0	0
chr15	50540676	50543378	chr15	50542200	50542400	2703	1625	156	849.3	45.04	0.11	0.856006	Trps1	0.261288	0
chr19	17724016	17726170	chr19	17725322	17725522	2155	1407	163	849.17	40.83	0.11	0.280128	Pcsk5	0.229805	0.125
chr1	12803861	12806004	chr1	12804800	12805000	2144	1040	153	848.98	45.8	0.11	0.528813	Sulf1	0.280448	0.195
chr2	64009254	64011887	chr2	64010829	64011029	2634	1676	172	848.92	34.24	0.11	0.90809	Fign	0.687809	0.755
chr12	12554837	12556790	chr12	12555645	12555845	1954	909	142	848.27	53.19	0.11	0.790393	Fam49a	0	0
chr3	65824998	65827027	chr3	65826028	65826228	2030	1131	141	848.18	50.81	0.11	0.509914	Veph1	0.851158	0.455
chr7	114845403	114847011	chr7	114846007	114846207	1609	705	145	848.17	46.67	0.11	0.041093	Cyb5r2	0.314055	0.885
chr7	96608934	96611678	chr7	96609847	96610047	2745	1014	166	847.76	41	0.11	0.55326	AK143758	0.40051	0
chr7	88704900	88706647	chr7	88705714	88705914	1748	915	133	847.7	62.36	0.11	0.492618	Fsd2	0.350315	0.865
chr3	150273100	150274993	chr3	150273629	150273829	1894	630	137	846.17	54.28	0.11	0.745522	AK081104	0	0
chr11	19332906	19335418	chr11	19334248	19334448	2513	1443	172	846.06	35	0.11	0.845421	Meis1	0.378583	0.97
chr17	88650671	88652489	chr17	88651620	88651820	1819	1050	136	845.92	50.02	0.11	0.141757	AK007204	0	0
chr11	63517308	63520374	chr11	63518571	63518771	3067	1364	164	845.27	42.73	0.11	0.00821751	Hs3st3b1	0.41846	0.255
chr14	117739248	117741005	chr14	117740019	117740219	1758	872	134	845.16	48.51	0.11	0.344884	Gpc6	0	0
chr2	53217496	53219395	chr2	53218357	53218557	1900	962	137	844.73	61.21	0.11	0.0466714	Arl6ip6	0.407583	0.035
chr6	84925809	84928266	chr6	84926638	84926838	2458	930	151	844.11	38.11	0.11	0.947517	Exoc6b	0.313797	0
chr4	98002341	98003924	chr4	98002990	98003190	1584	750	129	843.73	53.12	0.11	0.660293	AK002663	0.918509	0.475
chr14	48793076	48795484	chr14	48793594	48793794	2409	619	149	843.29	45.04	0.11	0.0239962	EG624367	0.693937	0
chr4	55940785	55943247	chr4	55942271	55942471	2463	1587	150	843.11	50.81	0.11	0.968757	AK010245	0.414704	0.13
chr17	59912806	59914506	chr17	59913570	59913770	1701	865	148	843.09	50.83	0.11	0.18807	DQ550653	0	0
chr1	42289463	42292713	chr1	42290218	42290418	3251	856	177	842.75	33	0.11	1.00469	2610017I09Rik	0.587385	0
chr15	10566493	10568024	chr15	10567132	10567332	1532	740	133	842.31	47	0.11	0.730918	Gm10389	0	0
chr1	61289814	61291922	chr1	61290435	61290635	2109	722	147	842.14	49.56	0.11	0.598561	Icos	0.558824	0.845
chr8	105076638	105078637	chr8	105077339	105077539	2000	802	147	842.14	39	0.11	0.775241	Cdh11	0.38019	0
chr7	59167667	59170379	chr7	59169296	59169496	2713	1730	176	841.95	35.83	0.11	0.824403	Gas2	0.397493	0.265
chr13	77106588	77109003	chr13	77107677	77107877	2416	1190	149	841.87	31.18	0.11	0.437797	Mctp1	0.567288	0.49
chr2	141650388	141652327	chr2	141651487	141651687	1940	1200	155	841.58	44.17	0.11	0.968784	Macrod2	0.897886	0.26
chr6	84908978	84910988	chr6	84910222	84910422	2011	1345	139	841.31	38.11	0.11	0.116946	Exoc6b	0	0
chr16	30627070	30628619	chr16	30627742	30627942	1550	773	127	841.1	48.51	0.11	0.150939	Fam43a	0	0
chr2	136716834	136718383	chr2	136717073	136717273	1550	340	127	841.1	45.04	0.11	0.00536127	Mkks	0.386055	0
chr2	138069375	138071769	chr2	138070156	138070356	2395	882	189	840.84	33.75	0.11	0.834313	Btbd3	0.47619	0.345
chr13	59393748	59395692	chr13	59394441	59394641	1945	794	155	840.28	40.83	0.11	0.682349	AK038606	0.384259	0.3
chr7	90961531	90963799	chr7	90962636	90962836	2269	1206	146	839.83	60.05	0.11	0.424195	1700026D08Rik	0.600088	0.215
chr2	17969578	17971325	chr2	17970424	17970624	1748	947	139	839.54	56	0.11	0.999279	2810030E01Rik	0.789926	0.595
chr1	176964897	176966731	chr1	176965766	176965966	1835	970	142	839.23	42	0.11	0.965439	Rgs7	0	0
chr3	55632024	55635379	chr3	55632861	55633061	3356	938	171	839.15	32.44	0.11	0.80339	4933417G07Rik	0.51237	0
chr3	127576633	127578235	chr3	127577252	127577452	1603	720	153	839.04	39.29	0.11	0.162703	5730508B09Rik	0.699126	0.905
chr6	95600859	95602504	chr6	95601635	95601835	1646	877	130	838.98	47.35	0.11	0.538013	Suclg2	0.255927	0
chr6	84973464	84975842	chr6	84974357	84974557	2379	994	148	838.65	36.96	0.11	0.619955	Exoc6b	0.555088	0
chr13	16164774	16166734	chr13	16165960	16166160	1961	1287	152	838.38	49.02	0.11	0.0363503	Inhba	0.711224	0.44
chr2	26363202	26365347	chr2	26363717	26363917	2146	616	152	838.38	40.97	0.11	0.644913	Notch1	0	0
chr2	16694480	16696588	chr2	16695416	16695616	2109	1037	170	838.08	29.29	0.11	0.0979343	Plxdc2	0	0
chr10	110271912	110274509	chr10	110272487	110272687	2598	676	153	837.85	55.43	0.11	0.162863	AK006160	0.450905	0.515
chr14	102910435	102912043	chr14	102910977	102911177	1609	643	128	836.99	60.05	0.11	0.38153	Kctd12	0	0
chr3	95391849	95393243	chr3	95392662	95392862	1395	914	123	836.89	53.12	0.11	0.687452	Golph3l	0.517934	0.36
chr17	14366891	14369096	chr17	14368261	14368461	2206	1471	163	836.88	40	0.11	0.0399755	Dact2	0.81678	0.885
chr13	56104638	56106523	chr13	56105549	56105749	1886	1012	136	836.68	54.28	0.11	0.87999	AK043531	0	0
chr14	115219524	115221134	chr14	115220282	115220482	1611	859	129	836.45	58.9	0.11	0.0561933	AK015607	0	0
chr5	4220430	4222148	chr5	4221380	4221580	1719	1051	202	836.27	21.15	0.11	0.92529	Gm9897	0.517462	0.4
chr15	25591456	25593345	chr15	25592545	25592745	1890	1190	136	835.72	48.51	0.11	0.356345	Myo10	0	0
chr19	9126718	9128331	chr19	9127434	9127634	1614	817	128	835.65	72.76	0.11	0.195127	Scgb1a1	0.458152	0.37
chr4	118700174	118701969	chr4	118701095	118701295	1796	1022	133	835.65	58.9	0.11	0.0817554	Lao1	0.717549	0.05
chr13	36620676	36622616	chr13	36621580	36621780	1941	1005	137	835.01	66.98	0.11	0.0289134	Fars2	0	0
chr6	100170045	100172317	chr6	100171240	100171440	2273	1296	184	834.87	40	0.11	0.48686	Rybp	0.332747	0.68
chr12	34817380	34819305	chr12	34818269	34818469	1926	990	181	834.6	32.78	0.11	0.346821	Twist1	0	0
chr6	12970642	12972426	chr6	12971648	12971848	1785	1107	135	834.45	42.39	0.11	0.397499	Tmem106b	0.568946	0.34
chr15	92246312	92248452	chr15	92247281	92247481	2141	1070	142	834.44	46.2	0.11	0.0391914	Pdzrn4	0	0
chr8	8053901	8055431	chr8	8054606	8054806	1531	806	126	834.37	56.59	0.11	0.0125812	AK082314	0.957516	0.935
chr3	26222955	26224358	chr3	26223425	26223625	1404	571	123	834.24	54.28	0.11	0.209477	Nlgn1	0.943692	0.905
chr16	31631957	31633855	chr16	31633041	31633241	1899	1185	143	834.14	53	0.11	0.602544	AK029404	0.443625	0.96
chr18	14054695	14056591	chr18	14055268	14055468	1897	674	136	834.06	38.11	0.11	0.97319	Zfp521	0.587553	0.82
chr4	48927348	48928752	chr4	48928316	48928516	1405	1069	122	833.94	42.73	0.11	0.215614	E130309F12Rik	0	0
chr5	45391824	45393509	chr5	45392679	45392879	1686	956	137	833.58	48	0.11	0.015598	AK015324	0	0
chr6	16624574	16626308	chr6	16625239	16625439	1735	766	148	833.48	45.83	0.11	0.513296	Tcfec	0	0
chr5	130883213	130884619	chr5	130883657	130883857	1407	545	123	833.36	58.9	0.11	0.0155809	A330070K13Rik	0	0
chr7	105826734	105828579	chr7	105827478	105827678	1846	845	146	832.82	44.44	0.11	0.173386	AK052909	0.571816	0.025
chr4	73245728	73247489	chr4	73246428	73246628	1762	801	132	832.56	49.66	0.11	0.743821	Gm428	0.856332	0.75
chr10	84429078	84432775	chr10	84431603	84431803	3698	2626	175	832.13	21.94	0.11	0.680867	Ric8b	0.291047	0
chr4	10074984	10076611	chr4	10075664	10075864	1628	781	128	831.94	53.12	0.11	0.142448	4930448K20Rik	0	0
chr5	48086890	48088554	chr5	48087584	48087784	1665	795	145	831.79	42.5	0.11	0.0285214	Slit2	0.606971	0
chr15	3337860	3339625	chr15	3338540	3338740	1766	781	132	831.56	54.28	0.11	0.345389	Ghr	0	0
chr5	74517199	74518965	chr5	74517969	74518169	1767	871	158	831.36	37.86	0.11	0.0867186	2700023E23Rik	0	0
chr6	16753758	16755944	chr6	16754632	16754832	2187	975	162	831.32	32.5	0.11	0.703942	Tcfec	0	0
chr1	61197370	61201202	chr1	61199898	61200098	3833	2629	177	831.09	28.87	0.11	0.773571	Icos	0	0
chr2	34386619	34388636	chr2	34387426	34387626	2018	908	149	830.99	40.57	0.11	0.919619	Mapkap1	0.311354	0
chr4	20090264	20092252	chr4	20090921	20091121	1989	758	165	830.16	27.14	0.11	0.172166	Nkain3	0.433099	0
chr11	114960645	114963340	chr11	114962126	114962326	2696	1582	154	829.78	42.73	0.11	0.0122966	Cd300lf	0.442301	0.92
chr4	56470703	56472619	chr4	56471535	56471735	1917	933	136	829.33	58.9	0.11	0.096668	AK010245	0	0
chr8	62883441	62886262	chr8	62885492	62885692	2822	2152	179	829.18	51.67	0.11	0.0222776	Aadat	0.45374	0.655
chr2	141704592	141706730	chr2	141705558	141705758	2139	1067	188	828.93	28.89	0.11	0.986614	Macrod2	0.340037	0
chr2	4508070	4510014	chr2	4508814	4509014	1945	845	139	828.74	41.3	0.11	0.425161	AK027935	0.55144	0
chr10	103193851	103195771	chr10	103194767	103194967	1921	1017	163	828.58	42.86	0.11	0.485508	AK144104	0.719792	0.575
chr7	77788237	77789968	chr7	77788972	77789172	1732	836	131	828.5	56.59	0.11	0.996889	AK143760	0.530907	0
chr14	26537297	26539028	chr14	26537879	26538079	1732	683	131	828.5	43.89	0.11	0.0222498	Zcchc24	0	0
chr19	45000746	45002758	chr19	45001858	45002058	2013	1213	145	828.21	47	0.11	0.314432	Fam178a	0	0
chr2	140997873	141000215	chr2	140998807	140999007	2343	1035	154	827.95	34	0.11	0.737059	Flrt3	0	0
chr5	74567575	74569940	chr5	74568519	74568719	2366	1045	150	827.82	29.04	0.11	0.00702637	Rasl11b	0.203806	0
chr18	68869994	68871809	chr18	68870627	68870827	1816	734	159	827.53	35	0.11	0.735249	Mc2r	0.414325	0.77
chr7	143546145	143549576	chr7	143548885	143549085	3432	2841	178	826.91	31.29	0.11	0.736908	AK038554	0.318275	0.645
chr7	83690635	83692982	chr7	83691392	83691592	2348	858	154	826.88	34	0.11	0.0803422	Agbl1	0.5049	0.75
chr3	86563424	86567288	chr3	86566329	86566529	3865	3006	188	826.67	30	0.11	0.855831	Lrba	0.281832	0
chr18	63400773	63402607	chr18	63401531	63401731	1835	859	133	826.11	58.9	0.11	0.381635	Fam38b	0	0
chr16	35680998	35682526	chr16	35681358	35681558	1529	461	139	826.02	38.23	0.11	0.0943533	Dirc2	0.568063	0
chr2	173874099	173877161	chr2	173876002	173876202	3063	2004	161	825.83	33.49	0.11	0.442898	Stx16	0	0
chr7	130714708	130717539	chr7	130715854	130716054	2832	1247	156	825.59	34.65	0.11	0.0320006	Zkscan2	0	0
chrX	84947312	84949477	chrX	84947990	84948190	2166	779	180	825.45	20.62	0.11	0.573658	Il1rapl1	0.979215	0.605
chr10	68995803	68999356	chr10	68998395	68998595	3554	2693	171	825.23	42.73	0.11	0.586101	Ank3	0	0
chr14	101288112	101291028	chr14	101289355	101289555	2917	1344	167	825.07	41	0.11	0.171007	1700110M21Rik	0.291838	0.265
chr6	144346040	144347786	chr6	144346785	144346985	1747	846	131	824.73	51.97	0.11	0.802144	Sox5	0.927262	0
chr12	54161898	54164816	chr12	54162861	54163061	2919	1064	168	824.7	34	0.11	0.904987	Akap6	0	0
chr13	32406362	32407691	chr13	32406909	32407109	1330	648	133	824.14	42.5	0.11	0.399415	Gmds	0.893905	0.22
chr9	32527070	32529159	chr9	32527966	32528166	2090	997	168	823.42	42.86	0.11	0.934147	Ets1	0.338439	0.52
chr7	89847866	89849462	chr7	89848613	89848813	1597	848	133	823.03	57.89	0.11	0.0097209	Eftud1	0	0
chr14	75099319	75102398	chr14	75100416	75100616	3080	1198	161	822.95	54.28	0.11	0.0177035	Htr2a	0.238389	0
chr1	57533989	57537069	chr1	57534984	57535184	3081	1096	174	822.94	34.66	0.11	0.155918	9430016H08Rik	0.278571	0
chr5	13084033	13086127	chr5	13085136	13085336	2095	1204	186	822.94	25	0.11	0.998351	AK186650	0	0
chr3	132376129	132377982	chr3	132376947	132377147	1854	919	150	822.32	43.33	0.11	0.742388	Tbck	0	0
chr11	64080867	64082681	chr11	64081769	64081969	1815	1003	140	822.2	39	0.11	0.782882	F930015N05Rik	0.470231	0
chr10	68506438	68508291	chr10	68507412	68507612	1854	1075	134	821.55	41.58	0.11	0.899447	AK044689	0.495413	0.99
chr4	108034667	108037131	chr4	108035692	108035892	2465	1126	148	821.44	36.96	0.11	0.0768292	Fam159a	0	0
chr7	65986933	65989516	chr7	65987909	65988109	2584	1077	153	821.3	37.78	0.11	0.00639702	Atp10a	0.188153	0
chr2	52731687	52733790	chr2	52732393	52732593	2104	807	140	820.47	47.35	0.11	0.798167	Fmnl2	0.544936	0.83
chr6	34961621	34963295	chr6	34962205	34962405	1675	685	128	819.71	54.28	0.11	0.259297	Cnot4	0.737156	0.97
chr3	98793884	98796365	chr3	98794807	98795007	2482	1024	190	819.67	26.88	0.11	0.96345	Hao2	0.287787	0
chr2	18734944	18736686	chr2	18735426	18735626	1743	583	164	819.46	30	0.11	0.30211	Pip4k2a	0	0
chr4	32617562	32619670	chr4	32618294	32618494	2109	833	140	819.37	46.2	0.11	0.999697	BC024582	0.53463	0.99
chr12	98000884	98002992	chr12	98001551	98001751	2109	768	139	819.37	43.89	0.11	0.190195	AK145433	0.335863	0.985
chr14	68572808	68574408	chr14	68573503	68573703	1601	796	150	818.68	37.14	0.11	0.746075	Dock5	0.63375	0.66
chr2	106416496	106418196	chr2	106417270	106417470	1701	875	170	818.35	35	0.11	0.968441	AK084494	0.868235	0.94
chr1	170339582	170341595	chr1	170340281	170340481	2014	800	137	818.25	45.04	0.11	0.436202	Pbx1	0	0
chr5	46759557	46762149	chr5	46760192	46760392	2593	736	150	817.83	43.89	0.11	0.09545	Lcorl	0	0
chr12	96719090	96722102	chr12	96720124	96720324	3013	1135	169	817.39	47	0.11	0.588408	Flrt2	0.35591	0.52
chr4	13693715	13697133	chr4	13694350	13694550	3419	736	230	817.35	41.11	0.11	0.719823	Runx1t1	0.238444	0
chr1	81734074	81736418	chr1	81735075	81735275	2345	1102	153	817.17	40	0.11	0.761981	9430031J16Rik	0.65401	0
chr11	66794640	66798639	chr11	66797016	66797216	4000	2477	219	817.13	22.86	0.11	0.00825501	Gm12298	0	0
chr17	83537463	83538969	chr17	83538077	83538277	1507	715	124	817.04	55.43	0.11	0.877909	Pkdcc	0	0
chr13	30004562	30007796	chr13	30005361	30005561	3235	900	173	816.94	26	0.11	0.257832	E2f3	0	0
chr8	27907084	27909154	chr8	27907844	27908044	2071	861	138	816.66	42.73	0.11	0.857607	Zfp703	0.430435	0.755
chr8	10356671	10358319	chr8	10357406	10357606	1649	836	132	816.32	50	0.11	0.0031006	Myo16	0	0
chr10	124763811	124766534	chr10	124765520	124765720	2724	1810	154	815.92	45.4	0.11	0.308184	Slc16a7	0.47007	0
chr13	15756063	15758230	chr13	15757270	15757470	2168	1308	150	815.77	32.69	0.11	0.0415494	Gli3	0.482233	0
chr9	67665136	67666845	chr9	67665686	67665886	1710	651	170	815.49	28.33	0.11	0.073173	C2cd4a	0	0
chr2	63920158	63923795	chr2	63921561	63921761	3638	1504	224	815.46	26.25	0.11	0.394289	Fign	0	0
chr3	40152455	40154335	chr3	40153204	40153404	1881	850	134	815.14	35.8	0.11	0.457901	Intu	0	0
chr5	38445291	38447419	chr5	38446332	38446532	2129	1142	140	815.03	55.43	0.11	0.717342	Stx18	0	0
chr19	14254272	14255874	chr19	14254950	14255150	1603	779	126	814.95	60.05	0.1	0.223167	AK083177	0.647316	0.84
chr3	66282397	66284341	chr3	66283296	66283496	1945	1000	138	814.95	59.43	0.1	0.885792	Veph1	0.414095	0.94
chr3	25544764	25546493	chr3	25545244	25545444	1730	581	138	814.95	43.25	0.1	0.0576911	Nlgn1	0	0
chr5	74723921	74725618	chr5	74724879	74725079	1698	1059	134	814.78	57.29	0.1	0.0365482	Scfd2	0.490866	0.93
chr1	45376440	45378831	chr1	45377772	45377972	2392	1433	145	814.61	62.36	0.1	0.178969	Col3a1	0	0
chr13	26973521	26975495	chr13	26974626	26974826	1975	1206	142	814.3	47.96	0.1	0.761702	Hdgfl1	0.7077	0.705
chr1	67510435	67513005	chr1	67512164	67512364	2571	1830	170	814.23	39.17	0.1	0.0039193	BC108272	0	0
chr6	53532555	53534160	chr6	53533533	53533733	1606	1079	126	814.16	38.11	0.1	0.293876	Creb5	0	0
chr2	46524441	46526423	chr2	46525153	46525353	1983	813	136	814.09	39.27	0.1	0.939199	AK006114	0	0
chr19	12845695	12847197	chr19	12846261	12846461	1503	667	138	814.04	47.5	0.1	0.24389	Zfp91	0.423435	0.75
chr6	6815517	6817701	chr6	6816287	6816487	2185	871	141	814	48.51	0.1	0.245761	Dlx6as	0.717949	0.47
chr1	45851408	45852375	chr1	45851920	45852120	968	613	106	813.04	64.67	0.1	0.0134701	Wdr75	0	0
chr5	132326387	132329289	chr5	132327784	132327984	2903	1498	157	813.04	35.8	0.1	0.994846	AK140583	0.333908	0
chr13	28666399	28668440	chr13	28667291	28667491	2042	993	137	812	41.58	0.1	0.0217066	BC025054	0.396374	0
chr12	99344866	99347356	chr12	99346338	99346538	2491	1573	167	811.97	40.83	0.1	0.353855	Galc	0	0
chr6	38670613	38672451	chr6	38671563	38671763	1839	1051	158	810.98	31.43	0.1	0.263436	AK076827	0	0
chr2	51437415	51438988	chr2	51438240	51438440	1574	926	125	810.82	68.14	0.1	0.355785	Tas2r134	0.893198	0.97
chr8	62384865	62386770	chr8	62385419	62385619	1906	655	141	810.58	32	0.1	0.502007	Aadat	0.388452	0.35
chr9	49413324	49415387	chr9	49414061	49414261	2064	838	165	810.56	40	0.1	0.0951511	Gm11149	0	0
chr18	15554555	15557423	chr18	15555369	15555569	2869	915	177	810.53	36.67	0.1	0.0441972	AK140437	0.475244	0
chrX	50002126	50003486	chrX	50002767	50002967	1361	742	119	810.18	54.28	0.1	0.464762	A630012P03Rik	0.516176	0.65
chr10	92201959	92203361	chr10	92202348	92202548	1403	490	120	810.15	45.04	0.1	0.0540071	Nedd1	0.752496	0.97
chr6	14056436	14057924	chr6	14057296	14057496	1489	961	122	810.04	66.98	0.1	0.136196	AK003812	0.691532	0.445
chr16	95192498	95194898	chr16	95193813	95194013	2401	1416	167	810.04	30.41	0.1	0.287421	Kcnj6	0	0
chr2	103470840	103473216	chr2	103471642	103471842	2377	903	146	809.91	52.27	0.1	0.6949	Abtb2	0	0
chr11	79618634	79621634	chr11	79619482	79619682	3001	949	167	809.86	39	0.1	0.444504	AK078931	0	0
chr13	96516732	96518717	chr13	96517458	96517658	1986	827	143	809.76	36.74	0.1	0.0129653	AK146386	0	0
chr10	37345930	37347376	chr10	37346623	37346823	1447	794	121	809.73	46.2	0.1	0.319339	AK040320	0.847165	0.665
chr8	48202063	48203919	chr8	48202840	48203040	1857	878	132	809.47	47.35	0.1	0.724954	AK141748	0.362069	0.405
chr11	78510995	78512157	chr11	78511424	78511624	1163	530	113	809.39	55.43	0.1	0.565582	Nlk	0.715146	0.51
chr5	4857690	4859426	chr5	4858340	4858540	1737	751	154	809.34	33.57	0.1	0.400511	Cdk14	0	0
chr4	83818182	83820039	chr4	83818784	83818984	1858	703	132	809.23	46.2	0.1	0.767433	Bnc2	0	0
chr14	22685158	22686695	chr14	22685695	22685895	1538	638	124	808.6	64.67	0.1	0.982282	AK079754	0.545869	0
chr3	99762644	99764891	chr3	99763622	99763822	2248	1079	189	808.58	28.33	0.1	0.985695	Spag17	0.493102	0
chr6	6413085	6415500	chr6	6413845	6414045	2416	861	186	808.52	25.62	0.1	0.872423	Shfm1	0.621946	0.94
chr13	96316552	96319841	chr13	96318464	96318664	3290	2013	164	808.28	27.72	0.1	0.103716	F2rl1	0.855579	0.105
chr17	70909993	70912066	chr17	70911099	70911299	2074	1207	155	807.92	34.17	0.1	0.799555	Dlgap1	0	0
chr1	69512946	69514436	chr1	69513440	69513640	1491	595	128	807.86	48	0.1	0.0133089	Ikzf2	0	0
chr19	27844484	27846190	chr19	27845226	27845426	1707	843	153	807.78	47.86	0.1	0.591306	Rfx3	0.820633	0.905
chr2	115038390	115040469	chr2	115038953	115039153	2080	664	138	807.31	37.5	0.1	0.656194	AK019710	0	0
chr11	13390487	13392257	chr11	13391464	13391664	1771	1078	130	807.29	49.66	0.1	0.0262748	AB351165	0.340678	0
chr3	97100269	97102919	chr3	97101744	97101944	2651	1576	150	807	46.2	0.1	0.992412	AK145276	0	0
chr4	105389422	105390944	chr4	105390083	105390283	1523	762	175	806.97	39.09	0.1	0.353182	Ppap2b	0.377792	0.955
chr2	61291390	61293595	chr2	61291963	61292163	2206	674	159	806.8	40	0.1	0.363747	Tank	0	0
chr8	122740298	122741671	chr8	122740878	122741078	1374	681	119	806.38	68.14	0.1	0.457098	AK039624	0	0
chr2	115352350	115355064	chr2	115353891	115354091	2715	1642	152	805.62	49.66	0.1	0.874459	3110099E03Rik	0.284451	0.085
chr2	72227525	72229908	chr2	72228186	72228386	2384	762	144	805.55	36.96	0.1	0.235641	B230120H23Rik	0	0
chr2	78187568	78190035	chr2	78189037	78189237	2468	1570	215	804.91	22.73	0.1	0.601021	Gm14461	0.661938	0.83
chr4	101379089	101381639	chr4	101379951	101380151	2551	963	148	804.87	40.42	0.1	0.0115161	Lepr	0.514118	0.85
chr14	47337525	47339122	chr14	47338125	47338325	1598	701	125	804.5	57.74	0.1	0.955268	Cdkn3	0.379462	0.24
chr13	105365277	105367456	chr13	105365888	105366088	2180	712	140	804.16	39.27	0.1	0.865446	Cwc27	0.276274	0.77
chr2	44159408	44161486	chr2	44160252	44160452	2079	945	137	803.87	36.96	0.1	1.00493	Arhgap15	0.298364	0.86
chr1	38304415	38305919	chr1	38304996	38305196	1505	682	128	803.86	52	0.1	0.812709	Aff3	0.745346	0.53
chr7	89572970	89574696	chr7	89573825	89574025	1727	956	144	803.69	36.67	0.1	0.879136	Adamtsl3	0.48146	0.97
chr14	48977056	48979233	chr14	48978289	48978489	2178	1334	158	803.33	49.17	0.1	0.0175029	6720456H20Rik	0.306844	0.165
chr2	35358428	35360664	chr2	35359730	35359930	2237	1403	141	803.12	51.97	0.1	0.0274591	Ggta1	0	0
chr15	34144650	34146208	chr15	34145256	34145456	1559	707	124	802.98	49.66	0.1	0.0805962	Laptm4b	0	0
chr5	132186150	132188078	chr5	132187089	132187289	1929	1040	150	802.9	41.67	0.1	0.802501	Auts2	0.780083	0.745
chr12	10020982	10023037	chr12	10022141	10022341	2056	1260	164	802.85	40.71	0.1	0.469118	Nt5c1b	0.530414	0.725
chr17	45140024	45142484	chr17	45141699	45141899	2461	1776	145	801.07	41.58	0.1	0.814048	Supt3h	0.356098	0.845
chr6	115812008	115814203	chr6	115813188	115813388	2196	1281	139	800.81	42.73	0.1	0.376601	Ift122	0.435991	0.11
chr16	71943934	71946252	chr16	71944511	71944711	2319	678	166	800.4	31.69	0.1	0.36096	AK033170	0.512511	0
chr7	96573812	96576568	chr7	96575605	96575805	2757	1894	153	800.3	55.68	0.1	0.674103	AK143758	0	0
chr10	119761349	119765171	chr10	119764333	119764533	3823	3085	206	800	27.53	0.1	0.672347	Hmga2	0	0
chr3	143262664	143264477	chr3	143263485	143263685	1814	922	180	799.51	29.5	0.1	0.49598	AK043613	0	0
chr12	80576980	80578689	chr12	80577713	80577913	1710	834	127	799.28	58.9	0.1	0.95364	Rad51l1	0.25395	0.9
chr7	89156490	89158308	chr7	89157589	89157789	1819	1200	137	799.18	35	0.1	0.748869	Bnc1	0.310231	0
chr18	35691344	35692829	chr18	35691843	35692043	1486	600	121	798.9	60.05	0.1	0.26114	AK080350	0	0
chr1	170662432	170664383	chr1	170663378	170663578	1952	1047	133	798.76	48.51	0.1	0.719753	Pbx1	0.769862	0.84
chr3	157510053	157511627	chr3	157510751	157510951	1575	799	124	798.76	48.51	0.1	0.0419864	Cth	0	0
chr15	11139961	11141628	chr15	11140796	11140996	1668	936	150	798.62	34.29	0.1	0.348035	Adamts12	0.39952	0
chr12	102235416	102238229	chr12	102236476	102236676	2814	1161	153	798.17	36.96	0.1	0.0915283	AK079713	0	0
chr9	22887370	22889084	chr9	22887875	22888075	1715	606	127	798.04	51.97	0.1	0.127776	Bmper	0	0
chr4	56433435	56436102	chr4	56434959	56435159	2668	1625	161	797.7	28.59	0.1	0.529724	AK010245	0.394826	0.815
chr5	12675224	12677687	chr5	12676496	12676696	2464	1373	186	797.1	24.38	0.1	0.20818	Sema3d	0.610637	0.015
chr10	113441500	113443714	chr10	113442936	113443136	2215	1537	140	796.86	50.81	0.1	0.38531	Trhde	0	0
chr9	13696704	13699643	chr9	13697792	13697992	2940	1189	155	796.57	46.2	0.1	0.0729874	Fam76b	0.291256	0.88
chr1	47092240	47095005	chr1	47092882	47093082	2766	743	152	796.47	33.49	0.1	0.163326	Slc39a10	0	0
chr3	65912227	65913630	chr3	65912970	65913170	1404	844	147	796.36	38.93	0.1	0.564037	Veph1	0.522452	0
chr18	47414968	47417149	chr18	47415980	47416180	2182	1113	140	796.33	31.82	0.1	0.362884	Sema6a	0.467675	0
chr8	93384877	93386889	chr8	93385692	93385892	2013	916	135	796.25	50.81	0.1	0.63313	Chd9	0.267396	0
chr3	100514752	100516582	chr3	100515648	100515848	1831	997	137	796.21	41	0.1	0.0424512	Man1a2	0.877049	0.91
chr13	28754576	28757737	chr13	28756560	28756760	3162	2085	165	795.68	26.6	0.1	0.0846951	BC025054	0	0
chr13	29761720	29763509	chr13	29762744	29762944	1790	1125	136	795.42	58	0.1	0.24319	Cdkal1	0	0
chr1	165214852	165216868	chr1	165215766	165215966	2017	1015	135	795.37	49.66	0.1	0.530778	Prrx1	0.829861	0.705
chr1	187476356	187478224	chr1	187477389	187477589	1869	1134	131	795.34	34.65	0.1	0.00423068	5033404E19Rik	0	0
chr10	38272113	38275812	chr10	38273537	38273737	3700	1525	182	795.28	37.25	0.1	1.00251	AK081794	0.266018	0.14
chr10	27371838	27373707	chr10	27372607	27372807	1870	870	131	795.11	55.43	0.1	0.199164	Lama2	0.556982	0.57
chr10	13095261	13097380	chr10	13096251	13096451	2120	1091	137	795.05	35.8	0.1	0.384388	Phactr2	0.439358	0.08
chr14	89737552	89739723	chr14	89738720	89738920	2172	1269	156	794.74	38.33	0.1	0.983353	Gm5088	0.847075	0.885
chr6	46049607	46051382	chr6	46050290	46050490	1776	784	128	794.63	61.21	0.1	0.0200998	Cntnap2	0	0
chr19	57990116	57991990	chr19	57990819	57991019	1875	804	131	793.95	58.9	0.1	0.0980417	Atrnl1	0	0
chr11	63065443	63067726	chr11	63066836	63067036	2284	1494	141	793.52	51.97	0.1	0.36666	Pmp22	0	0
chr2	117714878	117716682	chr2	117715691	117715891	1805	914	146	793.33	32.5	0.1	0.0547892	AK029598	0.53714	0.09
chr7	101902355	101903996	chr7	101902849	101903049	1642	595	125	793.16	39.27	0.1	0.455353	AK077481	0	0
[truncated: 60,628 more rows]

## Sheet: legends
Meis 2nd branchial arch binding regions identified by ChIP-seq analysis
Detailed information about each binding regions using data from both experiment 2 only.
Column:	Meaning:
Chromosome	Chromosome location of binding region
Start coordinate	Start coordinate of binding region
End coordinate	End coordinate of binding region
Start of summit region	Start coordinate of 200bp region centred on the summit
End of summit region	End coordinate of 200bp region centred on the summit
Length	Length of binding region
Summit position	Peak of summit region from the start position of the binding region
Number of reads	Number of non-degenerate and position corrected reads in the binding region
-10log10(Pvalue)	Transformed Pvalue -10*log10(Pvalue) for the binding region (e.g. if Pvalue=1e-10, then this value should be 100)
Fold enrichment	Fold enrichment for this region against random Poisson distribution with local lambda
FDR(%)	False discovery rate (FDR) as a percentage
Mean PhastCons score	Mean PhastCons score for summit region (200bp)
Closest gene	Gene symbol associated with canonical UCSC transcript
%coverage of region by Hoxa2	Fraction of current binding region covered by comparing binding region
%coverage of summit region by Hoxa2	Fraction of current binding region covered by comparing summit200 region
