# Supplementary material for: Hoxa2 Selectively Enhances Meis Binding to Change a Branchial Arch Ground State
Source: Dev Cell. 2015 Feb 9;32(3):265–77. doi: 10.1016/j.devcel.2014.12.024 (PMC4333904; doi:10.1016/j.devcel.2014.12.024)
Supplement: Table S2. Meis ChIP-Seq Data Set in the IBA, Related to Figure 2 [file mmc3.xls]

## Sheet: data
Chromosome	Start coordinate	End coordinate	Chromosome	Start of summit region	End of summit region	Length	Summit position	Number of reads	-10log10(Pvalue)	Fold enrichment	FDR(%)	Mean PhastCons	Closest gene	%coverage of region by Hoxa2	%coverage of summit region by Hoxa2
chr14	23468346	23469783	chr14	23468969	23469169	1438	724	240	3224.03	186.21	0	1.00465	AK015475	1	0.78
chr6	111833395	111835202	chr6	111834073	111834273	1808	779	254	3223.06	174.25	0	0.299227	Grm7	0.493636	0.435
chr17	87633771	87635267	chr17	87634359	87634559	1497	689	327	3100	269.92	0	0.0306761	Mcfd2	0	0
chr4	13191285	13193835	chr4	13192588	13192788	2551	1404	392	3100	225.5	0	0.903376	Gm11818	0	0
chr2	125326537	125328161	chr2	125327476	125327676	1625	1040	307	3100	211.83	0	0.101994	Fbn1	0	0
chr8	27917837	27920056	chr8	27918893	27919093	2220	1157	292	3100	196.46	0	0.949253	Zfp703	0.309599	0
chr6	30474284	30480297	chr6	30476022	30476222	6014	1839	527	3100	189.75	0	0.546197	1700025E21Rik	0.285714	0.645
chr14	121532624	121534878	chr14	121533683	121533883	2255	1160	300	3100	189.09	0	0.0971324	Farp1	0.832298	0.875
chr3	55465629	55467357	chr3	55466178	55466378	1729	650	289	3100	186.21	0	0.999475	Nbea	0.535301	0.54
chr6	50890669	50893805	chr6	50892607	50892807	3137	2039	318	3100	182.79	0	0.987949	AK145307	0.30963	0.305
chr6	51026284	51028110	chr6	51027050	51027250	1827	867	304	3100	182.79	0	0.915014	Mir148a	0.768894	0
chr12	105871735	105874342	chr12	105873145	105873345	2608	1511	369	3100	181.9	0	0.982518	Dicer1	0.423092	0.505
chr14	118050012	118052213	chr14	118050656	118050856	2202	745	282	3100	181.15	0	0.661456	Gpc6	0	0
chr18	55706392	55708242	chr18	55707197	55707397	1851	906	270	3100	175.96	0	0.991461	AK163160	0.446486	0.955
chr1	191447187	191449243	chr1	191448339	191448539	2057	1253	359	3100	174.25	0	0.0389	Cenpf	0.319066	0
chr6	16652076	16654636	chr6	16653001	16653201	2561	1026	428	3100	174.25	0	0.311218	Tcfec	0.51875	0
chr2	106297579	106299158	chr2	106298257	106298457	1580	779	261	3100	172.54	0	0.639135	Dcdc5	0.977834	0.14
chr14	22866699	22869232	chr14	22868094	22868294	2534	1496	319	3100	167.42	0	0.988231	1700112E06Rik	0.437821	0.29
chr10	45612330	45615072	chr10	45613675	45613875	2743	1446	324	3100	165.71	0	0.791873	Hace1	0.78957	0.86
chr4	13166846	13171068	chr4	13169744	13169944	4223	2999	414	3100	160.58	0	0.304897	Gm11818	0.412127	0
chr8	50193186	50195371	chr8	50194211	50194411	2186	1126	293	3100	160.58	0	0.217841	AK032387	0.735011	0.745
chr6	36845882	36848572	chr6	36846822	36847022	2691	1041	358	3100	152.76	0	0.473714	Dgki	0	0
chr3	143236701	143238306	chr3	143237183	143237383	1606	583	279	3100	152.04	0	0.196581	AK043613	0.391277	0
chr4	32388828	32392802	chr4	32390799	32390999	3975	2072	363	3100	146.92	0	0.969333	Bach2	0.592602	0
chr13	51353636	51355591	chr13	51354522	51354722	1956	987	278	3100	141.42	0	0.375027	Nxnl2	0.851662	0.365
chr4	54481960	54484616	chr4	54483016	54483216	2657	1157	298	3100	138.37	0	0.733918	Zfp462	0.708584	0
chr6	50930913	50935432	chr6	50934572	50934772	4520	3760	563	3100	130.51	0	1.00228	AK145307	0.634432	0
chr4	72606433	72608855	chr4	72607599	72607799	2423	1267	401	3100	128.24	0	0.999885	Aldoart1	0.821635	0
chr12	105916649	105918828	chr12	105917825	105918025	2180	1277	293	3100	128.12	0	1.00484	Dicer1	0.372189	0.845
chr8	111501069	111503198	chr8	111501896	111502096	2130	928	282	3100	123.1	0	1.00482	Zfhx3	0.755754	0.825
chr14	102800521	102803845	chr14	102801620	102801820	3325	1200	308	3100	119.58	0	0.124656	Lmo7	0.692238	0
chr14	10878292	10880649	chr14	10878952	10879152	2358	761	285	3100	106.46	0	0.851712	Gm3833	0.808231	0.7
chrX	6589688	6593158	chrX	6592181	6592381	3471	2594	341	3100	76.87	0	0.0444214	Ccnb3	0	0
chr2	77842107	77844634	chr2	77843509	77843709	2528	1503	551	3100	40.9	0	0.0114725	AK019604	0	0
chr6	4510067	4514277	chr6	4513568	4513768	4211	3602	331	3092.15	86.2	0	0.0539615	Col1a2	0.346318	0.275
chr7	143249613	143254954	chr7	143250591	143250791	5342	1079	335	3088.09	117.87	0	0.990943	AK031861	0.194907	0.24
chr2	63933863	63936264	chr2	63935034	63935234	2402	1272	261	3025.53	133.25	0	0.999976	Fign	0	0
chr8	27461655	27464471	chr8	27463166	27463366	2817	1612	272	3015.76	136.67	0	0.565634	Thap1	0.534801	0.37
chr5	150194006	150196123	chr5	150194750	150194950	2118	845	270	3006.66	137.4	0	0.589313	AK138849	0.595654	0.96
chr18	84582521	84585031	chr18	84583908	84584108	2511	1488	261	2976.42	126.42	0	0.999922	Zfp407	0.820319	0
chr17	12982761	12984880	chr17	12983550	12983750	2120	890	252	2940.82	149.37	0	0.027018	Igf2r	0	0
chr8	26453005	26454870	chr8	26453884	26454084	1866	980	238	2923.74	196.46	0	0.918232	AK017331	0	0
chr2	115209648	115212998	chr2	115210725	115210925	3351	1178	278	2903.73	100.79	0	0.999322	AK019710	0.616119	0.48
chr12	27871689	27873820	chr12	27872642	27872842	2132	1054	243	2868.22	114.46	0	0.988739	AK163447	0.683716	0.505
chr3	94623191	94624350	chr3	94623587	94623787	1160	497	208	2862.21	155.46	0	0.547059	Pogz	0.597929	0.555
chrX	67346810	67348616	chrX	67347567	67347767	1807	858	232	2857.31	177.67	0	0.903432	1700111N16Rik	0.574197	0.36
chr2	166284940	166287299	chr2	166285600	166285800	2360	761	254	2856.95	182.74	0	0.00970592	5031425F14Rik	0	0
chr2	63690275	63695176	chr2	63692409	63692609	4902	2235	306	2829.47	76.87	0	0.778788	Fign	0.298102	0
chr1	77222829	77225513	chr1	77224436	77224636	2685	1708	256	2826.4	104.21	0	0.638811	Epha4	0.413934	0
chr4	12568991	12570726	chr4	12569753	12569953	1736	863	231	2809.06	123.94	0	0.00246882	Gm11818	0.892219	0
chr4	129879706	129886502	chr4	129881644	129881844	6797	2039	338	2805.25	39.29	0		Gm853	0.716009	0.01
chr18	84576126	84577950	chr18	84576903	84577103	1825	878	229	2798.37	177.67	0	0.979391	Zfp407	0.96875	0.705
chr14	68250559	68253231	chr14	68251134	68251334	2673	676	251	2755.59	93.96	0	0.96078	Cdca2	0.203219	0
chr7	101816487	101818270	chr7	101817569	101817769	1784	1183	225	2754.91	143.5	0	0.019735	AK077481	0.632081	0.665
chr7	90623124	90627425	chr7	90626397	90626597	4302	3374	301	2749.56	109.75	0	0.0901087	Tmc3	0.367356	0.33
chr2	98506219	98507658	chr2	98507060	98507260	1440	942	1243	2747.58	5.84	0		Lrrc4c	0.993051	0.99
chr4	13019538	13021810	chr4	13020790	13020990	2273	1353	253	2738.96	150.16	0	0.986901	Gm11818	0	0
chr4	58682592	58685312	chr4	58684239	58684439	2721	1748	251	2736.72	88.83	0	0.374807	Olfr267	0.564706	0
chr2	116797103	116799288	chr2	116797974	116798174	2186	972	235	2716.39	114.46	0	0.912144	AK083230	0.692906	0
chr2	59459890	59461923	chr2	59460659	59460859	2034	870	230	2708.61	170.83	0	0.19296	Tanc1	0.790949	0.785
chr18	17014124	17016463	chr18	17015220	17015420	2340	1197	253	2707.96	114.01	0	0.0997098	Cdh2	0.8059	0
chr1	163949548	163951934	chr1	163950776	163950976	2387	1329	241	2676.59	130.86	0	0.926037	AK013293	0.708298	0.725
chr1	164183424	164186222	chr1	164184365	164184565	2799	1042	251	2676.5	114.55	0	0.870794	Dnm3os	0.755182	0
chr1	13760607	13762366	chr1	13761149	13761349	1760	643	219	2669.65	177.67	0	0.907033	Gm5523	0	0
chr15	50528956	50531443	chr15	50530142	50530342	2488	1287	238	2633.01	129.83	0	0.987497	Trps1	0.617612	0
chr8	43128327	43130876	chr8	43129936	43130136	2550	1710	243	2609.49	123.94	0	0.571392	Zfp353	0	0
chr4	71178071	71180988	chr4	71179251	71179451	2918	1281	248	2604.02	146.92	0	0.896435	AK083054	0.729174	0.905
chr2	133099429	133100981	chr2	133100149	133100349	1553	821	207	2585.72	186.21	0	0.975056	AK040035	0.303479	0
chr16	44614938	44617835	chr16	44616535	44616735	2898	1698	245	2560.1	105.38	0	0.507407	Boc	0.538833	0
chr15	17629900	17632481	chr15	17630631	17630831	2582	832	240	2552.44	96.93	0	0.120618	AK132982	0	0
chr14	22722132	22724761	chr14	22723061	22723261	2630	1030	236	2547.37	109.33	0	0.994643	AK079754	1	0
chr3	101415014	101416596	chr3	101415716	101415916	1583	803	205	2535.79	182.79	0	0.622549	Atp1a1	0.395069	0.785
chr3	141153539	141156094	chr3	141154588	141154788	2556	1150	233	2530.84	100.79	0	0.36964	Unc5c	0.697847	0
chr12	37392669	37394490	chr12	37393536	37393736	1822	968	238	2514.94	107.89	0	0.518089	Ispd	0.5486	0.395
chr10	90703654	90705179	chr10	90704406	90704606	1526	853	201	2501.45	136.67	0	0.337874	Tmpo	0.465574	0
chr18	49448016	49451877	chr18	49448530	49448730	3862	615	257	2462.77	95.67	0	0.512489	Pol	0.383838	0.65
chr5	68036638	68039112	chr5	68037969	68038169	2475	1432	224	2427.38	88.83	0	0.689315	Atp8a1	0.221504	0
chr6	36839682	36841201	chr6	36840369	36840569	1520	788	196	2422.19	121.29	0	0.432837	Dgki	1	0.33
chr17	59110782	59115282	chr17	59111620	59111820	4501	939	271	2405.24	69.45	0	0.210609	2610034M16Rik	0	0
chr6	50770867	50773565	chr6	50771586	50771786	2699	820	228	2403.93	109.33	0	0.853944	AK043004	0.316901	0
chr12	74559952	74562859	chr12	74560584	74560784	2908	733	231	2375.41	99.08	0	0.577825	AK085818	0.508772	0.915
chr17	80127718	80129033	chr17	80128261	80128461	1316	644	186	2373.03	133.25	0	0.322238	AK006637	0	0
chr15	53130217	53132106	chr15	53130859	53131059	1890	743	204	2365.39	164	0	0.121078	Ext1	0.320805	0.525
chr3	86511235	86514479	chr3	86513499	86513699	3245	2365	265	2334.15	103.04	0	0.985275	Lrba	0.556104	0.2
chr1	138736092	138738217	chr1	138737016	138737216	2126	1025	217	2333.04	121.61	0	0.823047	Nr5a2	0.507294	0
chr7	103933873	103935472	chr7	103934559	103934759	1600	787	192	2314.49	126.42	0	0.286187	AK053790	0.510944	0
chr1	138483705	138486411	chr1	138485011	138485211	2707	1407	222	2313.71	102.5	0	0.723633	Zfp281	0	0
chr7	82007066	82008903	chr7	82007466	82007666	1838	501	199	2310.73	119.58	0	0.275548	AK015958	0	0
chr3	40283049	40285369	chr3	40284583	40284783	2321	1635	221	2305.87	81.14	0	0.38686	Intu	0.705172	0
chr18	54501224	54503030	chr18	54502088	54502288	1807	965	199	2294.65	130.18	0	0.582191	AK036466	0.491141	0
chr1	37180802	37182930	chr1	37181946	37182146	2129	1245	206	2292.8	102.5	0	0.0392986	4921511C04Rik	0	0
chr14	24204700	24206285	chr14	24205101	24205301	1586	502	190	2289.32	148.62	0	0.971533	Kcnma1	0.553312	0.99
chr18	69825445	69828513	chr18	69827628	69827828	3069	2284	247	2276.35	88.98	0	0.552108	Tcf4	0.618318	0
chr1	77334285	77336488	chr1	77334897	77335097	2204	713	206	2262.63	111.04	0	0.628401	Epha4	0.639582	0
chr9	54631339	54633010	chr9	54631981	54632181	1672	743	191	2262.55	169.12	0	0.197867	Crabp1	0	0
chr3	130838963	130841326	chr3	130840113	130840313	2364	1251	223	2262.19	111.23	0	1.00405	BC051212	0	0
chr2	63920465	63923556	chr2	63921585	63921785	3092	1221	241	2250.34	76.47	0	0.442091	Fign	0	0
chr10	67927283	67929652	chr10	67928596	67928796	2370	1414	209	2239.9	130.96	0	0.306278	1700040L02Rik	0.509076	0
chr12	98441349	98443391	chr12	98442313	98442513	2043	1065	200	2236.74	107.62	0	0.898484	AK145433	0.658668	0.25
chr15	31908981	31910848	chr15	31909841	31910041	1868	961	198	2220.61	108.05	0	0.130455	Tas2r119	0.418318	0.835
chr3	103223038	103225088	chr3	103224103	103224303	2051	1166	203	2217.11	104.87	0	0.00918545	Trim33	0	0
chr8	27787413	27789328	chr8	27788206	27788406	1916	894	217	2212.09	91.33	0	0.999939	Zfp703	0.649086	0.955
chr14	22909171	22911337	chr14	22910029	22910229	2167	959	201	2201.9	109.33	0	0.981177	1700112E06Rik	0.831948	0.24
chr17	87456453	87458162	chr17	87457199	87457399	1710	847	188	2196.84	119.58	0	0.796286	Cript	0	0
chr9	41542900	41545210	chr9	41544137	41544337	2311	1338	204	2191.67	145.21	0	1.00476	AK132154	0.668831	0.155
chr7	26614240	26616035	chr7	26615204	26615404	1796	1065	190	2188.83	119.58	0	0.255915	Cyp2s1	0	0
chr8	84289266	84292147	chr8	84290149	84290349	2882	984	217	2184.34	123	0	0.0344323	Inpp4b	0	0
chr4	108105215	108107178	chr4	108105962	108106162	1964	848	226	2178.97	87.97	0	0.518504	Zcchc11	0.578197	0.96
chr5	104524092	104526094	chr5	104525204	104525404	2003	1213	193	2146.49	140.08	0	0.119332	AK043904	0	0
chr6	6248397	6250143	chr6	6249320	6249520	1747	1024	184	2117.16	121.29	0	0.831337	AK015284	0.789233	0.56
chr3	81008433	81010520	chr3	81009287	81009487	2088	955	193	2112.55	131.54	0	0.295567	Pdgfc	0	0
chr9	118771137	118772871	chr9	118772088	118772288	1735	1052	183	2106.93	123	0	0.233475	Itga9	0.327566	0.165
chr18	14276020	14279137	chr18	14276765	14276965	3118	846	216	2099.03	83.71	0	0.347525	Zfp521	0.511389	0.63
chr12	74432693	74434821	chr12	74433666	74433866	2129	1074	201	2096.99	137.93	0	0.822794	Slc38a6	0	0
chr2	98502214	98503320	chr2	98502809	98503009	1107	696	971	2092.5	5.37	0		Lrrc4c	0.995479	0.985
chr12	91881758	91883571	chr12	91882471	91882671	1814	814	184	2087.77	141.79	0	0.471049	Dio2	0.643133	0.64
chr4	14200350	14202560	chr4	14201341	14201541	2211	1092	194	2080.67	90.54	0	0.0180672	AK144882	0.635294	0
chr5	55440062	55441718	chr5	55440802	55441002	1657	841	179	2079.68	121.29	0	0.0687376	Stim2	0.70471	0
chr17	86428571	86430594	chr17	86429608	86429808	2024	1138	189	2077.49	116.17	0	1.00371	Srbd1	0.742462	0
chr7	6882390	6884540	chr7	6883151	6883351	2151	862	192	2073.41	165.71	0	0.327625	Zim3	0.205116	0.85
chr14	17796894	17798705	chr14	17797718	17797918	1812	925	183	2073.2	138.37	0	0.946288	Rarb	0.340696	0
chr10	85843083	85845710	chr10	85843955	85844155	2628	973	216	2067.48	66.74	0	0.250052	Timp3	0.388276	0
chr6	16094066	16096041	chr6	16094740	16094940	1976	775	187	2066.38	100.79	0	0.909473	Mdfic	0.823797	0.525
chr13	78922994	78924650	chr13	78923632	78923832	1657	739	178	2063.98	131.54	0	0.837033	AK051417	0	0
chr7	142967110	142969878	chr7	142969103	142969303	2769	2094	227	2057.69	80.33	0	0.120632	Mki67	0.284682	0.69
chr10	120083734	120086830	chr10	120085280	120085480	3097	1647	235	2054.06	67.97	0	0.475655	AK014882	0.186692	0
chr12	43377869	43379531	chr12	43378793	43378993	1663	1025	177	2045.59	109.33	0	0.627361	Immp2l	0	0
chrX	6656224	6658215	chrX	6657241	6657441	1992	1118	186	2044.91	104.21	0	0.63783	Akap4	0	0
chr13	77066636	77068687	chr13	77067219	77067419	2052	684	188	2043.27	111.59	0	0.974475	Mctp1	0.642613	0.905
chr9	30783533	30785830	chr9	30784333	30784533	2298	901	197	2033.01	143.01	0	0.448041	Adamts8	0	0
chr2	18734720	18736388	chr2	18735404	18735604	1669	785	176	2027.27	102.5	0	0.242775	Pip4k2a	0	0
chr16	94448243	94450147	chr16	94449206	94449406	1905	1064	182	2019.2	129.83	0	0.988212	Hlcs	0.545168	0
chr2	141338661	141341311	chr2	141339485	141339685	2651	925	200	2017.01	117.87	0	0.0777113	Flrt3	0.402264	0
chr2	46041804	46043879	chr2	46042845	46043045	2076	1142	190	2014.11	101.7	0	0.98266	AK006114	0.633735	0.86
chr6	50951331	50953815	chr6	50952976	50953176	2485	1746	199	2010.52	125.53	0	0.99983	AK145307	0.581723	0.595
chr2	59304615	59306432	chr2	59305307	59305507	1818	793	193	2008.24	106	0	0.38998	Dapl1	0	0
chr12	28921345	28922933	chr12	28921994	28922194	1589	750	172	2000.94	116.17	0	0.570072	Dcdc2c	1	0.935
chr17	48940793	48942058	chr17	48941325	48941525	1266	633	165	2000.28	125.53	0	0.103056	Lrfn2	0	0
chr14	118336432	118338967	chr14	118337808	118338008	2536	1477	216	1993.56	91.46	0	0.957625	Gpc6	0.69783	0.595
chr14	24338832	24340961	chr14	24340172	24340372	2130	1441	190	1988.72	121.62	0	0.479698	Kcnma1	0	0
chr18	84682414	84684923	chr18	84683064	84683264	2510	751	211	1986.71	68.05	0	0.984981	Zfp407	0.63053	0
chr4	80978005	80981242	chr4	80979673	80979873	3238	1769	210	1983.67	93.96	0	0.0192113	Mpdz	0.413655	0
chr8	60436328	60438577	chr8	60437370	60437570	2250	1143	187	1963.82	100.79	0	0.660948	Galntl6	0.772343	0.3
chr5	43846682	43848227	chr5	43847207	43847407	1546	626	184	1960.2	84.04	0	0.108722	AK079714	0	0
chr18	54536671	54539072	chr18	54537492	54537692	2402	922	194	1953.88	143.01	0	0.338798	AK036466	0.403998	0
chr16	29733894	29736019	chr16	29735088	29735288	2126	1295	183	1949.47	141.79	0	0.847727	AK144120	0.606118	0.515
chr3	52847340	52849122	chr3	52848345	52848545	1783	1106	174	1947.33	117.87	0	0.563214	Lhfp	0	0
chr15	56109129	56111054	chr15	56110207	56110407	1926	1179	185	1945.71	134.96	0	0.860077	Sntb1	0	0
chr3	81046198	81048302	chr3	81047324	81047524	2105	1227	182	1942.38	76.87	0	0.0121552	Pdgfc	0.23384	0
chr4	9752207	9753706	chr4	9752965	9753165	1500	859	165	1931.96	157.17	0	0.045847	4930412C18Rik	0	0
chr9	41019678	41021786	chr9	41020772	41020972	2109	1195	188	1917.73	91.95	0	0.508832	BC048584	0.507116	0.765
chr2	154284883	154286602	chr2	154285846	154286046	1720	1064	170	1912.38	150.33	0	0.956585	Cbfa2t2	0.611984	0.84
chr4	5918341	5920507	chr4	5919747	5919947	2167	1507	189	1910.46	56.36	0	0.0217367	Fam110b	0.536934	0
chr1	30592618	30595369	chr1	30594050	30594250	2752	1533	194	1902.14	90.54	0	0.070789	AK087209	0.58088	0.495
chr7	103982490	103984364	chr7	103983561	103983761	1875	1172	173	1895.22	112.75	0	0.262586	AK053790	0.461579	0
chr2	51437328	51438810	chr2	51438175	51438375	1483	948	162	1892.57	128.12	0	0.327268	Tas2r134	0.89946	0.645
chr2	141883133	141884829	chr2	141883751	141883951	1697	719	168	1891.37	148.62	0	0.796125	Macrod2	0.571344	0.915
chr1	54962897	54964830	chr1	54964131	54964331	1934	1335	173	1872.55	129.83	0	0.0874885	Ankrd44	0	0
chr19	12039058	12040328	chr19	12039713	12039913	1271	756	154	1868.51	136.67	0	0.209455	Osbp	0.73937	0.635
chr1	188047094	188048746	chr1	188047356	188047556	1653	363	165	1863.87	124.71	0	0.179913	Lyplal1	0.294794	0
chr11	50923575	50925671	chr11	50924275	50924475	2097	801	176	1857.19	111.04	0	0.576044	Zfp354a	0.686069	0
chr12	32265042	32267576	chr12	32265921	32266121	2535	980	186	1856.01	116.17	0	0.324953	Bcap29	0	0
chr18	6957476	6959341	chr18	6958280	6958480	1866	905	170	1853.72	97.37	0	0.701973	Mkx	0.429491	0.825
chr14	22070318	22073345	chr14	22071923	22072123	3028	1706	196	1851.61	109.33	0	1.00408	Adk	0.530889	0
chr6	5765979	5768364	chr6	5767037	5767237	2386	1159	182	1846.35	70.04	0	0.930569	Dync1i1	0.666667	0
chr8	27978087	27979952	chr8	27978892	27979092	1866	906	180	1844.53	124.53	0	0.751905	Zfp703	0.461662	0.95
chr15	51629113	51631338	chr15	51630075	51630275	2226	1063	178	1841.69	107.62	0	1.00388	Eif3h	0.74382	0.95
chr16	34078441	34083148	chr16	34079655	34079855	4708	1315	223	1815.16	76.87	0	0.0241017	Kalrn	0	0
chr2	70160122	70161755	chr2	70160819	70161019	1634	798	161	1810.51	124.71	0	0.695519	Myo3b	0	0
chr11	45004091	45005845	chr11	45004649	45004849	1755	659	167	1801.1	84.22	0	0.369758	AK144274	0	0
chr2	45081609	45084636	chr2	45082824	45083024	3028	1316	193	1797.87	124.71	0	0.950537	U09772	0.590684	0.12
chr8	80352555	80354926	chr8	80353258	80353458	2372	804	178	1794.15	83.71	0	0.419668	Ednra	0.660059	0
chr7	6696498	6698194	chr7	6697315	6697515	1697	918	161	1784.69	104.21	0	0.0210264	Usp29	0.464033	0.565
chr3	52505086	52507776	chr3	52505952	52506152	2691	967	184	1781.99	93.96	0	1.00136	AK040707	0.331598	0.87
chr2	93364886	93366757	chr2	93365759	93365959	1872	974	165	1776.95	129.83	0	0.596834	AK143789	0	0
chr6	15317909	15320280	chr6	15319480	15319680	2372	1672	184	1770.29	66.74	0	1.00446	Foxp2	0.713201	0.175
chr2	156122889	156124474	chr2	156123347	156123547	1586	559	157	1769.32	111.04	0	0.01076	Phf20	0.396214	0.905
chr3	146935817	146937273	chr3	146936534	146936734	1457	818	153	1763.32	126.42	0	0.0110161	Ttll7	0.68544	0.755
chr10	69046158	69048546	chr10	69047104	69047304	2389	1047	176	1760.67	90.54	0	0.578926	AK029407	0.507538	0.87
chr12	78697561	78700163	chr12	78699112	78699312	2603	1652	188	1752.18	111.23	0	0.069387	Fut8	0.264028	0.74
chr19	15402593	15404337	chr19	15403187	15403387	1745	695	160	1750.65	71.75	0	0.864965	Psat1	0	0
chr15	26448404	26450161	chr15	26449207	26449407	1758	904	170	1748.77	105.67	0	0.68337	Fbxl7	0	0
chr4	14116333	14118493	chr4	14117459	14117659	2161	1227	170	1748.44	136.67	0	0.637911	AK144882	0.992593	0.98
chr13	53849447	53851523	chr13	53850487	53850687	2077	1141	168	1747.87	102.5	0	0.54906	AK039269	0	0
chr14	116607690	116609226	chr14	116608382	116608582	1537	793	154	1743.95	129.83	0	0.565481	Gpc5	0.499349	0.85
chr4	130488343	130489904	chr4	130488998	130489198	1562	756	175	1743.57	56.73	0	0.20037	Laptm5	0.839846	0.88
chr2	141117524	141120031	chr2	141118867	141119067	2508	1444	196	1741.4	63.03	0	0.718809	Flrt3	0.699242	0.99
chr12	10185910	10187822	chr12	10186717	10186917	1913	908	173	1730.45	70.91	0	0.974165	Nt5c1b	0	0
chr14	105776157	105778230	chr14	105776976	105777176	2074	920	177	1726.85	68.13	0	0.844536	Ndfip2	0.468403	0
chr1	181168116	181169733	chr1	181168956	181169156	1618	941	155	1725.58	145.21	0	0.0128073	Smyd3	0	0
chr4	13291486	13293401	chr4	13292371	13292571	1916	986	166	1724.8	98.52	0	0.656725	AK002417	0.972846	0.12
chr2	71149772	71155117	chr2	71152130	71152330	5346	2459	225	1717.34	52.64	0	0.678767	Slc25a12	0.119925	0
chr1	187968700	187970380	chr1	187969435	187969635	1681	836	156	1715.54	85.42	0	0.341294	Lyplal1	0.992857	0.625
chr4	11881508	11883345	chr4	11882119	11882319	1838	712	160	1715.52	117.87	0	0.141358	Pdp1	0	0
chr10	97721638	97723090	chr10	97722093	97722293	1453	556	152	1712.06	109.62	0	0.803517	Gm10754	0.43595	0.495
chr14	68006697	68008278	chr14	68007290	68007490	1582	694	155	1711.84	73.61	0	0.822818	AK015336	0.777989	0
chr14	23755259	23757007	chr14	23755906	23756106	1749	748	157	1704.25	102.5	0	0.830683	Gm10248	0	0
chr3	49445128	49447319	chr3	49446491	49446691	2192	1464	170	1702.74	79.65	0	0.22892	Pcdh18	0.316294	0.24
chr1	74225911	74227687	chr1	74226603	74226803	1777	793	157	1693.71	117.87	0	0.00802255	Cxcr1	0	0
chr15	52295294	52297450	chr15	52296049	52296249	2157	856	180	1693.21	75.9	0	0.522537	Slc30a8	0.751391	0.935
chr3	120463852	120466236	chr3	120465496	120465696	2385	1745	171	1691.95	61.5	0	0.726862	AK163681	0	0
chr1	163946488	163949159	chr1	163947238	163947438	2672	851	192	1685.09	60.2	0	0.863213	AK013293	0.870086	0
chr16	64145104	64147387	chr16	64145807	64146007	2284	804	168	1680.75	87.12	0	0.864165	Epha3	0	0
chr10	104663954	104665975	chr10	104664839	104665039	2022	986	162	1679.91	71.75	0	0.0051442	Tmtc2	0.561108	0.275
chr6	6312596	6314825	chr6	6313984	6314184	2230	1489	168	1674.68	97.56	0	0.962822	AK015284	0.239121	0
chr8	27915227	27916829	chr8	27915866	27916066	1603	740	151	1670.99	97.37	0	0.967441	Zfp703	0.524345	0
chr11	85441117	85443379	chr11	85442117	85442317	2263	1101	170	1663.86	93.75	0	0.999816	AK053124	0	0
chr4	141776583	141778365	chr4	141777599	141777799	1783	1117	155	1661.87	97.37	0	0.392994	9030409G11Rik	0	0
chr1	138473781	138475454	chr1	138474585	138474785	1674	905	152	1658.23	109.33	0	0.901114	Kif14	0	0
chr13	28901752	28904353	chr13	28903686	28903886	2602	2035	173	1656.79	75.17	0	0.244228	BC025054	0.693964	0.87
chr3	149580378	149583509	chr3	149581275	149581475	3132	998	183	1652.59	71.75	0	0.0212866	AK139864	0.6458	0
chr9	92491738	92493354	chr9	92492659	92492859	1617	1022	150	1650.36	90.54	0	0.0744102	Plod2	0.587252	0
chr15	32710858	32712552	chr15	32711804	32712004	1695	1047	152	1650.21	90.54	0	0.265089	AK029646	0.44451	0.75
chr1	188811645	188813441	chr1	188812327	188812527	1797	783	167	1647.99	87.68	0	0.983075	D1Pas1	0.58853	0
chr14	101088157	101090114	chr14	101088915	101089115	1958	859	164	1642.19	114.15	0	0.0583285	AK015818	0	0
chr13	115500791	115503921	chr13	115501567	115501767	3131	877	182	1639.8	58.08	0	0.776977	AK016040	0.148243	0
chr3	143262918	143264239	chr3	143263457	143263657	1322	640	152	1638.62	90.29	0	0.530522	AK043613	0	0
chr14	22932399	22935322	chr14	22934103	22934303	2924	1805	182	1636.78	57.2	0	0.772182	1700112E06Rik	0.760862	0
chr10	23430381	23433006	chr10	23431499	23431699	2626	1219	172	1636.61	80.29	0	0.586848	Rps12	0.347429	0.28
chr3	154212690	154214889	chr3	154213287	154213487	2200	698	163	1636.49	68.33	0	0.941432	Tyw3	0.814006	0.84
chr1	181140901	181143148	chr1	181141672	181141872	2248	872	164	1635.72	93.96	0	0.061974	Smyd3	0	0
chr6	5027543	5029234	chr6	5028130	5028330	1692	688	157	1632.49	94.92	0	0.755542	Ppp1r9a	0	0
chr2	34446628	34449035	chr2	34447168	34447368	2408	641	167	1629.72	75.17	0	0.680109	Mapkap1	0.262152	0.485
chrX	49978885	49981636	chrX	49980638	49980838	2752	1854	174	1629.71	85.42	0	0.999926	A630012P03Rik	0.208651	0.685
chr10	87330726	87333326	chr10	87331829	87332029	2601	1204	176	1624.16	86.51	0	0.634614	Igf1	0	0
chr2	78085764	78087409	chr2	78086449	78086649	1646	786	149	1624.11	126.42	0	0.103227	Gm14461	0.641337	0.895
chr2	34381615	34383467	chr2	34382057	34382257	1853	543	154	1622.08	70.04	0	0.901725	Mapkap1	0.639849	0
chr19	15043878	15046033	chr19	15044784	15044984	2156	1007	161	1622.06	92.25	0	0.915893	Tle4	0.690023	0.92
chr11	64400651	64403093	chr11	64401785	64401985	2443	1235	167	1619.63	80.29	0	0.94707	Hs3st3a1	0.346437	0
chr8	48146045	48147736	chr8	48146720	48146920	1692	776	153	1619.46	98.52	0	0.123973	Enpp6	0.529273	0
chrX	104206827	104208526	chrX	104207579	104207779	1700	853	150	1618.58	104.21	0	0.173692	P2ry10	0.31136	0.565
chr8	105931731	105933951	chr8	105933288	105933488	2221	1658	162	1615.97	93.96	0	0.38669	AK016594	0.374775	0.36
chr14	22886451	22889322	chr14	22888451	22888651	2872	2101	175	1611.99	111.04	0	0.0440691	1700112E06Rik	0.447231	0.605
chr1	16219198	16220651	chr1	16219759	16219959	1454	662	146	1611.31	98.52	0	0.991434	Stau2	0	0
chr4	31331496	31333133	chr4	31332008	31332208	1638	613	157	1611.26	80.64	0	0.903898	Map3k7	0.492975	0.545
chr12	80508535	80510299	chr12	80509319	80509519	1765	885	151	1609.49	114.46	0	0.0699799	Rad51l1	0	0
chr7	36918089	36920054	chr7	36918933	36919133	1966	945	155	1597.99	117.87	0	0.995991	E130304I02Rik	0	0
chr3	54216551	54218716	chr3	54217217	54217417	2166	767	163	1597.64	71.51	0	0.327881	Postn	0.994457	0
chr13	114793372	114795399	chr13	114794364	114794564	2028	1093	166	1592.21	76.47	0	0.949053	Arl15	0.388752	0.795
chr1	75658289	75660231	chr1	75659256	75659456	1943	1068	154	1591.29	111.04	0	0.646645	Slc4a3	0	0
chr18	54249580	54253599	chr18	54251399	54251599	4020	1920	193	1585.05	47.83	0	0.350848	Csnk1g3	0.615576	0
chr19	14202092	14204105	chr19	14202827	14203027	2014	836	155	1582.25	68.33	0	0.7136	Olfr1505	0.917536	0.96
chr5	45333617	45335261	chr5	45334553	45334753	1645	1037	146	1579.77	102.5	0	0.824242	Ldb2	0.649027	0.985
chr18	55156664	55158241	chr18	55157223	55157423	1578	660	144	1575.44	117.87	0	0.99677	AK163160	0.988586	0.55
chr12	3787054	3789580	chr12	3788503	3788703	2527	1550	165	1568.92	66.62	0	0.275481	Dtnb	0	0
chr7	75737821	75739457	chr7	75738612	75738812	1637	892	145	1567.91	107.62	0	0.921595	Gm5334	0.486553	0.8
chr2	166560777	166562228	chr2	166561330	166561530	1452	654	140	1565.11	114.46	0	0.373175	Prex1	0.569263	0.87
chr1	165803544	165805351	chr1	165804386	165804586	1808	943	149	1565	136.67	0	0.941504	Kifap3	0	0
chr1	164002310	164003878	chr1	164003055	164003255	1569	846	143	1563.94	116.17	0	0.637014	AK013293	0	0
chr12	110756317	110758260	chr12	110756784	110756984	1944	568	152	1562.28	78.58	0	0.054366	Meg3	0	0
chr13	94608262	94610670	chr13	94609214	94609414	2409	1053	162	1560.83	116.17	0	0.792416	AK037155	0	0
chr6	15270901	15272465	chr6	15271601	15271801	1565	801	154	1558.75	83.75	0	0.674129	Foxp2	0.670077	0.975
chr13	70917354	70919275	chr13	70918202	70918402	1922	949	151	1555.22	107.62	0	0.406992	AK039809	0	0
chr7	95468519	95470190	chr7	95469266	95469466	1672	848	145	1554.94	114.46	0	0.197478	Ctsc	0	0
chr3	55618841	55621681	chr3	55620912	55621112	2841	2172	170	1553.86	52.96	0	0.163108	4933417G07Rik	0	0
chr2	141057741	141061195	chr2	141058521	141058721	3455	881	181	1553.06	54.67	0	0.303277	Flrt3	0.272438	0
chr4	105533338	105535013	chr4	105534086	105534286	1676	849	148	1552.6	100.11	0	0.595249	Usp24	0.719403	0.885
chr6	94839637	94841905	chr6	94841084	94841284	2269	1548	162	1552.34	84.22	0	0.104686	AK156148	0.281305	0
chr6	134389081	134391016	chr6	134389898	134390098	1936	918	151	1550.6	107.62	0	0.00925965	Bcl2l14	0	0
chr1	34839236	34841391	chr1	34840775	34840975	2156	1640	157	1544.51	87.66	0	0.105318	mKIAA1112	0	0
chr2	16694389	16696620	chr2	16695388	16695588	2232	1100	157	1543.02	76.87	0	0.105391	Plxdc2	0	0
chr4	57751043	57752798	chr4	57751874	57752074	1756	932	146	1539.48	85.42	0	0.227188	Akap2	0.454701	0.11
chr12	100837246	100838638	chr12	100837921	100838121	1393	776	139	1535.9	105.63	0	0.970935	AK131831	0.556034	0.765
chr3	6381478	6385172	chr3	6382915	6383115	3695	1538	188	1533.58	55.62	0	0.620602	1700008P02Rik	0.891175	0
chr2	106489574	106491746	chr2	106490500	106490700	2173	1027	155	1532.78	99.08	0	0.948539	AK084494	0	0
chr13	15304122	15305767	chr13	15304742	15304942	1646	721	142	1520.19	114.46	0	0.935068	AK085253	0.427356	0.915
chr12	97992180	97993816	chr12	97993083	97993283	1637	1004	142	1519.91	118.87	0	0.836862	AK145433	0	0
chr3	103374199	103375805	chr3	103374934	103375134	1607	836	141	1519.76	88.83	0	0.389272	Syt6	0	0
chr8	47688441	47689575	chr8	47689082	47689282	1135	742	128	1518.68	116.17	0	0.0216166	Ccdc111	0.729277	0.845
chr16	77799331	77801032	chr16	77799993	77800193	1702	763	143	1514.73	126.42	0	0.841111	EU234022	0.706055	0.855
chr19	60091358	60093065	chr19	60091859	60092059	1708	602	146	1511.97	82.63	0	0.996833	AK143957	0.940246	0.255
chr7	139037398	139038949	chr7	139037911	139038111	1552	614	139	1510.67	121.29	0	0.981662	AB033524	0.459703	0.985
chr1	37287188	37289126	chr1	37288298	37288498	1939	1211	148	1506.86	129.83	0	0.0948314	Cnga3	0.594943	0.99
chr10	68715348	68717426	chr10	68716098	68716298	2079	851	164	1506.6	113.85	0	0.106078	Rhobtb1	0	0
chr6	148415296	148417417	chr6	148416407	148416607	2122	1212	152	1506.31	92.25	0	0.321499	Tmtc1	0	0
chr5	150122415	150123986	chr5	150123190	150123390	1572	876	139	1503.14	87.12	0	0.180665	Alox5ap	0.539147	0.96
chr10	25362655	25364471	chr10	25363336	25363536	1817	782	154	1501.45	87.59	0	0.177236	2010003K15Rik	0	0
chr2	4203474	4204877	chr2	4203979	4204179	1404	606	140	1501.2	94.92	0	0.0771753	AK045137	0.591589	0.25
chr9	41419399	41422963	chr9	41420286	41420486	3565	988	188	1500.53	57.28	0	0.935247	AK084170	0.332211	0.975
chr9	22901100	22902930	chr9	22901728	22901928	1831	729	145	1499.35	100.79	0	0.508039	Bmper	0.479781	0.705
chr18	47457797	47460729	chr18	47458666	47458866	2933	970	175	1494.25	81.57	0	0.988442	Sema6a	0.792633	0
chr5	82166959	82168523	chr5	82167587	82167787	1565	729	138	1490.91	75.17	0	0.838225	Lphn3	0.932864	0.505
chr19	58275454	58278634	chr19	58276054	58276254	3181	701	171	1486.87	54.67	0	0.569787	Gfra1	0	0
chr3	147207867	147209737	chr3	147208641	147208841	1871	875	145	1486.15	90.54	0	0.18399	Ttll7	0	0
chr6	30463592	30465155	chr6	30464267	30464467	1564	776	161	1485.11	73.82	0	0.484951	1700025E21Rik	0	0
chr16	87916151	87918347	chr16	87917534	87917734	2197	1484	152	1484.18	82	0	0.00832075	AK016377	0.710838	0.595
chr3	62690504	62692340	chr3	62691431	62691631	1837	1028	147	1481.32	90.57	0	0.0990122	Gpr149	0	0
chr7	6740251	6741954	chr7	6741074	6741274	1704	924	155	1480.49	58.09	0	0.480112	Mir3099	0.410452	0
chr13	113548094	113549938	chr13	113549294	113549494	1845	1301	144	1480.37	99.08	0	0.176364	Slc38a9	0	0
chr14	77210349	77212512	chr14	77211107	77211307	2164	859	151	1479.98	92.25	0	0.0724734	1700108F19Rik	0.23116	0.17
chr6	100170705	100172185	chr6	100171278	100171478	1481	674	135	1478.06	121.29	0	0.432945	Rybp	0.510811	0.49
chr9	61216035	61218872	chr9	61218161	61218361	2838	2227	164	1476.17	116.17	0	0.927787	Tle3	0.440254	0.7
chr12	34899356	34901577	chr12	34900056	34900256	2222	801	155	1471.35	65.15	0	0.817266	Hdac9	0.755065	0.705
chr8	42632278	42634240	chr8	42633342	42633542	1963	1165	146	1470.96	88.83	0	0.800504	Frg1	0.533129	0
chr3	30318913	30320159	chr3	30319480	30319680	1247	668	128	1467.37	83.71	0	0.965997	Mecom	1	0.96
chr6	16742969	16745275	chr6	16744136	16744336	2307	1268	153	1466.68	76.87	0	0.799074	Tcfec	0.183435	0
chr14	68001624	68004303	chr14	68002557	68002757	2680	1034	160	1462.46	90.54	0	0.995217	AK015336	0.402016	0
chr17	86256543	86258449	chr17	86257295	86257495	1907	853	144	1460.34	82	0	0.871081	Srbd1	0.609129	0.46
chr2	55422509	55424992	chr2	55423875	55424075	2484	1467	156	1459.43	88.83	0	0.788528	Kcnj3	0	0
chr1	62825886	62827580	chr1	62826577	62826777	1695	792	139	1458.89	107.62	0	0.840089	Nrp2	0	0
chr12	13182300	13184266	chr12	13183352	13183552	1967	1153	145	1455.63	95.67	0	0.557063	Ddx1	0.303154	0.91
chr13	39503153	39504559	chr13	39503827	39504027	1407	775	142	1454.49	61.5	0	0.399318	AK029768	0.409673	0
chr9	39325480	39327276	chr9	39326114	39326314	1797	735	141	1453.24	92.25	0	0.00746455	Olfr957	0	0
chr12	28631290	28633317	chr12	28632049	28632249	2028	860	146	1450.98	83.71	0	0.908627	Dcdc2c	0.852491	0.12
chr7	76409752	76411112	chr7	76410282	76410482	1361	631	130	1450.11	97.37	0	0.768323	Arrdc4	0.834559	0.98
chr12	34884083	34886303	chr12	34885259	34885459	2221	1277	150	1449.85	68.33	0	0.989699	Hdac9	0.89955	0
chr1	91947771	91949897	chr1	91948709	91948909	2127	1039	148	1449.35	131.54	0	0.0288354	Iqca	0.356538	0
chr4	142312180	142313999	chr4	142312927	142313127	1820	848	141	1445.69	66.62	0	0.173084	AK018156	0.675646	0.79
chr11	11753010	11756050	chr11	11753575	11753775	3041	666	173	1443.51	66.74	0	0.685659	AK006690	0.312829	0.485
chr12	105874829	105877278	chr12	105875495	105875695	2450	767	153	1441.62	80.29	0	0.867588	Dicer1	0.385055	0.98
chr12	105828314	105830143	chr12	105829208	105829408	1830	995	144	1441.46	117.59	0	0.767059	Dicer1	0	0
chr17	86259022	86260521	chr17	86259649	86259849	1500	728	133	1440.98	92.25	0	0.128551	Srbd1	0.44563	0.545
chr13	57931847	57934324	chr13	57933321	57933521	2478	1575	157	1440.21	71.34	0	0.0051381	Spock1	0.757368	0
chr1	45816961	45819029	chr1	45817560	45817760	2069	700	146	1438.72	87.12	0	0.359748	AK140358	0.897485	0
chr14	24342491	24344378	chr14	24343082	24343282	1888	692	142	1438.06	92.25	0	1.00485	Kcnma1	0.845787	0.335
chr1	165836695	165839227	chr1	165837491	165837691	2533	897	169	1434.53	83.75	0	0.991769	Kifap3	0.569905	0.855
chr2	64029545	64032046	chr2	64030520	64030720	2502	1076	158	1433.82	84.22	0	0.738276	Fign	0.342663	0.82
chr13	41609572	41611856	chr13	41610208	41610408	2285	737	150	1432.03	78.58	0	0.323762	Tmem170b	0.599825	0
chr2	140494475	140496474	chr2	140495563	140495763	2000	1189	144	1431.53	117.87	0	0.124671	Flrt3	0	0
chr2	132888457	132890063	chr2	132889134	132889334	1607	778	135	1431.43	87.12	0	0.954365	Fermt1	0.752802	0.215
chr10	27792893	27794374	chr10	27793585	27793785	1482	793	140	1431.14	104.28	0	0.199835	Ptprk	0	0
chr16	26184856	26187152	chr16	26186058	26186258	2297	1303	150	1428.75	90.54	0	0.0866082	Leprel1	0	0
chr4	98289200	98290797	chr4	98290023	98290223	1598	924	143	1428.67	79.25	0	0.0155322	AK145828	0	0
chr6	140804349	140806506	chr6	140804962	140805162	2158	714	147	1426.65	61.5	0	0.193778	AK081271	0.380158	0.985
chr5	78712971	78714678	chr5	78713624	78713824	1708	754	137	1425.49	78.58	0	0.412956	Pea15b	0.289982	0
chr13	36620942	36622449	chr13	36621620	36621820	1508	779	132	1423.16	105.92	0	0.0260468	Fars2	0	0
chr17	64774837	64777575	chr17	64776718	64776918	2739	1982	158	1421.94	52.96	0	0.01656	AK139806	0.959094	0.675
chr12	37516684	37519538	chr12	37517530	37517730	2855	947	160	1420.44	63.21	0	0.99716	Ispd	0.70007	0
chr4	81710662	81712610	chr4	81711532	81711732	1949	971	142	1419.08	75.17	0	0.512782	Nfib	0.535934	0.01
chr7	143193312	143194753	chr7	143194029	143194229	1442	818	130	1418.24	93.96	0	0.950877	AK031861	0.795975	0.77
chr11	88341159	88343203	chr11	88342475	88342675	2045	1417	144	1418.09	64.92	0	0.895496	AK002838	0.3591	0.66
chr13	103336064	103337941	chr13	103336854	103337054	1878	891	142	1415.32	88.33	0	0.710003	Cd180	0.557272	0.8
chr8	130332671	130334588	chr8	130333644	130333844	1918	1074	141	1414.58	99.08	0	0.583809	Pard3	0.582681	0.93
chr2	45369780	45371933	chr2	45370453	45370653	2154	774	146	1414.09	97.37	0	1.00352	AK006114	0	0
chr9	28272328	28274172	chr9	28272973	28273173	1845	746	139	1409.22	80.29	0	0.00654425	Opcml	0.723427	0
chr12	96033212	96035741	chr12	96034149	96034349	2530	1038	153	1407.79	75.17	0	0.91087	Flrt2	0.415579	0.8
chr9	97726127	97727677	chr9	97726767	97726967	1551	741	132	1407.47	78.58	0	0.561774	AK014999	0	0
chr1	83214449	83215974	chr1	83215072	83215272	1526	724	156	1406.45	72.54	0	0.0752432	Wdr69	0	0
chr6	6735607	6738394	chr6	6736244	6736444	2788	738	172	1404.16	85.06	0	0.537071	Dlx6os1	0	0
chr2	169575855	169577341	chr2	169576437	169576637	1487	683	130	1401.33	100.79	0	0.388141	AK033180	0	0
chr13	25703103	25704718	chr13	25703662	25703862	1616	660	133	1399.1	66.62	0	0.00325177	AK132076	0.556656	0
chr3	130176516	130177706	chr3	130176964	130177164	1191	549	122	1398.82	99.08	0	0.243836	Col25a1	0.295798	0
chr14	75940404	75942379	chr14	75941453	75941653	1976	1150	141	1396.94	83.71	0	0.319404	Siah3	0	0
chr1	57151832	57154733	chr1	57153126	57153326	2902	1395	159	1396.83	70.04	0	0.74094	9130024F11Rik	0	0
chr15	57420324	57422826	chr15	57421107	57421307	2503	884	153	1396.41	89.65	0	0.0850308	Zhx2	0	0
chr15	35677601	35679354	chr15	35678268	35678468	1754	768	136	1395.85	99.08	0	0.981008	Mir875	0	0
chr2	59346466	59349506	chr2	59347259	59347459	3041	894	169	1394.47	60.81	0	0.168493	Dapl1	0	0
chr17	17538731	17541374	chr17	17539642	17539842	2644	1012	154	1392.77	92.25	0	0.988129	Lix1	0.639803	0.56
chr2	136781468	136783449	chr2	136782085	136782285	1982	718	150	1392.17	65.35	0	0.0116167	2210009G21Rik	0.330641	0
chr1	164145589	164148514	chr1	164146990	164147190	2926	1502	159	1391.41	70.04	0	0.955462	Dnm3os	0.248205	0.535
chr12	74151538	74153728	chr12	74152191	74152391	2191	754	145	1390.08	88.83	0	0.848823	Six1	0.883105	0
chr4	95350661	95352199	chr4	95351138	95351338	1539	578	136	1389.76	78.6	0	0.690196	Fggy	0	0
chr5	74524971	74526790	chr5	74525682	74525882	1820	812	143	1389.36	62.29	0	0.213378	2700023E23Rik	0	0
chr3	141212076	141214321	chr3	141212807	141213007	2246	832	146	1388.55	97.37	0	0.705645	Unc5c	0	0
chr3	80837826	80839418	chr3	80838611	80838811	1593	886	161	1387.5	74.75	0	0.787617	Pdgfc	0.827889	0.895
chr8	47977232	47979101	chr8	47978067	47978267	1870	936	138	1387.27	76.87	0	0.0273703	Irf2	0	0
chr16	50796688	50798339	chr16	50797101	50797301	1652	514	133	1386.73	100.79	0	0.024367	5330426P16Rik	0	0
chr7	76002939	76004815	chr7	76003753	76003953	1877	915	138	1385.11	73.46	0	0.125784	Arrdc4	0.8742	0.425
chr11	98957748	98959537	chr11	98958345	98958545	1790	698	136	1384.21	100.79	0	0.638106	Tns4	0	0
chr10	98821491	98823374	chr10	98822366	98822566	1884	976	142	1382.23	93.14	0	0.73744	AK083606	0.773765	0.44
chr14	22538326	22540077	chr14	22539265	22539465	1752	1040	135	1382.23	71.75	0	0.490832	Dupd1	0	0
chr13	3707716	3709898	chr13	3708503	3708703	2183	888	144	1378.71	83.71	0	0.486084	Asb13	0.660403	0
chr16	94058590	94060981	chr16	94060218	94060418	2392	1729	148	1376.72	66.62	0	0.66574	Sim2	0.553325	0
chr8	36636225	36637998	chr8	36637038	36637238	1774	914	135	1375.14	85.42	0	0.353422	AK040224	0	0
chr15	50577639	50580623	chr15	50578317	50578517	2985	779	164	1373.5	67.95	0	0.957279	Trps1	0.455764	0
chr12	95909950	95911277	chr12	95910518	95910718	1328	669	124	1372.5	70.04	0	0.915743	Flrt2	0.746797	0
chr19	36237802	36240760	chr19	36238519	36238719	2959	818	158	1371.37	66.62	0	0.0639018	Ankrd1	0.249155	0.99
chr2	51277384	51278935	chr2	51278074	51278274	1552	791	131	1371.23	108.51	0	0.510621	AK006824	0.820761	0.07
chr2	59665935	59668049	chr2	59667061	59667261	2115	1227	142	1370.41	83.71	0	0.0433137	Tanc1	0	0
chr2	165409087	165411108	chr2	165410165	165410365	2022	1179	140	1369.53	87.12	0	0.191165	Slc2a10	0	0
chr18	54333920	54335761	chr18	54334359	54334559	1842	540	136	1367.83	85.42	0	0.114733	Csnk1g3	0	0
chr2	63715640	63717274	chr2	63716398	63716598	1635	859	134	1366.14	68.33	0	0.999954	Fign	0.519584	0.175
chr13	27122456	27124259	chr13	27123054	27123254	1804	699	135	1365.61	73.46	0	0.700591	Prl	0	0
chr11	120092743	120094926	chr11	120092910	120093110	2184	268	143	1364.87	73.46	0	0.59396	AK013668	0.309666	0.815
chr4	45177896	45179011	chr4	45178465	45178665	1116	670	120	1364.14	119.18	0	0.193617	Frmpd1	0.864574	0.995
chr4	102165338	102166922	chr4	102166112	102166312	1585	875	138	1363.75	97.33	0	0.0615972	Pde4b	0.557449	0.825
chr17	15858821	15860575	chr17	15859728	15859928	1755	1008	145	1363.02	79.82	0		Chd1	0.633979	0.58
chr4	148245084	148246898	chr4	148245779	148245979	1815	796	135	1362.16	134.96	0	0.996658	Casz1	0.235391	0.6
chr7	122522583	122524096	chr7	122523339	122523539	1514	857	128	1362.05	114.46	0	0.975913	Sox6	0	0
chr9	26595793	26597408	chr9	26596402	26596602	1616	710	133	1358.49	71.51	0	0.228893	Glb1l2	0	0
chr11	16457511	16460257	chr11	16459258	16459458	2747	1848	151	1355.49	75.17	0	0.205389	AK206940	0.382738	0
chr2	59331101	59332803	chr2	59331899	59332099	1703	899	132	1355.38	80.29	0	0.330555	Dapl1	0.339013	0.22
chr3	157509898	157511603	chr3	157510632	157510832	1706	835	132	1354.4	76.87	0	0.075388	Cth	0	0
chr12	27624168	27625790	chr12	27624918	27625118	1623	851	130	1353.25	100.79	0	0.365868	AK015322	0.464242	0.335
chr4	29407118	29409253	chr4	29408309	29408509	2136	1292	141	1350.94	63.21	0	0.989282	Epha7	0	0
chr5	51868249	51870573	chr5	51869615	51869815	2325	1467	148	1349.61	92.16	0	1.00142	Ppargc1a	0.300775	0.935
chr13	51086600	51088457	chr13	51087453	51087653	1858	954	135	1348.87	88.83	0	0.415415	DQ715521	0.541734	0.305
chr11	101728246	101729884	chr11	101729090	101729290	1639	945	130	1347.87	88.83	0	0.825532	Meox1	0	0
chr6	118933856	118935023	chr6	118934413	118934613	1168	658	118	1346.91	107.62	0	0.197272	Dcp1b	0	0
chr14	110476813	110478779	chr14	110477632	110477832	1967	920	137	1344.14	73.46	0	0.549407	Slitrk6	0.931841	0.105
chr18	54233242	54235953	chr18	54233931	54234131	2712	790	151	1337.89	80.29	0	0.829364	Csnk1g3	0.545924	0
chr12	35476084	35477987	chr12	35477010	35477210	1904	1027	135	1335.01	95.67	0	0.989287	Prps1l1	0.531266	0.59
chr9	49413366	49415229	chr9	49414046	49414246	1864	781	140	1334.34	90.47	0	0.0871548	Gm11149	0	0
chr11	110510103	110512220	chr11	110511237	110511437	2118	1235	140	1333.51	77.41	0	0.518166	Map2k6	0.579594	0.925
chr2	174682936	174685398	chr2	174684318	174684518	2463	1483	146	1332.41	88.83	0	0.144526	Edn3	0.234768	0
chr14	115871235	115873295	chr14	115871885	115872085	2061	751	138	1330.97	93.96	0	0.0303558	Gpc5	0	0
chr18	55110675	55113359	chr18	55112032	55112232	2685	1458	154	1329.83	66.02	0	0.291576	Zfp608	0.465723	0
chr1	164037323	164040357	chr1	164038377	164038577	3035	1155	174	1327.52	49.44	0	0.020801	AK013293	0	0
chr13	3740969	3743198	chr13	3742495	3742695	2230	1627	141	1325.57	64.92	0	0.0111241	Calml3	0	0
chr2	146393475	146395090	chr2	146394330	146394530	1616	956	136	1325	94.55	0	0.161281	Ralgapa2	0	0
chr6	82936834	82938330	chr6	82937441	82937641	1497	708	125	1324.19	102.5	0	0.566234	D6Mm5e	0.766711	0.32
chr18	78742159	78745238	chr18	78743944	78744144	3080	1886	160	1322.53	101.7	0	0.874945	Slc14a2	0.300422	0
chr2	16372204	16374062	chr2	16373274	16373474	1859	1171	133	1320.64	87.12	0	0.122192	Plxdc2	0	0
chr10	23281481	23283313	chr10	23282337	23282537	1833	957	141	1319.75	76.47	0	0.96416	AK019688	0.548581	0.14
chr6	17031886	17033703	chr6	17032436	17032636	1818	651	132	1319.09	82	0	0.516802	EG232599	0	0
chr15	83526385	83528490	chr15	83527539	83527739	2106	1255	153	1318.77	56.85	0	0.654044	Scube1	0.619953	0
chr7	150450577	150452356	chr7	150451337	150451537	1780	861	134	1318.29	85.81	0	0.643457	Kcnq1ot1	0	0
chr18	78333697	78335297	chr18	78334103	78334303	1601	507	128	1317.44	121.29	0	0.0608305	Slc14a2	0	0
chr3	149150296	149152166	chr3	149151217	149151417	1871	1022	133	1317.05	76.87	0	0.676265	BC075654	0	0
chr19	9126727	9128425	chr19	9127448	9127648	1699	822	132	1316.48	116	0	0.198565	Scgb1a1	0.435218	0.3
chr13	54427190	54429491	chr13	54427866	54428066	2302	777	145	1316.42	85.81	0	0.004687	Cplx2	0	0
chr6	66427319	66430489	chr6	66429651	66429851	3171	2433	157	1313.93	121.29	0	0.345456	Mad2l1	0.377918	0.955
chr3	45625750	45627926	chr3	45626803	45627003	2177	1154	139	1312.8	54.67	0	0.380716	Pcdh10	0.276654	0.255
chr1	56052797	56054877	chr1	56053991	56054191	2081	1295	137	1311.81	93.96	0	0.957549	AK005643	0.754808	0.6
chr12	37782565	37784900	chr12	37783078	37783278	2336	614	142	1311.48	78.58	0	0.17753	Meox2	0	0
chr11	85730969	85732588	chr11	85731837	85732037	1620	969	127	1311.12	64.92	0	0.902812	Tbx4	0.672637	0.77
chr2	167848742	167850082	chr2	167849024	167849224	1341	383	121	1307.46	92.25	0	0.0197661	AK027991	0	0
chr14	69552363	69554065	chr14	69552982	69553182	1703	720	142	1306.94	60.56	0	0.659661	Stc1	0.525264	0
chr12	95974758	95976359	chr12	95975600	95975800	1602	943	126	1302.74	97.37	0	0.629199	Flrt2	0	0
chr1	187996803	187998119	chr1	187997710	187997910	1317	1008	119	1301.67	90.54	0	0.255358	Lyplal1	0	0
chr14	14663432	14664810	chr14	14664036	14664236	1379	705	128	1301.27	72.3	0	0.618799	AK085942	0.695936	0
chr5	118084923	118086758	chr5	118085924	118086124	1836	1102	131	1299.69	82	0	0.066305	Ksr2	0	0
chr7	89573048	89574887	chr7	89573912	89574112	1840	965	131	1298.49	71.75	0	0.724837	Adamtsl3	0.451876	0.535
chr4	81865089	81867173	chr4	81866036	81866236	2085	1048	136	1297.17	87.12	0	0.654444	Nfib	0.231766	0
chr4	105389292	105391001	chr4	105390088	105390288	1710	897	128	1296.31	114.46	0	0.336096	Ppap2b	0.336454	0.98
chr14	22497661	22500120	chr14	22498885	22499085	2460	1325	143	1293.93	102.5	0	0.521702	Dupd1	0.437983	0
chr13	104370357	104371903	chr13	104370935	104371135	1547	679	124	1292.39	80.29	0	0.0799528	BC099526	0.266494	0.62
chr4	108022084	108024346	chr4	108022501	108022701	2263	518	139	1290.33	59.79	0	0.232388	2010305A19Rik	0	0
chr16	92230300	92231609	chr16	92230937	92231137	1310	738	118	1289.41	92.25	0	0.452721	AK087806	0.729564	0.665
chr5	132549189	132551561	chr5	132550157	132550357	2373	1069	141	1289.05	90.54	0	0.879463	AK140583	0.259696	0
chr13	15668102	15670427	chr13	15669463	15669663	2326	1462	140	1287.6	73.46	0	0.407197	Gli3	0	0
chr3	130017868	130020848	chr3	130018901	130019101	2981	1134	159	1286.63	60.81	0	0.915895	Col25a1	0.448993	0
chr7	119140343	119142129	chr7	119141018	119141218	1787	776	129	1286.57	105.92	0	0.135991	Usp47	0.529115	0.84
chr10	37837853	37839391	chr10	37838380	37838580	1539	628	131	1283.48	82.03	0	0.252815	AK016383	0.493498	0.645
chr8	110388264	110391107	chr8	110389954	110390154	2844	1791	149	1282.98	63.21	0	1.00406	Psmd7	0.664087	0.53
chr2	165240110	165242077	chr2	165240742	165240942	1968	733	144	1281.01	91.6	0	0.376476	Slc13a3	0.595323	0.845
chr7	77211579	77214204	chr7	77213177	77213377	2626	1699	145	1280.74	85.42	0	0.989895	DQ717161	0	0
chrX	50019759	50022505	chrX	50020503	50020703	2747	845	154	1278.43	56.36	0	0.399673	A630012P03Rik	0.352149	0.66
chr15	60672933	60674044	chr15	60673530	60673730	1112	698	112	1278.37	100.79	0	0.0116097	DQ715236	0	0
chr5	13197274	13199041	chr5	13197729	13197929	1768	556	128	1278.36	75.17	0	0.740517	AK186650	0.607244	0.495
chr6	4433149	4435302	chr6	4434326	4434526	2154	1278	145	1276.05	51.44	0	0.440091	Col1a2	0.594984	0.355
chr2	36003717	36005468	chr2	36004440	36004640	1752	824	133	1274.86	59.32	0	0.775505	Rbm18	0	0
chr7	143218691	143220572	chr7	143219556	143219756	1882	966	130	1272.28	82	0	0.416254	AK031861	0	0
chr3	86653617	86655275	chr3	86654336	86654536	1659	820	125	1270	93.96	0	0.961392	Dclk2	0.269602	0.76
chr13	56735048	56737286	chr13	56735688	56735888	2239	741	137	1269.95	61.5	0	0.175084	Tgfbi	0	0
chr2	166251521	166253608	chr2	166252577	166252777	2088	1157	134	1269.37	99.08	0	0.22104	5031425F14Rik	0.61332	0.12
chr12	15087012	15088652	chr12	15087548	15087748	1641	637	127	1265.53	74.68	0	0.00328275	AK015413	0.404878	0
chr6	30487937	30489527	chr6	30488266	30488466	1591	430	123	1263.43	92.25	0	0.0183267	Cpa2	0	0
chr5	74556910	74558735	chr5	74557467	74557667	1826	658	131	1262.91	73.09	0	0.389295	Rasl11b	0	0
chr14	46791654	46793617	chr14	46792779	46792979	1964	1226	131	1262.67	68.33	0	0.821682	Ubb	0.91187	0
chr2	17445816	17447676	chr2	17446927	17447127	1861	1212	130	1261.45	49.68	0	0.897058	Nebl	1	0
chr11	105299303	105300995	chr11	105300141	105300341	1693	939	125	1259.33	102.5	0	0.289478	March10	0	0
chr6	100482708	100484356	chr6	100483579	100483779	1649	972	124	1259.02	87.12	0	0.440619	AK006738	0	0
chr1	75688436	75690670	chr1	75688700	75688900	2235	365	136	1257.72	119.58	0	0.305878	Slc4a3	0.330797	0
chr15	43375796	43377789	chr15	43376879	43377079	1994	1184	148	1256.55	69.08	0	0.985151	Ttc35	0	0
chr18	61519443	61521584	chr18	61520376	61520576	2142	1034	134	1255.08	102.5	0	0.218723	Ppargc1b	0	0
chr3	97738304	97739867	chr3	97738963	97739163	1564	760	127	1254.37	97.88	0	0.148258	Gm5544	0	0
chr15	10557258	10559618	chr15	10558753	10558953	2361	1596	138	1252.72	88.83	0	0.146849	Gm10389	0	0
chr12	12587456	12589406	chr12	12588477	12588677	1951	1122	130	1252.67	93.96	0	0.933453	Fam49a	0	0
chr4	84282758	84284566	chr4	84283591	84283791	1809	934	127	1252.16	78.58	0	0.953672	Bnc2	0.467367	0.37
chr5	15253245	15255150	chr5	15253870	15254070	1906	726	129	1251.67	87.12	0	0.0129525	Speer7-ps1	0.746982	0.34
chr10	104462176	104463986	chr10	104462964	104463164	1811	889	135	1246.54	61.13	0	0.321072	Tmtc2	0.922099	0.925
chrX	48820148	48821791	chrX	48821013	48821213	1644	966	123	1246.45	82	0	0.650934	Hs6st2	0	0
chr1	182306130	182307919	chr1	182306865	182307065	1790	836	127	1243.91	78.58	0	0.0638277	Gapdh	0	0
chr7	83738814	83740270	chr7	83739471	83739671	1457	758	121	1242.9	85.81	0	0.130022	Agbl1	0.433379	0
chr14	22971181	22974093	chr14	22971683	22971883	2913	603	154	1241.35	62.29	0	1.00484	1700112E06Rik	0	0
chr5	44465726	44467049	chr5	44466300	44466500	1324	675	115	1239.58	107.62	0	0.046011	Prom1	0	0
chr7	4876027	4877196	chr7	4876575	4876775	1170	649	111	1238.96	97.37	0	0.202784	Nat14	0	0
chr1	26821331	26822909	chr1	26822095	26822295	1579	865	121	1238.82	82	0	0.486957	4931408C20Rik	0	0
chr5	74172842	74174846	chr5	74173325	74173525	2005	584	133	1238.24	58.79	0	0.584029	Spata18	0.476547	0
chr3	100964079	100968473	chr3	100965339	100965539	4395	1361	169	1238.23	51.25	0	0.560294	Ptgfrn	0.546882	0.55
chr5	4220094	4222066	chr5	4221066	4221266	1973	1073	129	1233.01	68.33	0	0.751534	Gm9897	0.450811	0.03
chr2	80235807	80238933	chr2	80237223	80237423	3127	1517	151	1229.95	49.69	0	0.0941295	AK139560	0.705374	0.525
chr2	157121378	157123259	chr2	157122108	157122308	1882	831	143	1228.77	62.06	0	0.564654	4922505G16Rik	0	0
chr12	88232286	88236670	chr12	88235434	88235634	4385	3249	168	1228.56	70.04	0	1.0041	6430527G18Rik	0	0
chr11	5144028	5145423	chr11	5144603	5144803	1396	676	116	1228.38	90.54	0	0.665004	kremen	0.360573	0.495
chr10	104820453	104822326	chr10	104821267	104821467	1874	915	135	1227.78	79.25	0	0.526114	Tmtc2	0.762947	0.735
chr2	35358587	35360580	chr2	35359729	35359929	1994	1243	129	1227.3	70.04	0	0.0274632	Ggta1	0	0
chr7	96406123	96408280	chr7	96407495	96407695	2158	1473	132	1224.35	46.12	0	0.439797	Tmem135	0.256838	0
chr18	44958192	44959728	chr18	44958726	44958926	1537	635	129	1223.92	77.21	0	0.0262365	Mcc	0	0
chr9	61010837	61012504	chr9	61011796	61011996	1668	1060	128	1220.09	87.5	0	0.691091	AK167957	0.341332	0.64
chr14	24320871	24322510	chr14	24321455	24321655	1640	685	121	1219.5	75.17	0	0.758336	Kcnma1	0	0
chr3	66177624	66179847	chr3	66178994	66179194	2224	1471	142	1219.1	63.96	0	0.910487	Veph1	0.88619	1
chr10	57316140	57317877	chr10	57316960	57317160	1738	921	123	1217.7	87.12	0	0.177557	Pkib	0	0
chr18	23788557	23790248	chr18	23789129	23789329	1692	673	123	1217.57	83.71	0	0.142105	Dtna	0	0
chr3	30146386	30148418	chr3	30147084	30147284	2033	799	132	1217.34	90.57	0	0.934788	Mecom	0	0
chr4	84048860	84050557	chr4	84049874	84050074	1698	1115	122	1215.76	85.42	0	1.00472	Bnc2	0	0
chr3	86462252	86464537	chr3	86463546	86463746	2286	1395	143	1215.42	58.4	0	0.726605	Mab21l2	0.453392	0
chr2	51262952	51264748	chr2	51263968	51264168	1797	1117	124	1214.22	104.21	0	0.38457	AK006824	0	0
chr17	11785423	11787224	chr17	11786220	11786420	1802	898	124	1212.78	82	0	0.0076236	Park2	0	0
chr10	115568435	115570151	chr10	115569254	115569454	1717	920	122	1210.05	78.58	0	0.117408	4933416C03Rik	0	0
chr7	86536081	86537533	chr7	86536825	86537025	1453	845	121	1209.16	94.92	0	0.00623773	Fanci	0	0
chr2	141704927	141706628	chr2	141705564	141705764	1702	738	139	1207.09	71.19	0	0.988719	Macrod2	0.427396	0
chr13	30576056	30577472	chr13	30576762	30576962	1417	807	115	1206.55	90.54	0	0.140472	Uqcrfs1	0.628531	0.14
chr17	45144322	45146447	chr17	45145612	45145812	2126	1391	136	1206.04	86.02	0	0.0635597	Supt3h	0	0
chr3	152427547	152428805	chr3	152427955	152428155	1259	509	111	1204.42	100.79	0	0.0384332	Pigk	0	0
chr1	195515385	195516738	chr1	195516051	195516251	1354	767	118	1202.4	77.12	0	0.944569	AK014513	0.533629	0.835
chr3	148005481	148007448	chr3	148006392	148006592	1968	1012	135	1200.33	83.42	0	0.572402	Lphn2	0	0
chr12	34771693	34772923	chr12	34772165	34772365	1231	573	110	1200.08	78.58	0	0.913433	Twist1	0	0
chr19	59711318	59713314	chr19	59712008	59712208	1997	791	127	1199.57	76.87	0	0.87516	Emx2	0.742485	0.34
chr10	120308585	120310684	chr10	120309478	120309678	2100	994	129	1199.39	78.58	0	0.871452	Msrb3	0.303478	0
chr17	87562955	87564645	chr17	87563743	87563943	1691	889	126	1199.3	71.19	0	0.0245058	Socs5	0	0
chr13	116265604	116267174	chr13	116266150	116266350	1571	647	118	1198.8	97.37	0	0.814696	Itga1	0	0
chr4	10075143	10076627	chr4	10075629	10075829	1485	587	117	1198.1	97.37	0	0.126042	4930448K20Rik	0	0
chr15	32077765	32080194	chr15	32078701	32078901	2430	1037	135	1197.56	44.42	0	0.0304574	Tas2r119	0	0
chr10	13095250	13097254	chr10	13096332	13096532	2005	1183	128	1197.45	64.92	0	0.551395	Phactr2	0.464571	0
chr13	4969090	4971533	chr13	4970714	4970914	2444	1725	135	1194.35	73.46	0	0.0125188	Akr1e1	0.394187	0
chr1	165287709	165289342	chr1	165288299	165288499	1634	691	119	1193.27	64.92	0	0.690976	Gorab	0.549908	0
chr1	24200976	24203892	chr1	24203015	24203215	2917	2140	143	1193.14	51.25	0	0.126659	Col9a1	0	0
chr8	59185069	59186819	chr8	59185882	59186082	1751	914	132	1192.71	64.12	0	0.938665	Fbxo8	0	0
chr8	8240613	8242845	chr8	8241184	8241384	2233	672	131	1192.47	88.83	0	0.857086	AK042353	0.405466	0.665
chr4	28789178	28791308	chr4	28790190	28790390	2131	1113	129	1191.51	82	0	0.816209	Epha7	0.578404	0.635
chr15	22150401	22151524	chr15	22151002	22151202	1124	702	111	1191.26	99.37	0	0.292486	Gm5803	0	0
chr1	78563485	78565567	chr1	78565045	78565245	2083	1661	128	1190.47	44.42	0	0.00871054	Mogat1	0	0
chr1	37276658	37278169	chr1	37277058	37277258	1512	501	116	1189.28	95.67	0	0.273151	Cnga3	0	0
chr13	28781706	28783446	chr13	28782352	28782552	1741	747	121	1189.11	78.58	0	0.072661	BC025054	0.608046	0
chr2	114678366	114680609	chr2	114679758	114679958	2244	1493	134	1188.76	46.08	0	0.525977	Atpbd4	0.827463	0
chr12	80807948	80809886	chr12	80808835	80809035	1939	988	126	1188.19	66.62	0	0.915358	Rad51l1	0.594427	0.99
chr17	59543413	59544841	chr17	59544026	59544226	1429	714	115	1188.02	71.75	0	0.778955	DQ550653	1	0.385
chr8	94047555	94050377	chr8	94049089	94049289	2823	1635	141	1187.64	51.25	0	0.789907	Fto	0.262934	0.985
chr4	14024499	14025929	chr4	14025160	14025360	1431	762	114	1187.35	99.08	0	0.20244	AK144882	0	0
chr19	53138898	53140254	chr19	53139350	53139550	1357	553	117	1187.15	80.09	0	0.496384	AK018858	0.94469	0.855
chr6	98062917	98065379	chr6	98064421	98064621	2463	1605	137	1187.1	82.63	0	0.0369748	Mitf	0.459789	0.44
chr8	49695576	49698402	chr8	49696982	49697182	2827	1507	141	1186.81	52.96	0	0.129607	Odz3	0.242038	0.87
chr17	26967862	26969175	chr17	26968488	26968688	1314	727	111	1184.31	82	0	0.277589	Nkx2-5	0.628332	0.19
chr4	141481242	141482728	chr4	141481976	141482176	1487	835	116	1183.14	80.29	0	0.0994331	Fhad1	0	0
chr17	45323767	45325660	chr17	45324837	45325037	1894	1171	132	1182.9	82.03	0	0.796979	Supt3h	0.330164	0.76
chr12	107149128	107150981	chr12	107150002	107150202	1854	975	141	1182.63	45.6	0	0.619863	AK043332	0.444145	0.7
chr1	67511400	67512978	chr1	67512198	67512398	1579	899	117	1182.17	82	0	0.0038995	BC108272	0	0
chr5	13326768	13328347	chr5	13327524	13327724	1580	857	117	1181.85	78.58	0	0.293264	Sema3a	0.515516	0.41
chr8	28071151	28072776	chr8	28071852	28072052	1626	802	118	1181.71	95.67	0	0.969069	Zfp703	1	0.17
chr11	66795830	66798582	chr11	66797096	66797296	2753	1367	139	1177.34	52.96	0	0.0102142	Gm12298	0	0
chr18	55974578	55977046	chr18	55976074	55976274	2469	1597	134	1175.9	64.92	0	0.960511	Gramd3	0.78201	0.76
chr5	38475914	38477988	chr5	38477332	38477532	2075	1519	131	1175.48	69.24	0	0.53205	Stx18	0	0
chr18	46878629	46880402	chr18	46879225	46879425	1774	697	136	1174.85	64.4	0	0.0107865	Cdo1	0.532995	0.745
chr10	23208314	23209826	chr10	23208975	23209175	1513	762	115	1174.74	92.25	0	0.778671	AK019688	0.416667	0.73
chr7	102724383	102726175	chr7	102725221	102725421	1793	939	121	1174.17	80.29	0	0.812995	Odz4	0.912388	0.6
chr2	141554367	141556670	chr2	141554989	141555189	2304	723	134	1174.11	73.09	0	0.602768	Macrod2	0.293964	0
chr7	77933760	77935581	chr7	77934804	77935004	1822	1145	127	1173.23	57.84	0	0.834611	AK143760	0	0
chr3	55339359	55343128	chr3	55340527	55340727	3770	1269	170	1172.07	52.34	0	0.703114	Dclk1	0	0
chr12	41156078	41157737	chr12	41156632	41156832	1660	655	118	1171.44	100.79	0	0.119368	Zfp277	0	0
chr13	56212230	56214953	chr13	56213900	56214100	2724	1771	137	1170.97	83.71	0	0.713676	H2afy	0	0
chr2	38678080	38680562	chr2	38678547	38678747	2483	568	137	1169.99	47.67	0	0.972299	Mir181a-2	0.443191	0.63
chr15	3338088	3339576	chr15	3338548	3338748	1489	561	114	1168.24	90.54	0	0.351387	Ghr	0	0
chr6	16282548	16285599	chr6	16283586	16283786	3052	1139	143	1166.55	44.42	0	1.00469	Tcfec	0.315634	0.195
chr2	141492318	141494722	chr2	141493823	141494023	2405	1606	132	1164.87	46.12	0	0.0677626	Macrod2	0.695091	0
chr15	4176825	4179293	chr15	4178098	4178298	2469	1374	133	1163.19	44.42	0	0.023283	Oxct1	0	0
chr1	140615422	140616754	chr1	140615970	140616170	1333	649	110	1162.99	92.25	0	0.187179	AK154631	0	0
chr2	140998163	141000219	chr2	140998766	140998966	2057	704	134	1162.94	70.91	0	0.768912	Flrt3	0	0
chr4	71864193	71866958	chr4	71865774	71865974	2766	1682	138	1162.26	68.33	0	0.890067	AK042990	0.541049	0.635
chr4	70791370	70793307	chr4	70792027	70792227	1938	758	123	1161.56	63.21	0	0.837243	Megf9	0.745999	0
chr2	18971295	18972898	chr2	18971776	18971976	1604	582	116	1160.43	66.62	0	0.568507	4930426L09Rik	0	0
chr5	45076499	45078549	chr5	45077433	45077633	2051	1035	125	1158.87	76.87	0	0.105759	AK090251	0	0
chr6	7422904	7424912	chr6	7423716	7423916	2009	913	124	1156.35	49.54	0	0.575209	Tac1	0.620518	0.105
chr2	115216892	115218854	chr2	115217773	115217973	1963	982	123	1154.97	59.79	0	0.879662	AK019710	0.494903	0.77
chr13	32609227	32611321	chr13	32610439	32610639	2095	1313	147	1153.95	45.55	0	0.469917	Gmds	0.458453	0
chr2	101842536	101844225	chr2	101843335	101843535	1690	900	120	1153.85	88.98	0	0.328917	AK079670	0	0
chr6	143519694	143521275	chr6	143520399	143520599	1582	806	115	1153.14	85.42	0	1.00463	AK086149	0.638204	0.44
chr2	63667581	63669228	chr2	63668521	63668721	1648	1041	119	1152.83	93.75	0	0.1747	Fign	0	0
chr2	114867122	114869200	chr2	114867989	114868189	2079	968	125	1151.81	47.83	0	0.971179	AK019710	0.646294	0
chr13	71206446	71208742	chr13	71207358	71207558	2297	1013	129	1151.25	42.71	0	0.0150134	AK049017	0.78223	0
chr13	110609806	110614527	chr13	110612738	110612938	4722	3033	170	1151.01	38.14	0	0.824117	AK087292	0	0
chr13	56104559	56106388	chr13	56105487	56105687	1830	1029	120	1150.24	87.12	0	0.720442	AK043531	0	0
chr4	105774240	105777250	chr4	105775218	105775418	3011	1079	148	1149.88	48.94	0	0.262841	Usp24	0.26412	0
chr4	109791661	109793186	chr4	109792167	109792367	1526	607	117	1149.43	98.52	0	0.0786823	Elavl4	0	0
chr6	52810325	52812915	chr6	52812040	52812240	2591	1816	134	1149.17	71.75	0	0.626569	Jazf1	0.20695	0.8
chr1	76076321	76077757	chr1	76076905	76077105	1437	685	117	1148.92	75.56	0	0.59535	AK162144	0	0
chr7	77957352	77960961	chr7	77959143	77959343	3610	1892	150	1148.84	44.42	0	0.318358	AK143760	0.406207	0.125
chr18	13691313	13693678	chr18	13692203	13692403	2366	991	139	1146.18	69.52	0	0.224196	Zfp521	0.744609	0.345
chr8	127765668	127767770	chr8	127766460	127766660	2103	893	126	1145.83	58.08	0	0.275423	Disc1	0.373454	0
chr4	7031939	7033503	chr4	7032651	7032851	1565	813	114	1144.33	82	0	0.0262658	Tox	0	0
chr17	12917921	12919441	chr17	12918327	12918527	1521	507	113	1143.9	75.17	0	0.112101	Airn	0.330263	0
chr4	140239663	140241141	chr4	140239995	140240195	1479	433	112	1143.02	73.46	0	0.131148	AK043690	0.97023	0.935
chrX	104061814	104063432	chrX	104062487	104062687	1619	774	115	1141.96	73.46	0	0.106567	Zcchc5	0	0
chr18	83515975	83517889	chr18	83517309	83517509	1915	1435	121	1140.83	64.92	0	0.00321365	AK014992	0	0
chr3	156768156	156769639	chr3	156768921	156769121	1484	866	120	1138.51	61.18	0	0.36522	Negr1	0.727579	0
chr2	51702349	51705115	chr2	51704228	51704428	2767	1980	136	1137.39	58.08	0	0.336292	Rbm43	0.201012	0.165
chr10	87507837	87509768	chr10	87508873	87509073	1932	1137	121	1136.36	87.12	0	0.95066	Pmch	0.917659	0
chr18	17444316	17446970	chr18	17444899	17445099	2655	684	134	1135.67	66.62	0	0.021165	4921533I20Rik	0	0
chr1	74320926	74322759	chr1	74321539	74321739	1834	714	119	1135.61	75.17	0	0.210085	Gpbar1	0.109656	0
chr6	51119641	51122068	chr6	51121056	51121256	2428	1516	130	1134.24	100.79	0	0.611562	Mir148a	0.409971	0.905
chr10	18535850	18537450	chr10	18536368	18536568	1601	619	114	1133.43	78.58	0	0.17369	DQ556759	0	0
chr12	29017157	29018409	chr12	29017683	29017883	1253	627	106	1132.81	71.75	0	0.172738	Dcdc2c	0.326677	0.525
chr18	51866727	51868243	chr18	51867541	51867741	1517	915	112	1131.05	95.67	0	0.1129	DQ556351	0	0
chr15	11351745	11353073	chr15	11352176	11352376	1329	532	112	1126.77	77.12	0	0.233807	Tars	0	0
chr4	72701865	72704338	chr4	72702700	72702900	2474	936	130	1124.15	87.12	0	0.47814	Aldoart1	0.307319	0.775
chr8	40400049	40402763	chr8	40401710	40401910	2715	1762	134	1123.32	54.67	0	0.0187195	AK080223	0.693073	0.99
chr10	3497148	3498831	chr10	3497756	3497956	1684	709	116	1122.95	75.17	0	0.0013698	Ipcef1	0	0
chr3	121627319	121628735	chr3	121627763	121627963	1417	545	109	1120.31	102.5	0	0.182574	Arhgap29	0	0
chr12	80635438	80637760	chr12	80635822	80636022	2323	485	127	1119.62	54.67	0	0.133391	Rad51l1	0.499569	0
chr5	42141203	42142581	chr5	42141686	42141886	1379	584	108	1118.46	95.67	0	0.879658	Nkx3-2	0.564586	0.915
chr3	102452526	102453739	chr3	102453031	102453231	1214	606	104	1117.48	83.71	0	0.166472	Tspan2	0.5169	0.87
chr17	3435717	3437622	chr17	3436133	3436333	1906	517	120	1116.45	58.08	0	0.00498699	Tfb1m	0	0
chr10	93573356	93574886	chr10	93574129	93574329	1531	874	111	1112.7	47.83	0	0.0411444	Fgd6	0	0
chr11	45254494	45256268	chr11	45254895	45255095	1775	502	116	1111.11	75.17	0	0.976352	AK144274	0	0
chr3	54769129	54770445	chr3	54769696	54769896	1317	668	106	1110.47	88.83	0	0.831264	6030405A18Rik	0.902736	0.895
chr18	78750626	78751852	chr18	78751062	78751262	1227	537	106	1109.74	82.63	0	0.83451	Slc14a2	0	0
chr19	30637946	30639306	chr19	30638437	30638637	1361	592	122	1109.67	74.52	0	0.013274	Prkg1	0	0
chr1	163973507	163975554	chr1	163974593	163974793	2048	1187	124	1109.04	61.97	0	0.687802	AK013293	0.234489	0
chr11	51351323	51353694	chr11	51351975	51352175	2372	753	127	1108.64	85.42	0	0.0946502	Col23a1	0	0
chr4	43099246	43101395	chr4	43100501	43100701	2150	1356	123	1108.33	70.04	0	0.0417433	Unc13b	0	0
chr17	86652611	86653979	chr17	86653226	86653426	1369	716	107	1107.43	68.33	0	0.0153691	Prkce	0.456871	0
chr5	78260593	78262482	chr5	78261547	78261747	1890	1055	138	1107.24	55.09	0	0.441118	Pea15b	0	0
chr14	101297883	101300437	chr14	101299510	101299710	2555	1728	130	1106.84	63.21	0	0.389157	1700110M21Rik	0	0
chr3	56274298	56276455	chr3	56275061	56275261	2158	864	123	1106.43	63.21	0	0.531478	Nbea	0	0
chr8	48201966	48203712	chr8	48202718	48202918	1747	853	115	1105.24	58.08	0	0.736689	AK141748	0.38488	0.985
chr19	45000635	45002758	chr19	45001763	45001963	2124	1229	128	1104.92	71.19	0	0.44109	Fam178a	0	0
chr2	117548970	117550767	chr2	117549835	117550035	1798	966	116	1104.85	97.37	0	0.495892	AK029598	0.843072	0.975
chr9	32630934	32632337	chr9	32631501	32631701	1404	668	109	1104.59	80.15	0	0.778416	Ets1	0.9665	0.65
chr17	17370918	17372571	chr17	17371597	17371797	1654	780	113	1104.07	99.08	0		AK138383	0.396854	0.74
chr12	110833971	110836028	chr12	110834699	110834899	2058	829	137	1103.68	43.32	0	0.00222287	Mir136	0.277589	0
chr13	26645429	26647085	chr13	26646039	26646239	1657	711	113	1103.21	52.96	0	0.41419	Hdgfl1	1	0
chr16	25839089	25840699	chr16	25839960	25840160	1611	972	112	1102.73	92.25	0	0.004022	Trp63	0	0
chr1	13824384	13826242	chr1	13825127	13825327	1859	844	117	1102.03	76.87	0	0.928451	Gm5523	0.588805	0
chr4	84099503	84101140	chr4	84100197	84100397	1638	795	115	1101.39	58.79	0	0.972887	Bnc2	0.616982	0
chr10	44949165	44950973	chr10	44949887	44950087	1809	823	121	1098.21	71.19	0	0.124297	Popdc3	0	0
chr17	45139795	45142393	chr17	45140453	45140653	2599	759	130	1097.68	76.87	0	0.0112717	Supt3h	0.337182	0
chr1	197067592	197068530	chr1	197067820	197068020	939	329	202	1096.93	23.36	0		Cr2	0.979744	0.425
chr8	43376015	43377843	chr8	43376973	43377173	1829	1059	117	1096.56	56.37	0	0.190351	Zfp353	0.56674	0
chr14	110674801	110676418	chr14	110675518	110675718	1618	818	120	1095.53	66.74	0	0.0316715	Slitrk6	0.693878	0.94
chr13	26024532	26026469	chr13	26024843	26025043	1938	412	118	1094.92	68.33	0	0.619304	AK132076	0	0
chr10	56324925	56326469	chr10	56325546	56325746	1545	722	111	1094.51	83.71	0	0.780973	AK146861	0	0
chr9	54686493	54687570	chr9	54686896	54687096	1078	504	100	1094.25	100.79	0	0.88006	Ireb2	0	0
chr8	10356707	10357865	chr8	10357345	10357545	1159	739	101	1093.33	82	0	0.0028209	Myo16	0	0
chr18	83553485	83555033	chr18	83554260	83554460	1549	876	110	1093.31	80.29	0	0.0269459	AK014992	0	0
chr1	152527206	152530142	chr1	152529346	152529546	2937	2241	135	1092.03	52.96	0	0.326735	AK143102	0.351499	0
chr5	74783513	74785793	chr5	74784295	74784495	2281	883	125	1090.85	80.29	0	0.3962	Scfd2	0.516667	0
chr8	8946862	8948613	chr8	8947877	8948077	1752	1116	114	1090.31	66.62	0	0.24879	Arglu1	0	0
chr8	43401483	43403140	chr8	43401948	43402148	1658	566	112	1089.21	95.67	0	0.399281	Zfp353	0.957151	0.725
chr8	64308873	64310519	chr8	64309746	64309946	1647	974	113	1089	64.27	0	0.570454	AK084432	0.0680437	0
chr1	92247765	92250915	chr1	92250202	92250402	3151	2538	138	1088.45	51.25	0	0.0468412	Cxcr7	0.458413	0
chr9	117158079	117159991	chr9	117158732	117158932	1913	754	117	1088.04	64.92	0	0.605321	AK086087	0.497385	0
chr13	110782671	110785256	chr13	110783504	110783704	2586	934	129	1087.99	54.67	0	0.219363	Pde4d	0	0
chr10	87320094	87322930	chr10	87321988	87322188	2837	1995	133	1086.98	59.79	0	0.961299	Igf1	0.213329	0.955
chr12	35075381	35078094	chr12	35076338	35076538	2714	1058	131	1086.71	52.96	0	0.980845	Hdac9	0.377073	0.455
chr4	13406623	13409335	chr4	13407227	13407427	2713	705	139	1086.34	70.33	0	0.11814	AK002417	0	0
chr13	79273995	79276653	chr13	79274933	79275133	2659	1039	130	1085.45	59.79	0	0.909235	AK051417	0.343868	0.895
chr7	89156457	89158382	chr7	89157554	89157754	1926	1198	117	1084.73	73.46	0	0.771006	Bnc1	0.31013	0
chr12	80845536	80847733	chr12	80846040	80846240	2198	605	122	1084.19	46.12	0	0.921503	Rad51l1	0.387802	0
chr2	110362946	110364432	chr2	110363630	110363830	1487	785	108	1084.13	83.71	0	0.494096	Slc5a12	0.671602	0.945
chr14	68572864	68574260	chr14	68573440	68573640	1397	677	106	1084.07	80.29	0	0.834755	Dock5	0.726361	0.345
chr1	68833542	68835221	chr1	68834443	68834643	1680	1002	112	1083.02	66.62	0	0.273772	Erbb4	0	0
chr9	32504245	32506039	chr9	32505381	32505581	1795	1237	122	1082.47	76.47	0	0.238899	Ets1	0	0
chr3	151554126	151555944	chr3	151554853	151555053	1819	828	120	1082.45	63.77	0	0.695464	Ptgfr	0.861386	0
chr11	74886507	74888713	chr11	74887790	74887990	2207	1384	122	1082.12	52.96	0	0.846749	Mir684-1	0.56437	0
chr17	35846927	35848360	chr17	35847717	35847917	1434	891	109	1081.59	77.86	0	0.206444	Ddr1	0	0
chr2	170102453	170103886	chr2	170103071	170103271	1434	719	109	1081.59	60.38	0	0.179775	Bcas1	0.295185	0
chr18	35691286	35692551	chr18	35691898	35692098	1266	713	105	1081.44	84.22	0	0.258376	AK080350	0	0
chr4	154145013	154146705	chr4	154145732	154145932	1693	820	112	1079.4	83.71	0	1.00198	Ttc34	0.22695	0.625
chr4	32022898	32024354	chr4	32023473	32023673	1457	676	107	1079.32	88.83	0	0.995243	Map3k7	0.837225	0.91
chr4	144472419	144473700	chr4	144472798	144472998	1282	480	103	1079.01	68.33	0	0.0811847	Dhrs3	0	0
chr16	30627067	30628765	chr16	30627940	30628140	1699	974	112	1077.74	61.5	0	0.327144	Fam43a	0	0
chr5	13504505	13507398	chr5	13505173	13505373	2894	769	133	1076.12	39.29	0	0.128894	Sema3a	0	0
chr7	81475006	81476712	chr7	81475682	81475882	1707	777	112	1075.54	66.62	0	0.113	Slco3a1	1	0.075
chr8	99387498	99389259	chr8	99387984	99388184	1762	587	113	1074.11	68.33	0	0.0657036	AK006709	0.735378	0
chr15	38781480	38784008	chr15	38782544	38782744	2529	1165	139	1073.79	57.58	0	0.211693	Baalc	0.276108	0.13
chr19	28539815	28541685	chr19	28540339	28540539	1871	625	115	1072.25	82	0	0.215969	Glis3	0	0
chr1	164172880	164174602	chr1	164173392	164173592	1723	613	112	1071.16	63.21	0	0.0373608	Dnm3os	0	0
chr1	165782755	165784578	chr1	165783330	165783530	1824	676	114	1071.11	68.33	0	0.982757	Kifap3	0.693363	0
chr16	63075342	63076690	chr16	63075943	63076143	1349	702	104	1071.09	68.33	0	0.549782	Pros1	0.738872	0.11
chr12	108207499	108209329	chr12	108208170	108208370	1831	772	115	1069.28	75.17	0	0.695294	4933406K04Rik	0	0
chr7	103888313	103889667	chr7	103888801	103889001	1355	589	104	1069.14	85.42	0	0.805393	AK053790	0	0
chr12	44956893	44958341	chr12	44957367	44957567	1449	575	106	1067.74	83.71	0	0.18701	Dnajb9	0	0
chr15	56871288	56873026	chr15	56872135	56872335	1739	948	112	1066.82	83.71	0	0.848576	BC026439	0.484465	0
chr16	95192579	95194861	chr16	95193866	95194066	2283	1388	122	1064.99	61.5	0	0.173129	Kcnj6	0	0
chr8	111122049	111123797	chr8	111122908	111123108	1749	960	112	1064.14	71.75	0	0.762505	AK080070	0	0
chr4	10256263	10258364	chr4	10257469	10257669	2102	1307	127	1063.99	52.83	0	0.0091348	AK007260	0	0
chr6	148244481	148246712	chr6	148245717	148245917	2232	1337	121	1063.67	58.08	0	0.245254	Rps4x	0	0
chr2	106300293	106303451	chr2	106301245	106301445	3159	1053	137	1063.64	41.83	0	0.673104	Dcdc5	0.5	0.97
chr5	68138369	68139786	chr5	68138942	68139142	1418	674	105	1063.29	73.46	0	0.575667	AK035785	0	0
chr12	58221304	58222814	chr12	58222029	58222229	1511	826	108	1062.93	85.42	0	0.0407812	Slc25a21	0	0
chr1	81604751	81606832	chr1	81605457	81605657	2082	807	121	1062.25	68.33	0	0.554973	9430031J16Rik	0	0
chr5	107704617	107706321	chr5	107705266	107705466	1705	750	116	1062.09	84.54	0	0.0619422	Tgfbr3	0	0
chr15	47348075	47349355	chr15	47348711	47348911	1281	737	105	1062.02	74.68	0	0.38652	AB349790	0.385937	0.965
chr3	80681837	80683304	chr3	80682516	80682716	1468	780	106	1061.93	71.75	0	0.675582	Glrb	0.529652	0.41
chr11	119072694	119074120	chr11	119073449	119073649	1427	856	105	1060.49	99.08	0	0.0517438	Tbc1d16	0	0
chr8	27782833	27784750	chr8	27783803	27784003	1918	1071	115	1060.35	63.21	0	0.658201	Zfp703	0.778821	0
chr14	34576520	34578091	chr14	34577111	34577311	1572	692	109	1058.88	92.25	0	0.353526	AK076784	0	0
chr5	74567690	74569948	chr5	74569267	74569467	2259	1678	121	1057.64	66.62	0	0.776512	Rasl11b	0.213463	0.125
chr9	71821871	71824655	chr9	71823964	71824164	2785	2194	133	1057.59	50.85	0	0.998891	Tcf12	1	0
chr13	42849189	42851451	chr13	42850632	42850832	2263	1544	121	1056.75	85.42	0	0.190844	Phactr1	0.446065	0.89
chr4	138814855	138816076	chr4	138815413	138815613	1222	659	100	1056.12	90.54	0	0.98976	Capzb	0	0
chr15	38098806	38100440	chr15	38099623	38099823	1635	918	109	1054.69	76.87	0	0.463455	Odf1	0	0
chr3	147998511	148000146	chr3	147999206	147999406	1636	796	109	1054.41	80.29	0	0.923377	Lphn2	0.825688	0.93
chr4	97772576	97776422	chr4	97774225	97774425	3847	1750	145	1054.03	23.92	0	0.00984648	Nfia	0.534581	0
chr2	58563795	58565051	chr2	58564344	58564544	1257	650	111	1053.76	70.45	0	0.121243	Upp2	0.60828	0.395
chr18	62203222	62204721	chr18	62203761	62203961	1500	640	106	1052.31	76.87	0	0.0063562	Sh3tc2	0	0
chr6	46452103	46453788	chr6	46452890	46453090	1686	888	127	1050.34	47.83	0	0.0659173	AK018905	0	0
chr4	58558473	58560498	chr4	58559720	58559920	2026	1348	119	1050.33	71.51	0	0.0285656	Lpar1	0.567407	0
chr6	5030507	5031814	chr6	5031170	5031370	1308	764	102	1050.08	87.64	0	0.184374	Ppp1r9a	0.684009	0
chr3	69148315	69150550	chr3	69149340	69149540	2236	1126	120	1050.06	63.21	0		Ppm1l	0.540492	0
chr2	37840621	37842226	chr2	37841392	37841592	1606	872	108	1049.18	85.42	0	0.992754	AK052627	0	0
chr2	34107347	34110103	chr2	34108760	34108960	2757	1514	135	1048.89	54.87	0	0.977977	AK138624	0.174166	0
chr2	93377879	93379208	chr2	93378497	93378697	1330	719	102	1048.74	85.42	0	0.19722	AK143789	0	0
chr10	43459274	43460931	chr10	43460026	43460226	1658	853	109	1048.31	111.04	0	0.558475	F830002L21Rik	0.529873	0.885
chr16	30189783	30192383	chr16	30191280	30191480	2601	1598	127	1048.03	78.58	0	0.0510452	Cpn2	0	0
chr2	115890393	115891554	chr2	115890970	115891170	1162	678	98	1048.03	63.21	0	0.977415	Meis2	0.94143	0.66
chr11	110822523	110824087	chr11	110823240	110823440	1565	818	107	1047.14	75.17	0	0.780524	Kcnj16	0.692455	0.765
chr12	105954062	105955875	chr12	105954966	105955166	1814	1005	112	1047.05	56.37	0	0.12885	Dicer1	0.332598	0.485
chr1	56595661	56597527	chr1	56596546	56596746	1867	986	113	1046.78	80.29	0	1.0046	Hsfy2	0	0
chr1	18296922	18298490	chr1	18297619	18297819	1569	798	107	1046	71.75	0	1.00469	Gm15386	0	0
chr10	74142350	74144119	chr10	74142984	74143184	1770	735	134	1045.82	55.13	0	0.0136453	Pcdh15	0	0
chr16	52133887	52135555	chr16	52134736	52134936	1669	950	109	1045.29	56.37	0	0.36299	Cblb	0.767386	0.18
chr18	55586652	55588394	chr18	55587143	55587343	1743	592	113	1045.04	76.27	0	0.6696	AK163160	0.391504	0.95
chr18	83692763	83694637	chr18	83693401	83693601	1875	739	113	1044.76	80.29	0	0.953641	AK014992	0	0
chr4	6744700	6747049	chr4	6745365	6745565	2350	766	133	1044.36	60.2	0	0.0311195	Tox	0	0
chr17	66894580	66896841	chr17	66895804	66896004	2262	1325	120	1044.31	51.25	0	0.87687	9130404H23Rik	0	0
chr1	139794433	139797637	chr1	139796492	139796692	3205	2160	135	1043.84	35.87	0	0.594444	AK076660	0.636392	0.595
chr13	77548807	77552124	chr13	77550268	77550468	3318	1562	163	1043.26	29.66	0	0.987112	2210408I21Rik	0.43684	0
chr2	93529548	93531429	chr2	93530640	93530840	1882	1193	113	1043	68.33	0	0.946588	Ext2	0	0
chr2	134861105	134862787	chr2	134861834	134862034	1683	830	109	1041.47	78.58	0	0.083514	Plcb1	0.58918	0.555
chr14	23933551	23935658	chr14	23934463	23934663	2108	1013	117	1040.75	64.92	0	0.525192	Gm10248	0	0
chr3	34016108	34017772	chr3	34016967	34017167	1665	960	111	1039.93	85.81	0	0.164181	Dnajc19	0	0
chr8	8209986	8212004	chr8	8211182	8211382	2019	1297	118	1039.27	68.33	0	0.585345	AK042353	0	0
chr2	169524650	169526312	chr2	169525386	169525586	1663	837	118	1039.19	69.36	0	0.713772	AK033180	0	0
chr9	49767394	49768844	chr9	49768108	49768308	1451	815	104	1039.14	88.83	0	0.0846175	AK044673	0	0
chr17	51899112	51901286	chr17	51899533	51899733	2175	522	118	1038.28	56.37	0	0.966739	AK088368	0.563017	0.735
chr2	5721356	5722763	chr2	5722098	5722298	1408	843	103	1038.25	78.58	0	0.0688009	Cdc123	0	0
chr12	72349578	72350898	chr12	72350386	72350586	1321	909	101	1037.41	59.79	0	0.768735	2700049A03Rik	0	0
chr12	72644312	72646499	chr12	72644682	72644882	2188	471	121	1037.37	49.26	0	0.0244226	AK035761	0.390946	0.29
chr18	48266377	48268909	chr18	48267882	48268082	2533	1606	144	1036.4	46.72	0	0.151876	AK148393	0	0
chr8	110550228	110552704	chr8	110551456	110551656	2477	1329	123	1036.2	64.92	0	0.896014	Psmd7	0.211228	0
chr17	11279263	11281402	chr17	11280020	11280220	2140	858	117	1033.44	76.87	0	0.490705	AK080902	0	0
chr18	56221829	56225118	chr18	56222638	56222838	3290	910	142	1033.41	34.35	0	0.271224	Gramd3	0.270599	0
chr2	109828888	109830601	chr2	109829528	109829728	1714	741	109	1033.15	70.04	0	0.805555	Lgr4	0	0
chr7	58096654	58099034	chr7	58098220	58098420	2381	1667	143	1032.9	46.61	0	0.98789	Nell1	0.460084	0.435
chr6	16753990	16755654	chr6	16754629	16754829	1665	740	108	1032.85	73.46	0	0.705252	Tcfec	0	0
chr14	100697865	100699682	chr14	100698162	100698362	1818	398	111	1032.74	66.62	0	0.652197	AK015818	0.52284	0
chr11	20488458	20490279	chr11	20489437	20489637	1822	1080	111	1031.72	99.08	0	0.196583	Sertad2	0	0
chr14	76968512	76970082	chr14	76969346	76969546	1571	935	106	1031.71	68.33	0	0.368962	Serp2	0.48535	0
chr12	41198115	41201373	chr12	41198321	41198521	3259	307	138	1028.85	38.14	0	0.230813	Dock4	0.328422	0
chr16	85099390	85102038	chr16	85101110	85101310	2649	1821	126	1026.41	82	0	0.0502346	App	0	0
chr10	37355619	37357964	chr10	37357076	37357276	2346	1558	120	1026.21	51.25	0	0.323516	AK040320	1	0
chr1	63598879	63600327	chr1	63599249	63599449	1449	471	104	1025.8	58.08	0	0.0475806	Adam23	0	0
chr14	118079682	118081498	chr14	118080514	118080714	1817	933	113	1025.46	66.74	0	0.514896	Gpc6	0.800661	0
chr3	131036676	131038854	chr3	131037394	131037594	2179	819	117	1024.67	59.79	0	0.00970831	Sgms2	0	0
chr6	50906417	50908792	chr6	50907559	50907759	2376	1243	129	1023.74	31.98	0	0.937899	AK145307	0.912421	0.165
chr10	43441088	43443743	chr10	43442751	43442951	2656	1764	128	1023.5	66.74	0	0.679927	F830002L21Rik	0.417702	0.925
chr11	18956221	18958323	chr11	18957500	18957700	2103	1380	121	1022.69	48.94	0	0.29728	Meis1	0.318268	0.485
chr7	6679873	6682178	chr7	6681600	6681800	2306	1828	119	1022.21	42.71	0	0.01078	Peg3	0	0
chr19	15800780	15802537	chr19	15801613	15801813	1758	934	109	1021.59	88.83	0	0.73956	Psat1	0	0
chr6	5966031	5967948	chr6	5966961	5967161	1918	1031	112	1021	68.33	0	0.122328	Dync1i1	0	0
chr10	67654204	67656637	chr10	67655855	67656055	2434	1752	121	1020.31	75.17	0	0.924717	Arid5b	0.784628	0
chr7	143532749	143535188	chr7	143534177	143534377	2440	1529	121	1019.08	56.37	0	0.950519	AK038554	0.888479	0
chr2	169631965	169633436	chr2	169632479	169632679	1472	615	104	1018.98	66.62	0	0.528885	Tshz2	0	0
chr16	95611946	95613465	chr16	95612611	95612811	1520	766	104	1018.82	92.25	0	0.0624217	Erg	0	0
chr11	12329902	12331328	chr11	12330569	12330769	1427	768	102	1018.47	70.04	0	0.06947	Cobl	0	0
chr2	110367626	110369277	chr2	110368253	110368453	1652	728	116	1018.4	72.19	0	0.0728636	Slc5a12	0	0
chr12	37588899	37591589	chr12	37589733	37589933	2691	935	126	1018.33	63.21	0	0.84086	Ispd	0	0
chr7	83921579	83923176	chr7	83922395	83922595	1598	917	117	1018.08	61.8	0	0.0635433	Agbl1	1	0.275
chr8	62883771	62886229	chr8	62885486	62885686	2459	1816	121	1015.21	73.46	0	0.0225353	Aadat	0.520749	0.685
chr19	17103424	17104987	chr19	17104320	17104520	1564	997	108	1014.95	88.98	0	0.860413	Prune2	0.703135	0.67
chr1	12275011	12276544	chr1	12275696	12275896	1534	786	104	1014.82	68.33	0	0.786802	A830018L16Rik	0	0
chr2	78927470	78929115	chr2	78928128	78928328	1646	759	123	1013.63	58.95	0	0.738603	Integrin Alpha-4	0.548936	0.73
chr16	21404690	21407346	chr16	21405607	21405807	2657	1018	124	1012.76	104.21	0	0.684266	Vps8	0	0
chr1	76045674	76047142	chr1	76046476	76046676	1469	903	107	1012.11	56.36	0	0.794092	AK162144	0.760218	0.96
chr10	100107190	100108736	chr10	100108012	100108212	1547	923	104	1011.13	70.04	0	0.494032	1700017N19Rik	0.956015	0.805
chr5	21001460	21003473	chr5	21002391	21002591	2014	1032	113	1011.1	66.62	0	0.218246	Fbxl13	0	0
chr13	53277973	53279598	chr13	53278684	53278884	1626	812	109	1010.84	61.97	0	0.122342	Ror2	0.488615	0
chr15	96941662	96943122	chr15	96942265	96942465	1461	704	115	1009.83	56.2	0	0.0630789	Slc38a4	0.5	0.13
chr18	84932713	84934906	chr18	84933948	84934148	2194	1336	116	1008.7	56.37	0	0.024055	Fam69c	0	0
chr19	60194145	60196060	chr19	60195086	60195286	1916	1042	111	1008.44	70.04	0	0.952443	E330013P04Rik	0	0
chr14	23577992	23579803	chr14	23578476	23578676	1812	585	109	1007.82	85.42	0	0.971201	AK015475	0	0
chr7	90945492	90947520	chr7	90946586	90946786	2029	1195	113	1007.62	78.58	0	0.073577	1700026D08Rik	0	0
chr13	28860145	28862900	chr13	28860730	28860930	2756	686	125	1006.09	34.17	0	0.0263598	BC025054	0.47804	0
chr2	115456399	115457820	chr2	115456989	115457189	1422	691	101	1006.04	82	0	0.999884	Mir1951	1	0.78
chr15	50525122	50526945	chr15	50526183	50526383	1824	1162	109	1004.82	71.75	0	0.75009	Trps1	0	0
chr14	24240739	24242894	chr14	24241843	24242043	2156	1205	115	1004.42	73.46	0	0.985585	Kcnma1	0.458005	0.855
chr5	102880848	102882712	chr5	102881983	102882183	1865	1236	122	1003.81	48.2	0	0.0175921	Arhgap24	0.408798	0.375
chr16	71062625	71064054	chr16	71063609	71063809	1430	1085	101	1003.66	42.71	0	0.972193	AK076959	1	0
chr17	48125042	48127573	chr17	48125992	48126192	2532	1051	121	1000.63	66.62	0	0.777247	DQ716672	0	0
chr4	13693748	13695404	chr4	13694388	13694588	1657	741	117	1000.52	66.74	0	0.834687	Runx1t1	0.49215	0
chr13	78351542	78353111	chr13	78352348	78352548	1570	907	106	999.83	52.44	0	0.991748	AK051417	0.708732	0
chr14	87422817	87424259	chr14	87423471	87423671	1443	755	101	999.81	70.04	0	0.549236	Diap3	0	0
chr14	67933236	67935413	chr14	67934634	67934834	2178	1499	115	999.58	46.12	0	0.95229	Gm6878	0	0
chr13	56203118	56204657	chr13	56203997	56204197	1540	980	104	999.44	80.29	0	0.987697	AK043531	0.445094	0.39
chr17	94493200	94494556	chr17	94493482	94493682	1357	383	99	997.8	64.92	0	0.0158495	Mettl4	0.940265	0
chr12	12407512	12409366	chr12	12408033	12408233	1855	622	109	997.15	82	0	0.707933	Fam49a	0	0
chr18	70024732	70027409	chr18	70025667	70025867	2678	1036	123	996.72	37.58	0	0.413009	Ccdc68	0.805379	0.51
chr14	21905599	21907509	chr14	21906268	21906468	1911	770	110	996.63	78.58	0	0.0853195	Adk	0.638744	0
chr7	89863359	89865850	chr7	89864859	89865059	2492	1601	120	996.33	47.83	0	0.481835	Eftud1	0.503814	0
chr5	151872505	151874698	chr5	151873127	151873327	2194	723	115	996.09	61.5	0	0.0195378	Stard13	0	0
chr11	76324719	76326175	chr11	76325366	76325566	1457	748	101	995.71	87.12	0	0.0370828	Abr	0	0
chr7	38716324	38717780	chr7	38716883	38717083	1457	660	101	995.71	73.46	0	0.753262	C80913	0	0
chr13	40262855	40264265	chr13	40263431	40263631	1411	677	100	995.42	71.75	0	0.912198	Ofcc1	0.839007	0.045
chr2	125798416	125799963	chr2	125798986	125799186	1548	671	114	995.35	46.96	0	0.0177383	4930525F21Rik	0.368455	0
chr2	101431440	101433614	chr2	101432861	101433061	2175	1522	120	993.69	53.39	0	0.816795	Rag2	0.973321	0.095
chr1	56342833	56344649	chr1	56343674	56343874	1817	942	113	993.06	62.29	0	0.990081	AK005643	0	0
chr9	22815187	22817409	chr9	22815874	22816074	2223	788	115	989.84	44.42	0	0.594939	Bbs9	0.617012	0
chr10	23320067	23321911	chr10	23321017	23321217	1845	1051	118	988.51	44.49	0	0.700613	AK019688	0.41757	0
chr14	46841181	46842912	chr14	46841950	46842150	1732	870	106	988.4	66.62	0	0.855933	Ubb	0	0
chr14	115219760	115221056	chr14	115220280	115220480	1297	621	97	988.31	85.42	0	0.0559901	AK015607	0	0
chr5	13124270	13127840	chr5	13124861	13125061	3571	692	137	987.03	29.66	0	0.701001	AK186650	0.796639	0.16
chr17	91508870	91510421	chr17	91509468	91509668	1552	699	109	984.63	59.79	0	0.126954	Nrxn1	0.839458	0.85
chr14	46445684	46447085	chr14	46445899	46446099	1402	316	99	984.2	88.83	0	0.991221	Ddhd1	0.812277	0.35
chr1	94668236	94669985	chr1	94669105	94669305	1750	970	106	983.82	68.33	0	0.180602	Gpc1	0.290452	0
chr12	9344187	9346941	chr12	9344770	9344970	2755	684	123	982.42	68.33	0	1.0048	AK006240	0.582789	0.725
chr7	89868203	89870287	chr7	89869315	89869515	2085	1213	112	982.13	58.08	0	0.792528	Eftud1	0.848848	0
chr4	13759387	13761041	chr4	13760214	13760414	1655	928	104	981.72	87.12	0	0.949722	Runx1t1	0.431681	0
chr4	64098293	64100053	chr4	64098886	64099086	1761	694	106	981.05	61.5	0	0.809777	AK076794	0.811932	0.835
chr10	109233433	109234835	chr10	109234005	109234205	1403	673	101	981.01	71.51	0	0.431492	Nav3	0	0
chr2	58620961	58622518	chr2	58621260	58621460	1558	400	102	980.83	63.21	0	0.480013	Upp2	0.6307	0.615
chr9	72190993	72193012	chr9	72191821	72192021	2020	929	116	980.51	69.7	0	0.0765055	Zfp280d	0	0
chr15	8755809	8757270	chr15	8756400	8756600	1462	692	100	980.48	64.92	0	0.162927	Slc1a3	0.715948	0.72
chr1	73409419	73410833	chr1	73410367	73410567	1415	1049	99	980.35	56.37	0	0.65475	Pinc	0.513437	0
chr8	27938317	27939877	chr8	27939039	27939239	1561	823	102	980.01	82	0	0.905873	Zfp703	0.575	0.665
chr10	95694973	95695978	chr10	95695621	95695821	1006	749	95	979.42	62.57	0	0.772389	Eea1	0.571144	0.945
chr6	99049193	99052541	chr6	99051679	99051879	3349	2587	135	978.78	49.14	0	0.468535	Foxp1	0.252389	0
chr2	141056012	141057630	chr2	141057072	141057272	1619	1161	110	978.28	47.27	0	0.323322	Flrt3	0	0
chr11	32847463	32848933	chr11	32848241	32848441	1471	879	100	977.9	83.71	0	0.826693	1700008A04Rik	0	0
chr10	97693596	97695546	chr10	97694480	97694680	1951	985	124	977.73	64.4	0	0.145847	Gm10754	0.579487	0.685
chr18	10343225	10344751	chr18	10343814	10344014	1527	690	101	975.8	64.92	0	1.00381	Greb1l	0	0
chr11	25494755	25496434	chr11	25495618	25495818	1680	964	104	975.2	64.92	0	0.84301	5730522E02Rik	0	0
chr1	70564835	70566517	chr1	70565591	70565791	1683	857	104	974.42	83.71	0	0.664106	Spag16	0.306778	0.985
chr16	93071273	93072908	chr16	93072060	93072260	1636	888	103	973.33	78.58	0	0.193547	Runx1	0	0
chr2	59362179	59364190	chr2	59363176	59363376	2012	1098	110	973.07	59.79	0	0.0961584	Dapl1	0	0
chr5	72720146	72722949	chr5	72721072	72721272	2804	1027	138	972.61	46.96	0	0.009158	Corin	0.426686	0.98
chr9	41612159	41614586	chr9	41613820	41614020	2428	1762	117	972.36	42.71	0	0.83519	AK132154	0.238566	0.715
chr14	73626042	73627895	chr14	73626830	73627030	1854	889	107	971.3	85.42	0	0.372732	Lpar6	0	0
chr3	139522596	139524790	chr3	139523260	139523460	2195	765	113	970.78	73.46	0	0.011787	B930007M17Rik	0.265269	0
chr3	59934239	59935735	chr3	59934887	59935087	1497	749	100	970.55	105.92	0	0.0869927	Sucnr1	0	0
chr11	105385133	105387491	chr11	105386747	105386947	2359	1715	118	970.42	45.14	0	0.306635	Tanc2	0	0
chr12	27799790	27801468	chr12	27800425	27800625	1679	736	106	970.12	71.51	0	0.305582	AK163447	0	0
chr11	51356545	51358249	chr11	51357343	51357543	1705	899	104	968.77	92.25	0	0.205122	Col23a1	0	0
chr9	16792150	16793806	chr9	16792575	16792775	1657	526	103	967.84	64.92	0	0.653823	AK006623	0	0
chr18	55232334	55233889	chr18	55232904	55233104	1556	671	101	967.84	54.67	0	0.0071699	AK163160	0	0
chr10	122011697	122013458	chr10	122012531	122012731	1762	935	105	967.63	73.46	0	0.0897065	Ppm1h	0	0
chr7	99633971	99635732	chr7	99634660	99634860	1762	790	105	967.63	71.75	0	0.577674	Dlg2	0	0
chr18	68730647	68732107	chr18	68731174	68731374	1461	628	99	967.04	78.58	0	0.248062	Mc2r	0.882192	0.155
chr8	5965130	5966640	chr8	5965639	5965839	1511	610	100	966.64	64.92	0	0.899942	Slc10a2	0.603311	0.54
chr1	42271714	42273225	chr1	42272382	42272582	1512	769	100	966.36	88.83	0	0.952653	2610017I09Rik	0	0
chrX	140538526	140540103	chrX	140539288	140539488	1578	863	101	961.89	71.75	0	0.968156	AK042998	0.381103	0
chr12	34238068	34239596	chr12	34238531	34238731	1529	564	100	961.67	59.79	0	0.550395	Twistnb	0	0
chrX	160316456	160318037	chrX	160317106	160317306	1582	751	101	960.82	83.71	0	0.556851	Ap1s2	0	0
chr2	115404876	115406121	chr2	115405412	115405612	1246	637	98	960.67	80.09	0	0.826371	AK135429	0.257831	0
chr9	76083044	76085596	chr9	76084088	76084288	2553	1145	119	960.23	39.29	0	0.585795	Hcrtr2	0	0
chr13	110019025	110020772	chr13	110019472	110019672	1748	548	109	959.98	60.81	0	0.0807425	Mir582	0	0
chr8	94238689	94240430	chr8	94239752	94239952	1742	1164	104	959.45	83.71	0	0.998906	Fto	0	0
chr1	83867021	83868647	chr1	83867487	83867687	1627	567	113	959.44	48.2	0	0.005324	AK017086	0.666667	0
chr8	29257591	29260022	chr8	29259159	29259359	2432	1669	116	959.37	70.04	0	0.144588	Gm6756	0	0
chr14	23514401	23516090	chr14	23515525	23515725	1690	1225	103	959.34	71.75	0	0.981116	AK015475	0	0
chr5	20988014	20990088	chr5	20989064	20989264	2075	1151	110	959	56.37	0	0.120962	Fbxl13	0	0
chr9	30549403	30552449	chr9	30550108	30550308	3047	806	135	958.86	38.93	0	0.178381	Adamts15	0	0
chr4	81793784	81795475	chr4	81794668	81794868	1692	985	103	958.84	82	0	0.0849495	Nfib	0.788882	0.57
chr13	89846991	89848937	chr13	89847918	89848118	1947	1028	120	958.41	37.08	0	0.219666	AK040967	0.472251	0.93
chr6	146485137	146486439	chr6	146485780	146485980	1303	744	95	958.26	71.75	0	0.0136337	4933424B01Rik	0	0
chr18	55137658	55140685	chr18	55139892	55140092	3028	2335	125	958.01	52.96	0	0.96211	Zfp608	0.22002	0.85
chr13	55861921	55864008	chr13	55862935	55863135	2088	1115	110	956.16	66.62	0	0.961118	AK019623	0	0
chr7	90607159	90609136	chr7	90608175	90608375	1978	1117	108	955.24	68.33	0	0.707321	Tmc3	0.859889	0.475
chr9	41684262	41686323	chr9	41684877	41685077	2062	716	117	954.9	48.97	0	0.955687	AK169831	0.236293	0
chr8	41177201	41178857	chr8	41178037	41178237	1657	937	102	954.52	68.33	0	0.499446	Fgf20	0	0
chr13	29718792	29720948	chr13	29719496	29719696	2157	805	111	953.85	70.04	0	0.00743004	Cdkal1	0	0
chr8	27336213	27338658	chr8	27337159	27337359	2446	1047	127	953.73	52.34	0	0.409085	Thap1	0.611452	0
chr5	45510995	45513777	chr5	45511551	45511751	2783	657	121	953.71	49.54	0	0.762438	AK015324	0	0
chr18	78463705	78465417	chr18	78464243	78464443	1713	639	104	953.46	61.3	0	0.8824	Slc14a2	0.793808	0
chr2	169190149	169191561	chr2	169190620	169190820	1413	572	97	953.31	66.62	0	0.811363	Tshz2	0.456091	0.64
chr1	165307747	165308890	chr1	165308216	165308416	1144	570	94	952.94	77.86	0	0.923927	Gorab	0.75853	0
chr7	99605455	99607395	chr7	99606230	99606430	1941	876	107	950.88	64.92	0	0.0659363	Dlg2	0	0
chr11	111416539	111418652	chr11	111417088	111417288	2114	650	110	950.52	82	0	0.701248	Kcnj2	0.386654	0
chr11	17655803	17657916	chr11	17657169	17657369	2114	1467	110	950.52	75.17	0	0.664221	Etaa1	0	0
chr14	98936769	98938191	chr14	98937566	98937766	1423	898	97	950.43	82	0	0.992092	Dach1	0.523207	0.43
chr18	58265480	58267654	chr18	58265967	58266167	2175	588	111	950.03	54.67	0	0.90298	Fbn2	0.51104	0.595
chr4	83695548	83696972	chr4	83696223	83696423	1425	776	97	949.86	76.87	0	0.547153	4930473A06Rik	0	0
chr2	35192946	35194419	chr2	35193489	35193689	1474	644	98	949.7	58.08	0	0.00817205	Stom	0	0
chr3	81312214	81313282	chr3	81312610	81312810	1069	497	89	949.32	82	0	0.516818	AK049102	0	0
chr7	38527824	38529483	chr7	38528488	38528688	1660	765	105	948.96	79.45	0	1.00501	Zfp536	0.664858	0.415
chr9	32637126	32638625	chr9	32637872	32638072	1500	847	101	948.43	73.07	0	0.626006	Ets1	0	0
chr2	82348576	82349526	chr2	82348750	82348950	951	275	86	948.4	87.12	0	0.0395811	AK037623	0.608421	0
chr13	31944948	31946694	chr13	31945803	31946003	1747	956	105	947.95	48.58	0	0.835485	Gmds	0.756586	0
chr3	45768974	45770872	chr3	45769701	45769901	1899	828	106	947.73	56.37	0	0.0373866	Pabpc4l	0.692835	0.48
chr4	29258537	29260333	chr4	29259129	29259329	1797	693	109	947.49	51.91	0	0.774799	Epha7	0.416481	0.555
chr18	15554614	15556621	chr18	15555351	15555551	2008	838	118	947.43	37.95	0	0.0329015	AK140437	0.393124	0
chr15	86909076	86910278	chr15	86909631	86909831	1203	656	92	947.36	76.87	0	0.176432	Fam19a5	0.96589	0.98
chr14	121507127	121509084	chr14	121508037	121508237	1958	1011	107	947.01	66.62	0	0.221449	Farp1	0.828309	0
chr2	77762490	77765478	chr2	77764205	77764405	2989	1816	264	946.62	25.66	0	0.0249508	Cwc22	0	0
chr10	104405145	104406435	chr10	104405520	104405720	1291	476	100	946.28	73.69	0	0.740985	Tmtc2	0	0
chr3	149106673	149108986	chr3	149107881	149108081	2314	1309	113	946.14	75.17	0	0.900198	BC075654	0	0
chr4	57623653	57625561	chr4	57624467	57624667	1909	915	106	945.41	59.79	0	0.479633	Akap2	0.573375	0.91
chr4	84007234	84009255	chr4	84008508	84008708	2022	1375	108	945.38	71.75	0	0.998606	Bnc2	0.495794	0
chr5	13083795	13086120	chr5	13085160	13085360	2326	1466	124	945.06	65.43	0	0.995321	AK186650	0	0
chr17	68534166	68535913	chr17	68534998	68535198	1748	933	103	944.83	64.92	0	0.643544	L3mbtl4	0	0
chr8	130948356	130949805	chr8	130949051	130949251	1450	796	97	942.77	73.46	0	0.973857	AK050336	0.595583	0
chr16	29963045	29964480	chr16	29963569	29963769	1436	625	109	942.01	48	0	0.0441049	Gm1968	0	0
chr9	102725444	102727425	chr9	102726237	102726437	1982	894	107	941.6	58.08	0	0.0777963	Ryk	0	0
chr12	9134354	9136644	chr12	9135152	9135352	2291	899	128	941.38	55.03	0	0.966578	Ttc32	0.40393	0.13
chr9	35212293	35214065	chr9	35213035	35213235	1773	843	108	940.91	84.54	0	0.695057	Cdon	0.468397	0.555
chr4	12701397	12703924	chr4	12701921	12702121	2528	625	117	940.91	42.71	0	0.715497	Gm11818	0	0
chr3	131685005	131687105	chr3	131685848	131686048	2101	944	109	940.76	63.21	0	0.740127	AK076734	0.0080952	0
chr3	142092183	142093843	chr3	142092868	142093068	1661	786	101	940.23	68.33	0	0.00814993	Pdlim5	0	0
chr1	156402577	156403987	chr1	156403122	156403322	1411	646	96	940.13	75.17	0	0.725472	Cacna1e	0	0
chr17	84764761	84766422	chr17	84765511	84765711	1662	851	101	939.98	68.33	0	1.00295	Thada	0.338952	0.45
chr11	26389282	26391042	chr11	26390016	26390216	1761	835	110	939.94	73.69	0	0.962152	Fancl	0.272727	0
chr16	58348773	58351120	chr16	58350420	58350620	2348	1748	113	939.34	42.71	0	0.170946	AK015492	0.262037	0
chr7	79650467	79652028	chr7	79651097	79651297	1562	731	99	939.27	66.62	0	0.402743	Mctp2	0	0
chr1	181016997	181018560	chr1	181017690	181017890	1564	794	99	938.74	58.08	0	0.0037305	Smyd3	0	0
chr4	120489183	120490555	chr4	120489752	120489952	1373	670	95	937.33	82	0	0.0858958	Nfyc	0	0
chr7	35582624	35584682	chr7	35583868	35584068	2059	1345	108	937.26	51.25	0	0.652427	Chst8	0.380952	0
chr11	76163855	76165325	chr11	76164530	76164730	1471	776	98	936.92	100.79	0	0.221037	Nxn	0	0
chr9	9142379	9144879	chr9	9143207	9143407	2501	929	121	936.63	54.87	0	0.611791	AK143934	0.578	0.945
chr6	36790623	36793137	chr6	36791705	36791905	2515	1183	118	935.35	70.34	0	0.0455102	Dgki	0.830151	0
chr9	13696636	13699525	chr9	13697812	13698012	2890	1277	121	935.07	64.92	0	0.0391984	Fam76b	0.296296	0.78
chr3	30156105	30158175	chr3	30157079	30157279	2071	1075	108	934.66	51.25	0	0.795564	Mecom	0	0
chr5	128231038	128232884	chr5	128231754	128231954	1847	817	104	934.08	85.42	0	0.580745	Tmem132d	0.269231	0.8
chr2	51061701	51064014	chr2	51063044	51063244	2314	1444	112	933.87	56.37	0	0.362524	AK042686	0.2754	0
chr18	54651844	54654011	chr18	54653293	54653493	2168	1550	120	933.7	35.33	0	0.395193	AK036466	0.838948	0
chr14	27963947	27965583	chr14	27964605	27964805	1637	759	100	933.09	90.54	0	0.322833	Il17rd	0	0
chr3	56573261	56574950	chr3	56574024	56574224	1690	864	101	932.93	80.29	0	0.11492	Tm4sf1	0	0
chr2	64095701	64098272	chr2	64095939	64096139	2572	339	116	932.69	59.79	0	0.764686	Fign	0.337612	0.65
chr8	116315509	116317710	chr8	116315852	116316052	2202	444	110	931.97	78.58	0	0.561703	Adamts18	0	0
chr3	122201927	122203478	chr3	122202571	122202771	1552	745	107	931.83	66.74	0	0.0100276	Bcar3	0.959381	0.855
chr17	62847253	62849145	chr17	62847936	62848136	1893	784	112	931.51	58.4	0	0.316005	Efna5	0	0
chr3	83943942	83945745	chr3	83944955	83945155	1804	1114	103	931.3	63.21	0	0.0614873	Mnd1	0.494731	0
chr5	52930105	52931908	chr5	52930799	52930999	1804	795	103	931.3	49.54	0	0.485758	Lgi2	0	0
chr10	12890229	12891980	chr10	12890918	12891118	1752	790	102	930.78	41	0	0.651973	Fam164b	0.32667	0.28
chr12	29814649	29815950	chr12	29815225	29815425	1302	677	93	930.59	75.17	0	0.745594	Tssc1	0	0
chr5	91947894	91949388	chr5	91948511	91948711	1495	718	98	930.33	75.17	0	0.0106568	Parm1	0	0
chr11	18917666	18919475	chr11	18918583	18918783	1810	1018	103	929.87	63.21	0	0.977221	Meis1	0.581537	0.015
chr16	15052446	15055299	chr16	15053170	15053370	2854	825	120	929.61	51.25	0	0.631337	Efcab1	0	0
chr10	120466569	120468066	chr10	120467291	120467491	1498	823	98	929.52	87.12	0	0.0149144	Wif1	0	0
chr19	24857862	24859387	chr19	24858427	24858627	1526	666	103	929.38	65.26	0	0.670105	Pgm5	0.670164	0.98
chr6	99299598	99301268	chr6	99300404	99300604	1671	907	105	929	62.29	0	0.781521	Foxp1	0	0
chr6	30614039	30616976	chr6	30616199	30616399	2938	2261	122	928.98	46.92	0	0.484979	Tsga14	0	0
chr13	98561265	98563024	chr13	98562034	98562234	1760	870	102	928.84	54.67	0	0.40898	AK045624	0	0
chr3	81025055	81026364	chr3	81025588	81025788	1310	634	93	928.19	58.08	0	0.568856	Pdgfc	0	0
chr10	122996443	122998485	chr10	122997637	122997837	2043	1295	107	928.15	44.42	0	0.323387	Fam19a2	0	0
chr7	36910001	36911608	chr7	36910812	36911012	1608	912	99	927.25	88.83	0	0.734997	E130304I02Rik	0	0
chr16	9115089	9116855	chr16	9115778	9115978	1767	790	102	927.15	64.92	0	0.0074936	1810013L24Rik	0.690827	0
chr5	5342119	5343843	chr5	5342909	5343109	1725	891	101	924.29	83.71	0	0.760009	Cdk14	0	0
chr8	36330760	36332125	chr8	36331430	36331630	1366	771	96	924.01	73.09	0	0.513977	Ppp1r3b	0	0
chr13	31113316	31115556	chr13	31114041	31114241	2241	826	110	923.99	46.12	0	0.725478	EG432743	0.328125	0
chr7	123871781	123874147	chr7	123873359	123873559	2367	1679	112	923.43	46.12	0	0.0212022	Nucb2	0.263314	0.13
chr15	25591837	25593210	chr15	25592619	25592819	1374	883	94	923.25	70.04	0	0.242385	Myo10	0	0
chr10	28030783	28031895	chr10	28031207	28031407	1113	525	92	922.65	63.77	0	0.0118591	Ptprk	0	0
chr4	83818183	83819969	chr4	83818769	83818969	1787	687	102	922.37	63.21	0	0.793619	Bnc2	0	0
chr10	111251275	111252997	chr10	111251864	111252064	1723	690	101	922.27	67.93	0	0.00479067	Krr1	0	0
chr8	94637389	94639583	chr8	94638491	94638691	2195	1203	109	921.04	58.08	0	0.964227	DQ699365	0.572926	0.175
chr16	76812996	76814341	chr16	76813429	76813629	1346	534	94	920.89	63.21	0	0.63675	AK038693	0	0
chr16	96068912	96071091	chr16	96070141	96070341	2180	1330	114	920.09	40.04	0	0.155695	AK037512	0.229463	0.745
chr7	82752995	82754478	chr7	82753600	82753800	1484	706	96	919.8	66.62	0	0.078276	Akap13	0	0
chr4	70263632	70265269	chr4	70264438	70264638	1638	907	99	919.6	93.96	0	0.240385	Megf9	0.588271	0.79
chr7	37137489	37138560	chr7	37137816	37138016	1072	428	87	919.15	73.46	0	0.750834	Tshz3	0	0
chr11	18755304	18757098	chr11	18755961	18756161	1795	758	109	918.89	47.27	0	0.424445	AK018427	0.552397	0.765
chr2	80244605	80245994	chr2	80245139	80245339	1390	635	94	918.68	58.08	0	0.543054	AK139560	0.618431	0
chr18	83519571	83521373	chr18	83520381	83520581	1803	911	102	918.58	44.42	0	0.74575	AK014992	0.753607	0
chr5	19585807	19587489	chr5	19586657	19586857	1683	951	116	918.43	53.39	0	0.0794868	Magi2	0.588585	0
chr7	99383179	99384428	chr7	99383745	99383945	1250	667	91	918.42	68.33	0	0.948083	Dlg2	0	0
chr5	104777105	104778356	chr5	104777653	104777853	1252	649	91	917.81	51.25	0		Mepe	0	0
chr1	20237801	20239055	chr1	20238220	20238420	1255	520	91	916.89	64.92	0	0.0330136	Pkhd1	0	0
chrX	141835972	141837274	chrX	141836503	141836703	1303	632	92	916.37	59.79	0	0.647465	Amot	1	0
chr13	103443913	103445395	chr13	103444533	103444733	1483	721	101	915.3	66.74	0	0.469361	Cd180	0	0
chr4	142177773	142179646	chr4	142178545	142178745	1874	873	103	914.98	83.71	0	0.565889	AK018156	0	0
chr12	72746238	72748058	chr12	72746997	72747197	1821	860	102	914.37	82	0	0.390377	AK035761	0	0
chr3	141201916	141203470	chr3	141202609	141202809	1555	794	97	914.34	70.04	0	0.212371	Unc5c	0	0
chr10	36754480	36756060	chr10	36755151	36755351	1581	772	102	914.34	69.7	0	0.386171	Hdac2	0.766456	0.4
chr3	131646160	131647714	chr3	131646775	131646975	1555	716	97	914.34	58.08	0	0.0860584	AK076734	0.524453	0.86
chr1	45076808	45079288	chr1	45077489	45077689	2481	782	113	913.74	52.96	0	0.258177	Gulp1	0.183468	0.92
chr6	114674637	114677447	chr6	114676658	114676858	2811	2122	118	913.73	64.92	0	0.894095	Atg7	0	0
chr12	80520725	80522895	chr12	80521711	80521911	2171	1087	108	913.6	47.83	0	0.405204	Rad51l1	0	0
chr18	55059933	55062544	chr18	55061709	55061909	2612	1877	115	913.5	54.67	0	1.00343	Zfp608	0.41938	0
chr10	7747561	7749697	chr10	7748717	7748917	2137	1257	110	912.71	41.31	0	0.145477	Tab2	0.437734	0
chr4	18722583	18724466	chr4	18723342	18723542	1884	860	103	912.7	46.12	0	0.655709	Cngb3	0	0
chr3	149712486	149714370	chr3	149713129	149713329	1885	744	103	912.48	56.37	0	0.226546	AK139864	0.607749	0.53
chr4	24922482	24924202	chr4	24922906	24923106	1721	525	100	912.2	44.42	0	0.0263934	Gpr63	0.467442	0.94
chr18	38038868	38040483	chr18	38039701	38039901	1616	934	98	911.94	46.12	0	0.484413	Diap1	0	0
chr17	25765613	25767393	chr17	25766532	25766732	1781	1020	101	910.84	54.67	0	0.0106561	Lmf1	0	0
chr8	49534755	49537251	chr8	49536113	49536313	2497	1459	114	910.76	66.62	0	0.351746	Odz3	0.294872	0
chr8	105757959	105760415	chr8	105759528	105759728	2457	1670	118	910.46	51.91	0	0.0308449	AK016594	0	0
chr13	26171092	26173923	chr13	26172388	26172588	2832	1397	118	910.14	41	0	0.433091	AK132076	0.409043	0.495
chrX	99543922	99546050	chrX	99545253	99545453	2129	1432	107	909.89	59.79	0	0.891108	Hdac8	0.629699	0.91
chr10	122323524	122325479	chr10	122324272	122324472	1956	849	116	908.98	39.55	0	0.599669	Ppm1h	0.737084	0
chr1	17439784	17442041	chr1	17440720	17440920	2258	1037	123	908.51	32.13	0	0.376051	Pi15	0.808595	1
chr5	4892856	4895829	chr5	4894286	4894486	2974	1531	123	907.82	44.49	0	0.022381	Cdk14	0	0
chr11	34933157	34934397	chr11	34933641	34933841	1241	585	93	907.21	82.63	0	0.488	Slit3	0	0
chr4	28762970	28765423	chr4	28764400	28764600	2454	1531	113	906.81	63.21	0	0.859381	Epha7	0	0
chr14	78201793	78203128	chr14	78202242	78202442	1336	550	92	906.68	83.71	0	0.513795	Gm1587	0	0
chr12	31288547	31290572	chr12	31289036	31289236	2026	590	105	906.68	61.5	0	0.107476	Tmem18	0.334815	0.655
chr13	28754541	28757685	chr13	28756301	28756501	3145	1861	122	904.74	35.87	0	0.0244726	BC025054	0	0
chr15	11749356	11750652	chr15	11749818	11750018	1297	563	91	904.26	90.54	0	0.0142675	Npr3	0.824846	0.49
chr1	56257008	56259401	chr1	56257961	56258161	2394	1054	119	903.37	58.4	0	0.758677	AK005643	0.637275	0
chr10	119687713	119689627	chr10	119688435	119688635	1915	823	129	903.1	44.49	0	0.0594983	Llph	0.5465	0
chr1	43076113	43077474	chr1	43076905	43077105	1362	893	104	902.48	51.52	0	0.404872	Gpr45	0	0
chr1	100070254	100072071	chr1	100070626	100070826	1818	473	101	902.2	47.83	0	0.635524	AK007349	0.328013	0.095
chr13	105361483	105363177	chr13	105362313	105362513	1695	931	101	901.21	46.08	0	0.665079	Cwc27	0	0
chr10	124866417	124867920	chr10	124866947	124867147	1504	631	96	900.98	73.46	0	0.0425851	Slc16a7	0	0
chr6	143385599	143387366	chr6	143386920	143387120	1768	1422	100	900.97	66.62	0	0.99974	D6Ertd474e	0.526882	0.665
chr8	130939989	130942206	chr8	130940887	130941087	2218	999	113	900.14	54.87	0	0.929436	AK050336	0.501128	0.73
chr7	76635456	76636955	chr7	76636065	76636265	1500	710	98	899.58	61.97	0	0.857837	DQ696815	0.33022	0.19
chr12	39569621	39571221	chr12	39570222	39570422	1601	702	99	899.12	74.68	0	0.989267	Etv1	0.775	0.575
chr8	45793957	45795789	chr8	45794622	45794822	1833	766	101	898.74	52.96	0	0.687399	Fat1	0.753275	0.955
chr1	195797268	195798733	chr1	195797812	195798012	1466	645	94	897.67	63.21	0	0.00379285	AK014513	0.533106	0
chr1	170339466	170341537	chr1	170340264	170340464	2072	899	105	896.92	64.92	0	0.422908	Pbx1	0	0
chr1	53917388	53918807	chr1	53917880	53918080	1420	593	93	896.65	76.87	0	0.399755	Hecw2	0.381254	0
chr1	165313100	165314554	chr1	165313528	165313728	1455	529	101	896.46	52.6	0	0.429431	Gorab	0.762036	0
chr2	75594256	75596330	chr2	75595316	75595516	2075	1161	105	896.29	68.33	0	0.109043	AK053216	0	0
chr18	54280907	54282502	chr18	54281282	54281482	1596	476	103	895.59	61.18	0	1.00411	Csnk1g3	0.763009	0.805
chr1	28476657	28478182	chr1	28477387	28477587	1526	831	96	895.2	71.75	0	0.0076185	Gm597	0	0
chr2	128538327	128541250	chr2	128539443	128539643	2924	1217	118	894.78	59.79	0	0.294881	Mertk	0	0
chr3	101813017	101814812	chr3	101813863	101814063	1796	947	100	894.43	64.92	0	0.960326	Nhlh2	0	0
chr12	105715247	105717644	chr12	105715938	105716138	2398	792	110	893.33	75.17	0	0.954489	Gsc	0	0
chr19	55220574	55221869	chr19	55221101	55221301	1296	628	98	893.16	68.05	0	0.264591	Tectb	0	0
chr3	123973184	123975216	chr3	123973751	123973951	2033	668	104	892.67	56.37	0	0.0136161	Tram1l1	0.638287	0
chr7	143052007	143053982	chr7	143052496	143052696	1976	590	103	892.33	49.54	0	0.613246	AK031861	0	0
chr6	36733894	36735539	chr6	36734822	36735022	1646	1029	97	891.28	64.92	0	0.528408	Ptn	0	0
chr7	122631141	122633006	chr7	122632299	122632499	1866	1259	101	891.26	64.92	0	0.875763	Sox6	0	0
chr10	123009362	123010657	chr10	123009920	123010120	1296	659	90	890.71	73.46	0	0.017285	Fam19a2	0.707336	0.63
chr17	26613004	26614660	chr17	26613805	26614005	1657	902	97	888.58	59.79	0	0.0370631	Dusp1	0	0
chr10	39378460	39380120	chr10	39379188	39379388	1661	829	97	887.61	49.54	0	0.618663	Traf3ip2	0.33012	0
chr2	171105192	171106451	chr2	171105684	171105884	1260	593	89	887.46	68.33	0	0.0312173	BC049717	0	0
chr19	12845660	12846967	chr19	12846238	12846438	1308	679	90	887.22	87.12	0	0.248777	Zfp91	0.486611	0.635
chr13	70879268	70880484	chr13	70879802	70880002	1217	635	90	887.11	69.92	0	0.153817	AK039809	0.556743	0.635
chr8	94471536	94473363	chr8	94472528	94472728	1828	1093	100	887.09	56.37	0	1.00347	AK049522	0.687466	1
chr19	59341493	59342998	chr19	59342003	59342203	1506	611	94	887.07	61.5	0	0.412149	Slc18a2	0	0
chr2	173874317	173876436	chr2	173874763	173874963	2120	547	105	886.98	37.58	0	0.0754898	Stx16	0	0
chr1	164116485	164118202	chr1	164117306	164117506	1718	922	98	886.91	42.71	0	0.545941	Dnm3os	0	0
chr1	83322782	83324391	chr1	83323667	83323867	1610	986	96	886.4	63.11	0	0.151397	Sphkap	0	0
chr15	25608484	25610734	chr15	25610052	25610252	2251	1669	107	885.29	47.83	0	0.0153218	Myo10	0	0
chr1	44735440	44737280	chr1	44736431	44736631	1841	1092	100	884.14	47.83	0	0.232748	Gulp1	0.327717	0
chr1	20455757	20457533	chr1	20456538	20456738	1777	882	108	884.09	79.82	0	0.971002	Pkhd1	0	0
chr12	96718886	96722240	chr12	96720103	96720303	3355	1318	123	883.88	75.17	0	0.591861	Flrt2	0.319618	0.625
chr11	74826210	74828345	chr11	74827637	74827837	2136	1528	105	883.72	46.12	0	0.532361	Mir684-1	0.359719	0
chr8	128384727	128386196	chr8	128385374	128385574	1470	748	93	883.16	70.04	0	0.0106251	AK043846	0	0
chr1	180590954	180592531	chr1	180591725	180591925	1578	872	95	881.89	61.5	0	0.0127342	Kif26b	0.398859	0.03
chr11	64080843	64082528	chr11	64081660	64081860	1686	918	97	881.56	56.37	0	0.351139	F930015N05Rik	0.506231	0
chr14	24311427	24314291	chr14	24312197	24312397	2865	871	119	881.11	41.31	0	0.671505	Kcnma1	0	0
chr9	87943420	87944898	chr9	87944097	87944297	1479	778	93	880.78	70.04	0	0.748491	Nt5e	0.573072	0.13
chr3	86527090	86529960	chr3	86529087	86529287	2871	2098	116	880.58	56.37	0	0.928767	Lrba	0	0
chr2	179818874	179820111	chr2	179819363	179819563	1238	590	88	880.12	83.71	0	0.0249354	Gtpbp5	0	0
chr3	102439417	102441594	chr3	102440155	102440355	2178	839	108	879.95	61.97	0	0.270153	Tspan2	0	0
chr7	139639793	139641126	chr7	139640245	139640445	1334	553	90	879.76	66.62	0	0.0300942	AK086971	0	0
chr14	87090833	87093304	chr14	87091325	87091525	2472	593	110	879.61	52.96	0	0.790998	Diap3	0.229057	0
chr4	99969747	99971783	chr4	99970392	99970592	2037	746	103	879.36	80.29	0	0.37074	Ror1	0	0
chr4	105321170	105322605	chr4	105321781	105321981	1436	712	92	878.78	56.37	0	0.816959	Ppap2b	1	0.89
chr3	109824344	109826667	chr3	109825789	109825989	2324	1546	113	878.57	38.56	0	0.825321	Ntng1	0.430047	0.755
chr11	12412909	12414718	chr11	12413810	12414010	1810	1002	99	878.4	63.21	0	0.116008	Cobl	0.376451	0
chr13	51112745	51114336	chr13	51113484	51113684	1592	840	95	878.38	52.96	0	0.225197	9430083A17Rik	0.535512	0.785
chr17	82636015	82638003	chr17	82637136	82637336	1989	1222	102	877.01	46.12	0	0.0076418	Slc8a1	0	0
chr15	64342010	64343759	chr15	64343294	64343494	1750	1385	98	876.94	56.04	0	0.204769	AB351921	0	0
chr8	94236063	94238549	chr8	94237068	94237268	2487	1106	110	876.88	44.42	0	0.962304	Fto	0	0
chr7	99448966	99450361	chr7	99449547	99449747	1396	682	92	876.12	75.17	0	0.0141126	Dlg2	0	0
chr8	45691866	45693314	chr8	45692539	45692739	1449	774	92	875.31	73.46	0	0.0178209	Fat1	0	0
chr1	75954776	75956328	chr1	75955670	75955870	1553	995	94	874.98	61.5	0	0.176593	Slc4a3	0	0
chr8	119721549	119724528	chr8	119723518	119723718	2980	2070	117	874.33	61.5	0	0.0396684	Gan	0	0
chr1	37278278	37279721	chr1	37278963	37279163	1444	786	100	874.32	56.27	0	0.0635203	Cnga3	0	0
chr13	83392917	83394513	chr13	83393843	83394043	1597	1027	97	874.22	58.79	0	0.98373	Mef2c	0	0
chr16	72469911	72471366	chr16	72470449	72470649	1456	639	92	873.45	58.08	0	0.608412	Robo1	0	0
chr1	77034174	77036197	chr1	77034953	77035153	2024	880	112	872.9	56.27	0	0.781474	Epha4	0.369254	0
chr1	165823288	165824738	chr1	165823892	165824092	1451	705	92	872.64	69.66	0	0.855184	Kifap3	0.736552	0.8
chr13	51440886	51442427	chr13	51441652	51441852	1542	867	100	872.23	75.08	0	0.197979	S1pr3	0.611291	0.865
chr15	33126071	33127873	chr15	33126465	33126665	1803	495	103	871.11	80.09	0	0.727762	Pgcp	0.519978	0.395
chr16	52810670	52812291	chr16	52811496	52811696	1622	927	95	870.97	68.33	0	0.380115	AK015072	0	0
chr10	95856845	95858416	chr10	95857393	95857593	1572	649	94	870.2	56.37	0	0.161283	Btg1	0	0
chr15	55908365	55910329	chr15	55909338	55909538	1965	1074	101	869.6	58.08	0	0.601918	Sntb1	0.282586	0.29
chr7	143403853	143406213	chr7	143404375	143404575	2361	623	118	869.54	27.48	0	0.106406	AK038554	0.31822	0
chr6	117559075	117561141	chr6	117559601	117559801	2067	627	104	868.59	60.76	0	0.421548	AK162833	0.999032	0.68
chr4	141876364	141878150	chr4	141877277	141877477	1787	1014	109	868.09	55.62	0	0.711718	9030409G11Rik	0.675812	0
chr8	27370387	27371668	chr8	27370913	27371113	1282	627	92	868	80.09	0	0.525106	Thap1	0	0
chr19	24918985	24920461	chr19	24919652	24919852	1477	768	92	867.93	59.79	0	0.224326	Pgm5	0.825203	0.655
chr4	144586890	144588401	chr4	144587461	144587661	1512	672	101	867.72	70.66	0	0.753907	Vps13d	0	0
chr1	165504316	165505796	chr1	165505039	165505239	1481	824	92	866.89	75.17	0	0.92324	Mettl11b	0.814189	0.145
chr13	76963805	76965040	chr13	76964248	76964448	1236	544	87	866.81	76.87	0	0.988203	Mctp1	0	0
chr7	76311960	76313245	chr7	76312367	76312567	1286	508	88	866.02	78.58	0	0.770273	Arrdc4	0.562646	0.54
chr1	154421751	154423086	chr1	154422406	154422606	1336	756	89	865.53	71.75	0	0.371308	Rgl1	0.460674	0.865
chr17	73409303	73410739	chr17	73409926	73410126	1437	724	91	865.07	73.46	0	0.533758	Lclat1	0	0
chrX	99600869	99602625	chrX	99601764	99601964	1757	996	97	864.9	68.33	0	0.964484	Hdac8	0	0
chr7	119533196	119535124	chr7	119534154	119534354	1929	1059	100	864.77	73.46	0	0.989217	Micalcl	0	0
chr7	126158006	126159119	chr7	126158630	126158830	1114	725	86	864.37	52.44	0	0.321292	Gprc5b	0	0
chr16	77499683	77502242	chr16	77501433	77501633	2560	1851	110	863.85	37.58	0	0.806074	Mir99a	0.350918	0.45
chr6	141329142	141330896	chr6	141329631	141329831	1755	590	110	863.74	32.78	0	0.0553408	Gm10400	0.343216	0.06
chr1	181036752	181039656	chr1	181038285	181038485	2905	1634	115	863.63	61.5	0	0.086198	Smyd3	0.754821	0
chr1	194621962	194623354	chr1	194622507	194622707	1393	646	90	863.4	71.75	0	0.611712	Hhat	0	0
chr3	80687156	80688356	chr3	80687644	80687844	1201	589	86	863.36	90.54	0	0.468037	Glrb	0	0
chr19	24237839	24238909	chr19	24238452	24238652	1071	714	83	861.86	88.83	0	0.425517	Tjp2	0	0
chr3	137192335	137194346	chr3	137193205	137193405	2012	971	113	860.99	50.67	0	0.0742825	Gm4861	0.416708	0
chr7	108336799	108338339	chr7	108337588	108337788	1541	890	97	860.78	53.39	0	0.100798	Fchsd2	0	0
chr7	53157795	53159922	chr7	53158608	53158808	2128	914	103	860.77	41	0		Tmem143	0	0
chr3	142805107	142806412	chr3	142805612	142805812	1306	606	89	860.31	73.46	0	0.596324	AK043679	0	0
chr12	72411913	72413746	chr12	72412638	72412838	1834	826	98	860.27	66.62	0	0.737213	Dact1	0.720131	0
chr4	134586836	134588191	chr4	134587262	134587462	1356	527	89	859.97	78.58	0		Runx3	0	0
chr2	166004950	166007025	chr2	166005264	166005464	2076	415	102	858.95	49.54	0	0.0182371	Sulf2	0	0
chr5	100705543	100707107	chr5	100706343	100706543	1565	901	93	858.78	51.25	0	0.112672	Sec31a	0	0
chr4	82109302	82111103	chr4	82109978	82110178	1802	777	98	858.28	45.1	0	0.957558	Nfib	0.293726	0
chr4	100199493	100200853	chr4	100199912	100200112	1361	520	94	858.11	78.6	0	0.0764831	AK085758	0	0
chr2	104307012	104308231	chr2	104307539	104307739	1220	628	86	857.67	66.62	0	0.906408	Hipk3	0	0
chr12	10383348	10385011	chr12	10384207	10384407	1664	960	97	857.63	54.03	0	0.970222	Nt5c1b	0	0
chr7	122788621	122790703	chr7	122789264	122789464	2083	744	103	856.36	69.51	0	0.98396	Sox6	0.512968	0.85
chr8	25806208	25807298	chr8	25806725	25806925	1091	618	83	855.36	80.29	0	0.0625516	Adam3	0.450459	0.88
chr8	122740416	122741378	chr8	122740849	122741049	963	534	80	855.2	88.83	0	0.397965	AK039624	0	0
chr6	6339083	6340882	chr6	6339901	6340101	1800	919	97	855.15	68.33	0	0.757949	AK015284	0.470261	0.58
chr13	28725245	28726757	chr13	28725732	28725932	1513	588	98	854.77	45.88	0	0.540934	BC025054	0	0
chr7	90119979	90121889	chr7	90120892	90121092	1911	1014	106	854.76	47.27	0	0.517952	Mex3b	0.787435	0.68
chr10	104456307	104458377	chr10	104456712	104456912	2071	506	118	854.52	26.7	0	0.776192	Tmtc2	0.522705	0
chr15	66508144	66510245	chr15	66509537	66509737	2102	1494	102	853.71	64.92	0	0.487432	Tg	0	0
chr8	31111294	31113220	chr8	31112497	31112697	1927	1304	99	852.67	73.46	0	0.056064	Unc5d	0	0
chr5	131098736	131100072	chr5	131099246	131099446	1337	611	88	851.63	68.33	0	0.136468	Caln1	0.442365	0
chr7	77954432	77956994	chr7	77955162	77955362	2563	831	109	851.62	49.54	0	0.409404	AK143760	0.279859	0
chr8	130966234	130967829	chr8	130967165	130967365	1596	1032	93	851.17	56.37	0	0.0592499	AK050336	0	0
chr8	123693446	123694884	chr8	123694145	123694345	1439	800	90	851.14	85.42	0	0.280835	Foxl1	0	0
chr1	17715864	17717408	chr1	17716859	17717059	1545	1096	92	850.6	58.08	0	0.0611967	Crispld1	0.529793	0.67
chr2	20643358	20645537	chr2	20644412	20644612	2180	1155	103	850.52	54.67	0	0.042513	Etl4	0	0
chr3	142754709	142757303	chr3	142755354	142755554	2595	746	115	850.31	54.87	0	0.989122	AK043679	0	0
chr8	46956889	46958435	chr8	46957432	46957632	1547	644	92	850.11	82	0	0.249949	Pdlim3	0	0
chr18	30387093	30388537	chr18	30387847	30388047	1445	855	90	849.57	61.5	0	0.655945	Pik3c3	0	0
chr2	49457895	49459239	chr2	49458452	49458652	1345	658	88	849.42	68.33	0	0.745955	Kif5c	0.647321	0.13
chr9	13285655	13288034	chr9	13286499	13286699	2380	945	106	848.87	63.21	0	0.547741	Phxr4	0	0
chr13	71801979	71803640	chr13	71802601	71802801	1662	723	94	848.36	54.67	0	0.225326	AK007185	0.906683	0.905
chr4	83476070	83478518	chr4	83477538	83477738	2449	1569	107	848.24	39.29	0	0.994924	4930473A06Rik	0	0
chr4	84494890	84496840	chr4	84495591	84495791	1951	802	99	847.59	76.87	0	0.0580297	Cntln	0.454872	0.94
chr14	118225081	118226483	chr14	118225741	118225941	1403	761	89	847.24	61.5	0	0.911886	Gpc6	0.462197	0
chr3	133538945	133540450	chr3	133539442	133539642	1506	598	91	847.19	58.08	0	0.721647	AK034519	0	0
chr12	72712112	72713617	chr12	72712853	72713053	1506	842	91	847.19	47.83	0	0.112335	AK035761	0	0
chr16	63816166	63818392	chr16	63817598	63817798	2227	1533	106	846.28	54.03	0	0.648844	Epha3	0	0
chr5	113463701	113465008	chr5	113464123	113464323	1308	523	88	846.07	71.75	0		Adrbk2	0	0
chr4	52816626	52817786	chr4	52816914	52817114	1161	389	90	845.92	65.25	0	0.523987	Olfr275	0	0
chr17	30943358	30944641	chr17	30943855	30944055	1284	598	104	845.78	46.43	0	0.055378	Dnahc8	0.653936	0.86
chr3	23307862	23309029	chr3	23308518	23308718	1168	757	84	845.4	78.58	0	0.550725	AK015118	0.8012	0.985
chr2	70738950	70740779	chr2	70739844	70740044	1830	995	99	844.16	58.79	0	0.407062	Mettl8	0	0
chr11	74974275	74975403	chr11	74974688	74974888	1129	514	83	843.35	76.87	0	0.994479	BC127131	0	0
chr9	22865979	22867662	chr9	22866714	22866914	1684	836	94	843.21	44.42	0	0.146383	Bmper	0.990493	0
chr18	59194159	59196570	chr18	59195044	59195244	2412	986	106	843.06	59.79	0	0.455974	Adamts19	0.773953	0
chr4	82154455	82158099	chr4	82157338	82157538	3645	2984	123	842.89	37.58	0	0.850403	Nfib	0.274149	0
chr4	12522344	12524396	chr4	12523066	12523266	2053	823	101	842.5	45.16	0	0.254966	Gm11818	0	0
chr2	106561090	106563419	chr2	106561700	106561900	2330	711	106	842.43	51.08	0	0.00869058	Mpped2	0	0
chr13	56057100	56058732	chr13	56057858	56058058	1633	859	93	842.28	63.21	0	0.939842	AK043531	0.385417	0.9
chr16	90628942	90631229	chr16	90630444	90630644	2288	1603	104	841.99	47.83	0	0.00890815	2610039C10Rik	0	0
chr14	23813750	23815519	chr14	23814385	23814585	1770	736	100	841.86	56.36	0	0.707977	Gm10248	0	0
chr14	67890554	67891928	chr14	67891113	67891313	1375	660	88	841.27	83.71	0	0.99946	Gm6878	0	0
chr18	17558206	17559683	chr18	17558831	17559031	1478	726	90	841.06	56.37	0	0.461213	4921533I20Rik	0.716317	0.075
chr2	115291333	115295819	chr2	115292093	115292293	4487	861	133	840.99	41	0	0.374569	3110099E03Rik	0.211547	0
chr11	35230326	35232547	chr11	35231755	35231955	2222	1530	108	840.56	41.53	0	0.0138931	AK136017	0	0
chr12	109197752	109199450	chr12	109198741	109198941	1699	1090	94	839.74	73.46	0	0.0250226	Bcl11b	0	0
chr11	40663563	40664843	chr11	40664239	40664439	1281	777	89	839.33	47.5	0	0.138011	Ccng1	0	0
chr18	5007319	5009370	chr18	5007804	5008004	2052	586	100	839.2	44.42	0	0.469402	AK085972	0	0
chr16	77712391	77714010	chr16	77712998	77713198	1620	708	103	839.15	39.55	0	0.860872	Mir125b-2	0.969734	0.2
chr11	108481522	108483396	chr11	108482569	108482769	1875	1148	97	838.72	49.54	0	0.999909	Ccdc46	0.807898	0.055
chr2	144016497	144018870	chr2	144018364	144018564	2374	1968	105	838.09	37.58	0	0.0087236	Snx5	0	0
chr12	80488723	80491718	chr12	80489665	80489865	2996	1043	114	838.02	35.87	0	0.847429	Rad51l1	0.198664	0.635
chr16	35680856	35682289	chr16	35681393	35681593	1434	638	93	837.84	60.81	0	0.108052	Dirc2	0.605722	0.15
chr5	132256433	132257868	chr5	132257112	132257312	1436	780	91	837.76	66.74	0	1.00484	AK140583	0.467596	0
chr9	3035539	3037073	chr9	3035775	3035975	1535	337	532	837.62	6.18	0		DQ702609	1	0.87
chr4	62251878	62253531	chr4	62252526	62252726	1654	749	93	837.32	66.62	0	0.119506	Rgs3	0	0
chr3	156691289	156692890	chr3	156691950	156692150	1602	762	92	836.69	61.5	0	0.0499457	Negr1	0	0
chr3	51864969	51867834	chr3	51866127	51866327	2866	1259	112	835.83	47.83	0	0.992731	Maml3	0.205236	0.42
chr2	141650655	141652316	chr2	141651307	141651507	1662	753	93	835.45	52.96	0	0.235309	Macrod2	0.960867	0.84
chr10	115415292	115417363	chr10	115416076	115416276	2072	885	100	835.2	41	0	0.0292068	Ptprr	0.366007	0
chr1	76007832	76009552	chr1	76008533	76008733	1721	802	94	834.71	66.62	0	0.852146	Slc4a3	0	0
chr16	28880336	28881786	chr16	28881096	28881296	1451	861	89	834.7	59.79	0	0.148019	AB349192	0	0
chr15	42466404	42467686	chr15	42467093	42467293	1283	790	92	834.15	61.16	0	0.474816	AK138307	0.565523	0.73
chr16	74092902	74094515	chr16	74093785	74093985	1614	984	92	833.82	42.71	0	0.259209	Robo2	0.765654	0
chr11	63065904	63067464	chr11	63066800	63067000	1561	997	91	833.55	64.92	0	0.506937	Pmp22	0	0
chr8	7439612	7441434	chr8	7440418	7440618	1823	907	98	833.31	66.74	0	0.999307	AK082314	0	0
chr17	25220077	25221285	chr17	25220505	25220705	1209	529	84	833.18	73.46	0	0.306926	Tmem204	0	0
chr12	10363441	10365192	chr12	10364568	10364768	1752	1228	96	833.04	43.85	0	0.323335	Nt5c1b	0	0
chr15	6492963	6494368	chr15	6493630	6493830	1406	768	90	832.61	77.86	0	0.0637044	Fyb	0	0
chr14	29064686	29066698	chr14	29065464	29065664	2013	879	106	832.17	41.71	0	0.973093	Erc2	0.548708	0
chr12	95392624	95394228	chr12	95393153	95393353	1605	630	96	831.8	56.36	0	0.5666	Flrt2	0	0
chr15	51333787	51336332	chr15	51335094	51335294	2546	1408	107	831.24	35.87	0	0.705886	Eif3h	0.204322	0.82
chr9	35112315	35113693	chr9	35112890	35113090	1379	676	501	831.19	10.44	0		Rpusd4	0.754717	0.985
chr1	167715923	167717186	chr1	167716604	167716804	1264	782	85	831.12	58.08	0	0.0173905	Cd247	0.948535	0.75
chr13	30312866	30314331	chr13	30313337	30313537	1466	572	89	830.87	78.58	0	0.117575	Mboat1	0.751536	0.215
chr2	157131253	157133106	chr2	157131950	157132150	1854	798	96	830.68	51.25	0	0.728706	Rpn2	0.377226	0.48
chr2	4282588	4284270	chr2	4283243	4283443	1683	756	113	830.44	31.92	0	0.341945	AK045137	0.58264	0
chr15	84996313	84997632	chr15	84996924	84997124	1320	712	88	829.62	60.38	0	0.220976	AK085771	0.442001	0
chr8	60294009	60295867	chr8	60294865	60295065	1859	957	96	829.61	56.37	0	0.033052	Galntl6	0	0
chr8	93384904	93386882	chr8	93385651	93385851	1979	848	98	829.38	63.21	0	0.507337	Chd9	0.271992	0
chr12	9743047	9744469	chr12	9743587	9743787	1423	641	88	828.61	56.37	0	0.899514	Osr1	0.575246	0.265
chr6	93406391	93408751	chr6	93407698	93407898	2361	1408	104	828.59	41	0	0.0423427	Magi1	0.621186	0
chr13	24643251	24644832	chr13	24643750	24643950	1582	600	91	828.48	54.67	0	0.0463818	Gm11346	0.783681	0.67
chr6	144157269	144159252	chr6	144158668	144158868	1984	1500	98	828.36	70.04	0	0.932553	Sox5	0	0
chr17	65539095	65541142	chr17	65540272	65540472	2048	1278	99	827.74	52.96	0	0.929103	Tmem232	0	0
chr8	130968321	130970688	chr8	130969325	130969525	2368	1105	104	827.33	56.37	0	0.216008	AK050336	0.541614	0
chr17	11809531	11811228	chr17	11810094	11810294	1698	664	93	827.16	51.25	0	0.00949662	Park2	0	0
chr6	137127106	137129580	chr6	137128680	137128880	2475	1675	113	827.01	39.53	0	0.0191249	Rerg	0	0
chr12	74467967	74469665	chr12	74468774	74468974	1699	908	93	826.93	61.5	0	1.00061	AK085818	0.53828	0.9
chr12	108322703	108325139	chr12	108322921	108323121	2437	319	105	826.82	41	0	0.356749	4933406K04Rik	0.64532	0.425
chr3	99769152	99771026	chr3	99769699	99769899	1875	648	96	826.2	68.33	0	0.240948	Spag17	0.497865	0
chr9	58130268	58131859	chr9	58130603	58130803	1592	436	91	826.09	73.46	0	0.102489	Loxl1	0	0
chr17	42713178	42714762	chr17	42713644	42713844	1585	567	93	825.79	58.79	0	0.0080602	Opn5	0	0
chr2	18781984	18783418	chr2	18782734	18782934	1435	851	88	825.52	66.62	0	0.735713	Pip4k2a	0	0
chr15	53673447	53675154	chr15	53674352	53674552	1708	1006	93	824.89	42.71	0	0.00655735	Samd12	0	0
chr17	63006550	63008202	chr17	63007253	63007453	1653	804	92	824.67	70.04	0	0.509832	BC125002	0	0
chr3	57290541	57292323	chr3	57291489	57291689	1783	1049	101	824.27	62.57	0	0.869992	Wwtr1	0	0
chr17	44436606	44438415	chr17	44437668	44437868	1810	1163	97	823.81	69.92	0	0.944889	Clic5	0	0
chr12	28616142	28618463	chr12	28616934	28617134	2322	893	103	823.8	46.12	0	0.217902	Dcdc2c	0	0
chr6	4945692	4947197	chr6	4946174	4946374	1506	583	101	823.02	49.18	0	0.006721	Ppp1r9a	0.762791	0
chr18	84253755	84254489	chr18	84254099	84254299	735	445	72	822.86	70.04	0	1.00404	Tshz1	1	0.84
chr2	115280024	115282159	chr2	115281332	115281532	2136	1409	100	822.66	68.33	0	0.967565	3110099E03Rik	0	0
chr3	83788129	83789623	chr3	83788510	83788710	1495	482	97	822.63	51.04	0	0.572401	D930015E06Rik	0	0
chr2	179535257	179536454	chr2	179535870	179536070	1198	714	83	822.57	66.62	0	0.0620827	Cdh4	0	0
chr15	90440024	90442289	chr15	90441308	90441508	2266	1385	102	822.17	54.67	0	0.0994381	Cpne8	0	0
chr13	80881885	80883668	chr13	80882712	80882912	1784	928	109	821.96	45.6	0	0.954144	Arrdc3	0.913068	0.535
chr4	32568992	32570682	chr4	32570050	32570250	1691	1159	105	821.52	39.81	0	0.918233	Bach2	0	0
chr8	53474570	53475726	chr8	53475162	53475362	1157	693	82	820.81	51.25	0	0.038499	AK028033	1	0.6
chr5	16283267	16285335	chr5	16284366	16284566	2069	1200	106	820.28	37.54	0	0.873305	Hgf	0.465184	0.99
chr16	78655034	78656337	chr16	78655558	78655758	1304	625	86	819.98	76.87	0	0.0197816	AK019797	0	0
chr12	27866954	27869103	chr12	27867369	27867569	2150	516	100	819.97	54.67	0	0.242302	AK163447	0	0
chr7	103897367	103899271	chr7	103898444	103898644	1905	1178	96	819.89	63.21	0	0.303051	AK053790	0.379727	0.915
chr3	39977743	39980289	chr3	39979418	39979618	2547	1776	106	819.45	49.54	0	0.485264	Intu	0.318146	0
chr18	8124798	8126302	chr18	8125162	8125362	1505	465	96	819.18	72.3	0	0.135687	Wac	0.56516	0
chr4	34853967	34855426	chr4	34854528	34854728	1460	662	88	819.16	73.46	0	0.13717	Cga	0	0
chr12	95943402	95944914	chr12	95943953	95944153	1513	652	89	819.12	51.25	0	0.0154605	Flrt2	0	0
chr4	6762075	6763538	chr4	6762483	6762683	1464	509	88	818.15	80.29	0	0.82926	Tox	0.484621	0
chr4	55856299	55857924	chr4	55856786	55856986	1626	588	91	818.07	56.37	0	0.926867	AY512912	1	0
chr5	133762546	133764207	chr5	133763345	133763545	1662	900	96	817.93	56.36	0	0.0258774	AK076755	0.642986	0.645
chr7	140693771	140695342	chr7	140694194	140694394	1572	524	90	817.88	63.21	0	0.499936	4930404H21Rik	0	0
chr6	117229537	117230851	chr6	117230060	117230260	1315	624	87	817.69	68.33	0	0.318641	Cxcl12	0	0
chr13	26447725	26449765	chr13	26448268	26448468	2041	644	98	816.9	49.54	0	0.719223	AK007041	0	0
chr7	143230279	143231545	chr7	143230791	143230991	1267	613	84	816.61	63.21	0	0.198437	AK031861	0	0
chr5	132210864	132212329	chr5	132211229	132211429	1466	466	92	816.5	44.49	0	0.716823	AK140583	0	0
chr6	16624654	16626125	chr6	16625314	16625514	1472	761	88	816.14	73.46	0	0.32562	Tcfec	0	0
chr4	38381956	38383427	chr4	38382607	38382807	1472	752	88	816.14	56.37	0		1700009N14Rik	0	0
chr3	39586987	39588407	chr3	39587747	39587947	1421	861	87	815.82	63.21	0	0.0366493	Fat4	0.642958	0
chr8	11913857	11915723	chr8	11914793	11914993	1867	1037	95	815.4	46.12	0	0.254173	1700018L24Rik	0	0
chr12	106117499	106119426	chr12	106118676	106118876	1928	1278	96	815.12	68.33	0	0.532071	Clmn	0	0
chr14	29610879	29612408	chr14	29611610	29611810	1530	832	89	814.97	63.21	0	0.822535	Cacna2d3	0.803793	0
chr3	49731599	49733719	chr3	49732967	49733167	2121	1469	104	814.03	43.01	0	0.538065	AK144912	0	0
chr8	38014485	38017494	chr8	38015382	38015582	3010	998	118	813.57	38.56	0	0.82104	Dlc1	0.253573	0
chr3	31089907	31091391	chr3	31090558	31090758	1485	752	88	812.91	51.25	0	0.085282	Slc7a14	1	0.46
chr12	6840692	6842124	chr12	6841433	6841633	1433	842	87	812.76	75.17	0	0.0704608	AK007110	0	0
chr18	22687188	22688727	chr18	22687890	22688090	1540	803	89	812.55	76.87	0	0.923275	Asxl3	0	0
chr10	8991657	8993539	chr10	8992059	8992259	1883	503	95	812.05	59.79	0	0.182659	Samd5	0	0
chr9	47535222	47536933	chr9	47535959	47536159	1712	838	92	811.25	70.04	0	0.961602	Cadm1	0.526593	0.46
chr3	53056703	53058090	chr3	53057245	53057445	1388	643	86	811.03	68.33	0	0.739042	Lhfp	0.638068	0.695
chr2	51420644	51423089	chr2	51421227	51421427	2446	684	119	810.52	33.95	0	0.0553971	Tas2r134	0.371779	0
chr17	9420288	9421836	chr17	9420909	9421109	1549	722	89	810.38	54.67	0	0.0166286	6530411M01Rik	0	0
chr11	18343468	18345187	chr11	18344451	18344651	1720	1084	92	809.47	49.54	0	0.931743	AK018427	0	0
chr11	87235357	87237373	chr11	87235937	87236137	2017	681	97	809.43	44.42	0	0.189746	Tex14	0	0
chr1	160122170	160123891	chr1	160123327	160123527	1722	1258	92	809.02	64.92	0	0.870626	Fam5b	0	0
chr2	158865066	158866620	chr2	158865940	158866140	1555	975	89	808.95	59.79	0	0.742801	Dhx35	0.599099	0.8
chr2	166160665	166162330	chr2	166161386	166161586	1666	822	91	808.86	75.17	0	0.103176	Gm11468	0	0
chr16	27640992	27642050	chr16	27641348	27641548	1059	457	79	808.8	87.12	0	0.198821	Ccdc50	0	0
chr3	141746322	141748111	chr3	141747136	141747336	1790	915	97	808.71	49.94	0	0.533327	Bmpr1b	0.655115	0.565
chr14	30679876	30681486	chr14	30680672	30680872	1611	897	90	808.68	75.17	0	0.103893	Selk	0	0
chr8	105076879	105078719	chr8	105077292	105077492	1841	514	94	808.41	51.25	0	0.602343	Cdh11	0.413044	0
chr17	44125742	44127409	chr17	44126400	44126600	1668	759	91	808.41	47.83	0	0.0535352	Rcan2	0.678464	0.835
chr5	74841272	74842724	chr5	74842056	74842256	1453	885	87	807.72	73.46	0	0.779499	Scfd2	0	0
chr12	94580978	94582277	chr12	94581432	94581632	1300	555	84	807.54	78.58	0	0.836788	Sel1l	1	0.51
chr19	56096128	56097688	chr19	56096899	56097099	1561	872	89	807.52	68.33	0	0.603476	AK052788	0.682692	0
chr18	55782818	55784784	chr18	55784106	55784306	1967	1389	96	807.18	35.87	0	0.08744	AK163160	0.629705	0
chr8	48448082	48449485	chr8	48448796	48448996	1404	815	86	806.9	64.92	0	0.0418336	Stox2	0	0
chr13	78583462	78586448	chr13	78584263	78584463	2987	902	111	805.94	47.83	0	0.824843	AK051417	0.602813	0.825
chr18	50253530	50255575	chr18	50254276	50254476	2046	847	102	805.74	50.42	0	0.0198929	Tnfaip8	0	0
chr1	16221212	16222673	chr1	16221837	16222037	1462	726	87	805.47	85.42	0	0.478156	Stau2	0	0
chr1	76971345	76973203	chr1	76972391	76972591	1859	1147	94	804.62	39.29	0	0.500769	Epha4	0	0
chr1	45372361	45374497	chr1	45373073	45373273	2137	813	101	804.54	42.9	0	0.583255	Col3a1	0.284644	0
chr8	59809770	59811290	chr8	59810700	59810900	1521	1031	88	804.1	68.33	0	0.740744	Hand2	0.593421	0
chr16	44695140	44697006	chr16	44696078	44696278	1867	1039	94	802.95	42.71	0	0.306454	BC027231	0.442658	0
chr2	50202554	50204363	chr2	50203253	50203453	1810	800	93	802.49	52.96	0	0.0816432	AK142467	0.484245	0.875
chr8	62384930	62386740	chr8	62385898	62386098	1811	1069	93	802.28	37.58	0	0.0223896	Aadat	0.40884	0
chr7	143989344	143990469	chr7	143989699	143989899	1126	456	80	802.24	76.87	0	0.91978	Mgmt	0.621333	0.23
chr3	45831486	45833008	chr3	45832194	45832394	1523	809	94	802.06	62.57	0	0.43826	Pabpc4l	0	0
chr4	84316803	84320169	chr4	84318393	84318593	3367	1691	121	802.02	45.98	0	0.999978	Bnc2	0	0
chr5	4833871	4835401	chr5	4834865	4835065	1531	1095	88	801.69	54.67	0	0.956687	Cdk14	0.977124	0
chr5	72764434	72766021	chr5	72765167	72765367	1588	834	89	801.15	71.75	0	0.0637975	Corin	0	0
chr5	4256689	4257948	chr5	4257187	4257387	1260	599	90	800.88	57.58	0	0.812366	Gm9897	0	0
chr14	10282055	10283875	chr14	10282756	10282956	1821	802	93	800.15	63.21	0	0.0146574	Fhit	0	0
chr10	107338001	107340067	chr10	107338588	107338788	2067	688	97	799.64	41	0	0.666441	Gm6924	0	0
chr11	112099788	112101376	chr11	112100701	112100901	1589	1014	91	799.37	61.97	0	0.982086	BC006965	0.513854	0
chr5	118975659	118977200	chr5	118976429	118976629	1542	871	88	799.06	54.67	0	0.00726455	Med13l	0	0
chr4	5132316	5134245	chr4	5133073	5133273	1930	858	97	798.11	44.49	0	0.0985872	Impad1	0	0
chr12	35971276	35972600	chr12	35971915	35972115	1325	740	93	797.94	56.85	0	0.247129	Mir680-3	0	0
chr10	103420022	103421623	chr10	103420904	103421104	1602	983	89	797.9	70.04	0	0.589996	Gm4340	0	0
chr3	55294962	55297037	chr3	55295780	55295980	2076	919	97	797.9	47.83	0	0.0143315	Dclk1	0.706988	0
chr6	65487073	65489066	chr6	65488169	65488369	1994	1197	98	797.08	50.85	0	0.268303	Tnip3	0	0
chr7	138913516	138915009	chr7	138914158	138914358	1494	743	89	796.93	54.03	0	0.897249	AB033524	0	0
chr14	118025155	118027111	chr14	118026102	118026302	1957	1048	95	796.91	58.08	0	0.104115	Gpc6	0	0
chr7	143597560	143598850	chr7	143598224	143598424	1291	765	83	796.46	66.62	0	0.885249	AK038554	1	0.195
chr12	102235482	102237147	chr12	102236162	102236362	1666	781	90	796.1	51.25	0	0.0451472	AK079713	0	0
chr13	105338813	105340422	chr13	105339444	105339644	1610	732	89	796.05	52.96	0	0.186686	Adamts6	0	0
chr13	105350183	105351683	chr13	105350856	105351056	1501	774	87	795.9	64.92	0	0.668593	Adamts6	0	0
chr13	71846316	71847677	chr13	71846851	71847051	1362	636	90	794.43	59.79	0	0.0185681	AK007185	0	0
chr6	35304184	35305858	chr6	35304808	35305008	1675	725	90	794.09	56.37	0	0.462352	AK006894	0.371565	0.745
chr6	95599623	95602184	chr6	95601618	95601818	2562	2096	105	793.86	59.79	0	0.489565	Suclg2	0.194065	0
chr9	102551800	102553772	chr9	102552479	102552679	1973	780	95	793.71	47.83	0	0.34136	Anapc13	0.691176	0
chr5	74828178	74830953	chr5	74828832	74829032	2776	755	112	793.26	52.72	0	0.773612	Scfd2	0.802522	0
chr8	10924209	10926504	chr8	10924785	10924985	2296	677	100	792.99	35.87	0	0.737057	3930402G23Rik	0	0
chr6	65935123	65936377	chr6	65935495	65935695	1255	473	83	792.73	49.54	0	0.0165147	4930544G11Rik	0.76236	0.025
chr1	23152706	23153820	chr1	23153305	23153505	1115	700	79	791.6	58.08	0	0.567087	4933415F23Rik	0	0
chr1	163913731	163915360	chr1	163914441	163914641	1630	811	89	791.48	42.71	0	0.614492	Dnm3	0.313076	0.24
chr3	130005957	130007266	chr3	130006527	130006727	1310	671	83	791.37	66.62	0	0.774029	Col25a1	0	0
chr10	116401808	116403221	chr10	116402444	116402644	1414	737	85	791.12	75.17	0	0.0881148	D630029K05Rik	0	0
chr12	118982539	118984007	chr12	118983148	118983348	1469	710	86	790.62	49.54	0	0.041718	Rapgef5	0	0
chr2	133108062	133110574	chr2	133109751	133109951	2513	1790	103	790.5	42.71	0	0.41033	AK040035	0.52707	0
chr3	30289860	30292039	chr3	30290075	30290275	2180	316	98	790.32	42.71	0	0.046225	Mecom	0	0
chrX	67258792	67261961	chrX	67261389	67261589	3170	2698	113	790.18	25.62	0	0.069061	Gm6812	0.364153	0
chr8	31671176	31672869	chr8	31671899	31672099	1694	824	90	789.87	61.5	0	0.0220053	Dusp26	0.595393	0.26
chr14	28939373	28940847	chr14	28940234	28940434	1475	962	86	789.15	59.79	0	0.758971	Erc2	0	0
chr3	86515133	86518868	chr3	86515910	86516110	3736	878	120	789.12	28.43	0	0.122608	Lrba	0.429183	0
chr2	20212075	20213664	chr2	20212672	20212872	1590	698	88	787.82	47.83	0	0.05543	Etl4	0	0
chr14	23487167	23488594	chr14	23487683	23487883	1428	617	85	787.61	59.79	0	0.703583	AK015475	0.908199	0
chr12	31710977	31712270	chr12	31711256	31711456	1294	380	87	787.57	59.01	0	0.40361	Fam110c	0.58314	0.62
chr9	116015687	116017064	chr9	116016412	116016612	1378	826	84	787.01	52.96	0	0.0181538	Tgfbr2	0	0
chr2	72578381	72580148	chr2	72579173	72579373	1768	893	91	786.4	61.5	0	0.519283	AK018302	0	0
chr14	28977274	28979263	chr14	28978346	28978546	1990	1173	106	786.27	34.61	0	0.997258	Erc2	0.723982	0.66
chr11	45998473	45999802	chr11	45998946	45999146	1330	574	83	786.1	70.04	0	0.365952	Cyfip2	0.467269	0.675
chr3	35216511	35218714	chr3	35217414	35217614	2204	1004	98	785.91	35.87	0	0.867289	AK029958	0	0
chr6	116121053	116122234	chr6	116121423	116121623	1182	471	80	785.87	59.79	0	0.26582	Tmcc1	0	0
chr18	54611815	54613404	chr18	54612373	54612573	1590	659	94	785.34	52.83	0	0.938479	AK036466	0.387036	0
chr5	4731401	4732946	chr5	4732187	4732387	1546	887	87	785.17	61.5	0	0.995368	Fzd1	0	0
chr14	34321367	34322693	chr14	34321910	34322110	1327	644	92	784.93	39.55	0	0.142144	AK136780	0	0
chr5	12664542	12666564	chr5	12665056	12665256	2023	615	95	783.91	52.96	0	0.285319	Sema3d	0.399604	0.92
chr2	170168038	170170877	chr2	170168790	170168990	2840	853	107	783.68	41	0	0.134037	Bcas1	0	0
chr2	106416287	106418147	chr2	106417286	106417486	1861	1100	93	783.67	71.92	0	0.960636	AK084494	0.787634	0.86
chr5	129670644	129672253	chr5	129671168	129671368	1610	625	88	783.24	78.58	0	0.360116	Gpr133	0	0
chr6	90994051	90995443	chr6	90994625	90994825	1393	675	84	783.2	70.04	0	0.033734	Nup210	0	0
chr5	38451190	38452839	chr5	38451992	38452192	1650	903	95	783.07	50.05	0	0.937599	Stx18	0	0
chr7	142751383	142752940	chr7	142752097	142752297	1558	815	87	782.37	61.5	0	0.0354304	Mir1962	0	0
chr10	110355367	110357275	chr10	110356153	110356353	1909	887	93	781.99	49.54	0	0.0228653	Csrp2	0.417191	0.92
chr15	50540821	50543316	chr15	50542440	50542640	2496	1720	102	781.82	52.96	0	0.999879	Trps1	0.282966	0.655
chr10	27372175	27373677	chr10	27372639	27372839	1503	565	90	781.73	56.36	0	0.221441	Lama2	0.677763	0.41
chr6	16616739	16618086	chr6	16617206	16617406	1348	568	83	781.42	80.29	0	0.550031	Tcfec	0.420935	0.245
chr3	39341493	39343168	chr3	39342404	39342604	1676	1012	89	781.18	54.67	0	0.475363	Fat4	0	0
chr8	32468904	32470580	chr8	32469528	32469728	1677	725	89	780.96	58.08	0	0.11684	Fut10	0.349642	0.865
chr6	36626134	36627640	chr6	36626760	36626960	1507	727	88	780.94	61.97	0	0.800901	Ptn	0	0
chr14	22126862	22128630	chr14	22127699	22127899	1769	938	93	780.71	55.22	0	0.771084	Adk	0.630656	0.185
chr1	180729537	180731096	chr1	180730404	180730604	1560	968	91	780.28	65.26	0	0.464788	Kif26b	0	0
chr8	49878942	49881047	chr8	49879658	49879858	2106	817	96	780.16	52.96	0	0.161116	AK032387	0	0
chr19	4514046	4516507	chr19	4514356	4514556	2462	411	104	780.07	33.37	0	0.0364234	Pcx	0.252743	0
chr3	52370088	52371252	chr3	52370524	52370724	1165	537	81	779.88	61.97	0	0.121732	AK040671	0.731959	0.29
chr3	45226593	45228394	chr3	45227344	45227544	1802	852	91	779.22	58.08	0	0.746218	Pcdh10	0	0
chr8	95139759	95143000	chr8	95140695	95140895	3242	1037	115	779.17	42.9	0	0.64717	Irx6	0.481024	0.5
chr16	86693955	86695698	chr16	86694927	86695127	1744	1073	90	779	80.29	0	0.929838	AK085480	0.425129	0
chr10	68051791	68053257	chr10	68052320	68052520	1467	630	85	778.04	51.25	0	0.255008	1700040L02Rik	0.716917	0.195
chr4	95289549	95290985	chr4	95290108	95290308	1437	660	99	777.46	46.61	0	0.858346	Fggy	0.967967	0
chr5	38286177	38287701	chr5	38287094	38287294	1525	1018	86	777.19	52.96	0	0.85773	Msx1	0.487533	0
chr2	134854940	134856203	chr2	134855517	134855717	1264	678	81	776.76	59.79	0	0.43096	Plcb1	0	0
chr10	123785951	123787118	chr10	123786509	123786709	1168	659	79	776.13	71.75	0	0.0581002	4930503E24Rik	0	0
chr4	85934822	85936522	chr4	85935842	85936042	1701	1121	89	775.7	47.83	0	0.434961	Adamtsl1	0	0
chr2	109562752	109564019	chr2	109563268	109563468	1268	617	81	775.69	71.75	0	0.284477	Bdnf	0	0
chr1	20124954	20126379	chr1	20125409	20125609	1426	556	84	774.97	59.79	0	0.993924	Pkhd1	0.601403	0.44
chr16	23314476	23315698	chr16	23315110	23315310	1223	735	80	774.39	75.17	0	0.0112039	St6gal1	0	0
chr4	83671577	83672901	chr4	83672202	83672402	1325	726	82	774.05	59.79	0	0.696957	4930473A06Rik	0	0
chr18	52683574	52684900	chr18	52684254	52684454	1327	781	82	773.53	54.67	0	0.02563	AK084265	0.923077	0.235
chr6	30566142	30568976	chr6	30567403	30567603	2835	1362	106	773.3	37.58	0	0.0239971	Cpa5	0	0
chr14	77080749	77082293	chr14	77081448	77081648	1545	800	86	772.51	73.46	0	0.385817	1700108F19Rik	0	0
chr5	99517511	99518841	chr5	99517919	99518119	1331	509	82	772.5	52.96	0	0.116802	Prkg2	0.957895	0.1
chr4	105328086	105329632	chr4	105328834	105329034	1547	849	86	772.05	71.75	0	0.424263	Ppap2b	0	0
chr11	24372324	24374204	chr11	24372989	24373189	1881	766	94	771.95	65.15	0	0.956176	AK148130	0	0
chr15	94271429	94272814	chr15	94271919	94272119	1386	591	83	771.75	64.92	0	0.0061404	Adamts20	0	0
chr13	60408952	60410392	chr13	60409416	60409616	1441	565	84	771.29	75.17	0	0.238635	EG328264	0.656944	0
chr9	61125087	61126927	chr9	61125648	61125848	1841	662	91	771.15	56.37	0	0.806469	Tle3	0	0
chr1	64924943	64926283	chr1	64925384	64925584	1341	542	82	769.92	70.04	0	0.880255	Plekhm3	0.774627	0.84
chr3	149196163	149198324	chr3	149197275	149197475	2162	1213	96	769.81	51.25	0	0.0814302	AK139864	0.620546	0.1
chr6	6646160	6648454	chr6	6647668	6647868	2295	1609	98	769.66	49.54	0	0.982001	Shfm1	0.654316	0.53
chr18	65689525	65691199	chr18	65690229	65690429	1675	805	88	768.76	47.83	0	0.747237	Zfp532	0.514337	0.49
chr5	38762612	38764551	chr5	38763690	38763890	1940	1179	97	768.56	53.39	0	0.112227	Slc2a9	0.46622	0
chr2	140849669	140850865	chr2	140850211	140850411	1197	643	86	768.45	69.36	0	0.972874	Flrt3	0	0
chr1	165493315	165495110	chr1	165494076	165494276	1796	862	90	768.04	63.21	0	0.11427	Mettl11b	0	0
chr18	49781108	49782116	chr18	49781419	49781619	1009	412	75	767.99	76.87	0	0.103115	Dtwd2	0	0
chr9	50814495	50815957	chr9	50815002	50815202	1463	608	90	767.72	70.91	0	0.193028	Sik2	0.420657	0
chr4	63789758	63791006	chr4	63790350	63790550	1249	693	80	767.31	75.17	0	0.246994	Tnc	0.501603	0.435
chr7	96609304	96610710	chr7	96609834	96610034	1407	631	85	767.17	47.67	0	0.61317	AK143758	0.78165	0
chr9	121956775	121958179	chr9	121957410	121957610	1405	736	83	767.03	68.33	0	0.64494	C85492	0	0
chr4	74393451	74394862	chr4	74394010	74394210	1412	660	84	766.93	72.74	0	0.668651	Kdm4c	0	0
chr18	83288322	83289950	chr18	83288898	83289098	1629	677	87	766.23	46.12	0	0.753399	AK007073	0.490786	0
chr9	32378684	32380370	chr9	32379346	32379546	1687	763	88	766.15	54.67	0	0.335125	Fli1	0	0
chr8	49393985	49395557	chr8	49394581	49394781	1573	697	86	766.08	66.62	0	0.0406738	Odz3	0	0
chr10	56329932	56331449	chr10	56330564	56330764	1518	733	85	765.92	80.29	0	0.41542	AK146861	0	0
chr18	54154088	54155243	chr18	54154545	54154745	1156	558	78	765.83	75.17	0	0.438114	Csnk1g3	0	0
chr8	27414793	27416425	chr8	27415521	27415721	1633	829	87	765.34	59.79	0	0.923508	Thap1	0.834559	0.26
chr18	15439232	15440922	chr18	15440220	15440420	1691	1089	88	765.28	39.29	0	0.7292	Aqp4	0.49645	0.165
chr14	102145368	102146780	chr14	102145886	102146086	1413	619	83	765.05	63.21	0	0.856592	Lmo7	0.750708	0.73
chr1	152798452	152800027	chr1	152798970	152799170	1576	619	88	764.56	66.74	0	0.11244	Hmcn1	0	0
chr16	89991244	89992823	chr16	89992083	89992283	1580	940	86	764.49	83.71	0	0.20223	Tiam1	0	0
chr5	77290114	77291323	chr5	77290619	77290819	1210	606	79	764.39	54.67	0		C530008M17Rik	0	0
chr15	53084203	53085728	chr15	53084724	53084924	1526	622	85	764.05	58.08	0	0.103374	Ext1	0.639344	0.945
chr1	91610019	91611956	chr1	91610626	91610826	1938	708	92	764.01	42.71	0	0.967231	4933400F21Rik	0	0
chr16	52988330	52990206	chr16	52988887	52989087	1877	658	91	763.87	42.71	0	0.771563	AK015072	0	0
chr14	93671308	93672947	chr14	93672173	93672373	1640	966	87	763.8	68.33	0	0.0739315	Pcdh9	0	0
chr5	4649231	4651066	chr5	4650157	4650357	1836	1027	103	763.73	43.32	0	0.95043	Fzd1	0.911172	0.91
chr7	78524817	78526633	chr7	78525341	78525541	1817	625	90	763.71	37.58	0	0.905404	AK020061	0	0
chr15	27707220	27709686	chr15	27708106	27708306	2467	987	100	763.63	46.12	0	0.00926673	Trio	0	0
chr8	36639253	36640780	chr8	36640091	36640291	1528	939	85	763.59	59.79	0	0.0188025	AK040224	0	0
chr2	103470689	103472164	chr2	103471603	103471803	1476	1015	84	762.87	68.33	0	0.608371	Abtb2	0	0
chr1	120929793	120932779	chr1	120931911	120932111	2987	2219	108	761.86	47.83	0	0.0138084	Gli2	0	0
chr17	95022783	95024239	chr17	95023164	95023364	1457	482	89	761.82	63.42	0	0.293148	Mettl4	0	0
chr13	32304520	32306416	chr13	32305961	32306161	1897	1542	102	761.35	30.9	0	0.619349	Gmds	0.693038	0
chr14	117895438	117899227	chr14	117896700	117896900	3790	1363	117	761.31	52.96	0	0.0283935	Gpc6	0	0
chr14	106151416	106152506	chr14	106151754	106151954	1091	439	78	761.06	63.56	0	0.361586	AK045385	0	0
chr3	54209325	54211279	chr3	54210542	54210742	1955	1318	92	760.69	66.62	0	0.0210074	Postn	0.453429	0.665
chr1	144826216	144827702	chr1	144826877	144827077	1487	762	84	760.27	68.33	0	0.027463	AK153645	0	0
chr8	27383196	27384685	chr8	27383870	27384070	1490	775	84	759.57	73.46	0	0.627589	Thap1	0	0
chr14	21996386	21998414	chr14	21997133	21997333	2029	848	100	759.36	41.71	0	0.0626427	Adk	0	0
chr5	13595627	13597451	chr5	13596457	13596657	1825	931	92	759.33	41.31	0	0.52917	Sema3a	0.635417	0.595
chr1	138458623	138460461	chr1	138459921	138460121	1839	1399	90	759.23	61.5	0	0.642389	Kif14	0.408052	0
chr3	86504465	86506184	chr3	86505174	86505374	1720	810	88	759.08	66.62	0	1.00164	Lrba	0.908086	0.69
chr6	98974494	98976650	chr6	98975032	98975232	2157	639	95	758.85	66.62	0	0.771115	Foxp1	0	0
chr4	84002078	84003626	chr4	84002770	84002970	1549	793	85	758.75	63.21	0	0.837974	Bnc2	0.364987	0
chr4	13888089	13889527	chr4	13888843	13889043	1439	855	83	758.73	44.42	0	0.118615	Runx1t1	0.30459	0
chr11	75938102	75939861	chr11	75939011	75939211	1760	1010	90	758.42	39.15	0	0.42	Vps53	0	0
chr5	132105961	132108055	chr5	132107445	132107645	2095	1585	94	758.28	58.08	0	0.877416	Auts2	0	0
chr11	53701892	53703279	chr11	53702487	53702687	1388	696	82	758.1	70.04	0	0.169738	Slc22a5	0	0
chr1	158782013	158783858	chr1	158782653	158782853	1846	741	90	757.82	54.67	0	0.010191	Angptl1	0	0
chr10	103442473	103445046	chr10	103443278	103443478	2574	906	101	757.67	34.17	0	0.0820107	Gm4340	0.346677	0.435
chr10	118163033	118164320	chr10	118163501	118163701	1288	569	81	756.99	71.75	0	0.14143	AK089123	0	0
chr9	71740850	71745626	chr9	71743194	71743394	4777	2445	146	755.07	33.37	0	0.789362	Tcf12	0.29397	0.935
chr11	18614474	18616213	chr11	18615157	18615357	1740	784	88	754.86	56.37	0	0.936776	AK018427	0.619896	0
chr7	137151090	137152891	chr7	137152300	137152500	1802	1311	89	754.43	42.71	0	0.219941	AK007112	0	0
chr16	57802430	57805507	chr16	57803224	57803424	3078	895	119	754.37	51.04	0	0.54078	Col8a1	0	0
chr18	47415364	47417167	chr18	47416003	47416203	1804	740	89	754.02	54.67	0	0.337979	Sema6a	0.475874	0
chr13	71827360	71829224	chr13	71828031	71828231	1865	772	90	754.01	71.75	0	0.956849	AK007185	0.655579	0
chr11	7406002	7407575	chr11	7406544	7406744	1574	643	93	753.78	40.57	0	0.0544758	Igfbp3	0.807374	0.67
chr17	72311527	72312987	chr17	72312316	72312516	1461	890	83	753.47	61.5	0	0.586035	Alk	0	0
chr8	31654196	31655603	chr8	31654720	31654920	1408	625	82	753.19	80.29	0	0.38367	Dusp26	0.457001	0.655
chr10	97367680	97369471	chr10	97368399	97368599	1792	820	93	752.04	59.32	0	0.153372	Gm10754	0	0
chr3	86563612	86567064	chr3	86566283	86566483	3453	2772	130	751.86	36.3	0	0.689264	Lrba	0.315469	0
chr9	29907258	29910088	chr9	29907927	29908127	2831	770	104	751.72	44.42	0	0.714015	Ntm	0.480919	0
chr4	4561436	4564266	chr4	4561712	4561912	2831	377	104	751.72	39.29	0	0.0113225	Impad1	0.384099	0
chr8	48531577	48533101	chr8	48532056	48532256	1525	580	84	751.43	49.54	0	0.295114	D030016E14Rik	0	0
chr13	51069679	51071435	chr13	51070747	51070947	1757	1169	88	751.31	78.58	0	0.442407	DQ715521	0	0
chr2	79245411	79246583	chr2	79245882	79246082	1173	572	79	750.66	55.62	0	0.882525	Cerkl	0.952218	0.37
chr2	43501527	43503349	chr2	43502603	43502803	1823	1177	89	750.16	46.12	0	0.523887	Kynu	0.271131	0
chr1	82253544	82254718	chr1	82254138	82254338	1175	695	79	750.1	68.33	0	0.459671	Irs1	0	0
chr2	98108888	98110650	chr2	98109812	98110012	1763	1025	88	750.07	63.21	0	0.660684	Lrrc4c	0	0
chr3	69757216	69758919	chr3	69757923	69758123	1704	808	87	749.97	51.25	0	0.147326	Otol1	0	0
chr6	65708555	65710382	chr6	65709235	65709435	1828	781	89	749.16	46.12	0	0.647431	Prdm5	0	0
chr15	95087280	95089295	chr15	95087626	95087826	2016	447	92	749.05	41	0	0.00875595	Nell2	0	0
chr1	78078997	78080315	chr1	78079622	78079822	1319	726	80	749.01	64.92	0	0.845224	Pax3	0	0
chr6	115812064	115813992	chr6	115813117	115813317	1929	1154	95	747.29	44.49	0	0.440043	Ift122	0.496369	0.465
chr9	61236331	61237714	chr9	61237001	61237201	1384	771	83	747.15	65.15	0	0.47005	Tle3	0	0
chr1	71942955	71944178	chr1	71943308	71943508	1224	454	78	747.07	47.83	0	0.283249	Gm8883	0	0
chr14	68675067	68676557	chr14	68675949	68676149	1491	983	85	746.64	57.2	0	0.197457	Nefl	1	0
chr4	45742838	45744561	chr4	45743502	45743702	1724	765	87	745.76	54.67	0	0.0213944	Gm829	0.600116	0
chr14	49499108	49500546	chr14	49500036	49500236	1439	1029	82	745.73	44.42	0	0.407524	4933429O19Rik	0	0
chr11	63456562	63458227	chr11	63457270	63457470	1666	809	86	745.54	59.79	0	0.273985	Hs3st3b1	0.696096	0.3
chr7	77488593	77489772	chr7	77489020	77489220	1180	528	77	745.49	66.62	0	0.410283	AK049871	0.568278	0.865
chr9	47490231	47491898	chr9	47490885	47491085	1668	755	86	745.12	46.12	0	0.18205	Cadm1	0.664067	0
chr6	16746537	16748447	chr6	16747290	16747490	1911	854	90	744.96	37.58	0	0.0530804	Tcfec	0.436649	0.92
chr6	148369373	148371193	chr6	148369887	148370087	1821	615	95	744.6	43.1	0	0.239274	Tmtc1	0	0
chr4	29659058	29661133	chr4	29659784	29659984	2076	827	110	744.43	32.84	0	0.958227	Epha7	0.605301	0
chr19	53233660	53235331	chr19	53234236	53234436	1672	677	86	744.26	68.33	0	0.644225	Add3	0	0
chr10	109481017	109482631	chr10	109481566	109481766	1615	650	85	744	59.79	0	0.419328	Nav3	0	0
chr12	80660435	80662168	chr12	80661139	80661339	1734	805	87	743.68	68.33	0	0.228323	Rad51l1	0	0
chr12	3109698	3110299	chr12	3109943	3110143	602	346	282	742.89	7.46	0	0.95704	1700012B15Rik	0.996672	0.98
chr8	6380262	6381769	chr8	6380904	6381104	1508	743	83	742.51	44.42	0	0.836188	Slc10a2	0.5428	0.595
chr3	97768210	97769589	chr3	97768819	97769019	1380	710	88	742.2	58.89	0	0.721874	Gm5544	0	0
chr8	9214848	9217176	chr8	9216102	9216302	2329	1355	96	740.56	70.04	0	0.306835	Fam155a	0	0
chr5	61546145	61548377	chr5	61547231	61547431	2233	1187	97	740.14	34.96	0	0.963957	G6pd2	0.577509	0
chr17	65151429	65152629	chr17	65151996	65152196	1201	668	77	739.77	73.46	0	0.517973	AK050349	0	0
chr5	63168349	63169652	chr5	63168901	63169101	1304	653	79	739.57	70.04	0	0.0534164	Arap2	0	0
chr15	68080605	68082358	chr15	68081524	68081724	1754	1020	87	739.54	47.83	0	0.239349	Zfat	0	0
chr10	68318306	68320837	chr10	68318978	68319178	2532	773	103	739.17	38.06	0	0.71354	Tmem26	0	0
chr13	16861094	16862911	chr13	16862002	16862202	1818	1009	88	738.89	56.37	0	0.74744	5033411D12Rik	0	0
chr13	98257070	98258377	chr13	98257797	98257997	1308	828	79	738.56	42.71	0	0.890703	BC065997	0.474369	0
chr7	134352170	134353230	chr7	134352489	134352689	1061	420	74	738.17	56.37	0	0.274814	Tbc1d10b	0	0
chr4	56471006	56472589	chr4	56471530	56471730	1584	625	84	738.16	63.21	0	0.092548	AK010245	0	0
chr11	6673989	6675630	chr11	6674735	6674935	1642	847	85	738.14	52.96	0	0.285507	AK076664	0	0
chr12	58239055	58240815	chr12	58239940	58240140	1761	986	87	738.11	61.5	0	0.999274	Slc25a21	0.822159	0.59
chr12	67258126	67259542	chr12	67258758	67258958	1417	733	81	737.99	59.79	0	0.663604	Rpl10l	0.500706	0
chr12	28068558	28070321	chr12	28069552	28069752	1764	1095	87	737.5	59.79	0	0.575662	Sox11	0	0
chr1	52708354	52710701	chr1	52709872	52710072	2348	1619	96	737.38	46.12	0	0.0154089	Tmem194b	0.463144	0
chr10	22928716	22930028	chr10	22929232	22929432	1313	617	79	737.3	64.92	0	0.518879	Eya4	0.529726	0
chr13	114371569	114373099	chr13	114372285	114372485	1531	817	83	737.28	68.33	0	0.1069	Snx18	0	0
chr15	50478154	50479521	chr15	50478758	50478958	1368	705	80	736.79	76.87	0	0.922146	Trps1	0.994879	0.91
chr18	3615938	3617305	chr18	3616483	3616683	1368	646	80	736.79	58.08	0	0.445548	Bambi	0	0
chr13	55855377	55856750	chr13	55855923	55856123	1374	647	82	736.77	71.51	0	0.986629	AK019623	0.616169	0.845
chr8	117688472	117689491	chr8	117688813	117689013	1020	442	73	736.49	58.08	0	0.492035	Wwox	0	0
chr16	31591601	31593309	chr16	31592293	31592493	1709	793	86	736.46	47.83	0	0.808629	AK029404	0.357143	0.685
chr3	42002875	42004298	chr3	42003291	42003491	1424	517	81	736.32	39.29	0	0.0428518	D3Ertd751e	0	0
chr18	54641752	54643260	chr18	54642344	54642544	1509	693	83	736.19	68.82	0	0.805405	AK036466	0.701591	0.585
chr3	67670791	67672326	chr3	67671775	67671975	1536	1085	83	736.15	47.83	0	0.767618	Iqcj-schip1	0	0
chr4	75942375	75944460	chr4	75943360	75943560	2086	1086	92	736.14	76.87	0	0.867475	Ptprd	0.204316	0.985
chr6	12416708	12418246	chr6	12417225	12417425	1539	618	83	735.48	54.67	0	0.192749	Thsd7a	1	0
chr9	48628403	48629776	chr9	48629270	48629470	1374	968	80	735.33	42.71	0	0.533122	Zbtb16	0.756009	0.495
chr3	41193475	41194959	chr3	41194107	41194307	1485	733	82	734.96	51.25	0	0.417653	AK006766	0	0
chr1	93655767	93657605	chr1	93656755	93656955	1839	1089	88	734.71	42.71	0	0.545587	AK028549	0.761697	0.86
chr14	9227706	9229367	chr14	9228494	9228694	1662	889	85	733.87	58.08	0	0.0333166	Oit1	0	0
chr16	42780557	42782525	chr16	42781391	42781591	1969	935	90	733.87	47.83	0	0.0730236	AK131804	0	0
chr6	10708053	10709493	chr6	10708754	10708954	1441	802	83	733.19	50.85	0	0.734889	AA545190	0.467361	0.835
chr1	14197104	14199207	chr1	14197923	14198123	2104	920	92	732.9	34.17	0	0.864267	Eya1	0.543509	0.01
chr5	31210416	31211643	chr5	31210907	31211107	1228	592	77	732.58	82	0	0.685399	Ost4	0	0
chr8	83461373	83462924	chr8	83462120	83462320	1552	848	83	732.57	61.5	0	0.160611	Usp38	0	0
chr13	113172812	113174918	chr13	113173185	113173385	2107	474	92	732.36	49.54	0	0.0510144	Ankrd55	0	0
chr2	51074487	51076206	chr2	51075383	51075583	1720	997	90	731.58	47.46	0	0.544649	AK042686	0.556137	0.935
chr14	117806375	117808357	chr14	117807672	117807872	1983	1398	90	731.25	49.54	0	0.375493	Gpc6	0	0
chr10	125581519	125583135	chr10	125582145	125582345	1617	727	84	730.96	51.25	0	0.42259	Lrig3	0.886757	0
chr7	89850290	89851794	chr7	89850861	89851061	1505	672	84	730.75	44.49	0	0.264293	Eftud1	0.718085	0
chr5	75089861	75091597	chr5	75090504	75090704	1737	744	86	730.67	51.25	0	0.164832	AK040684	0.65553	0
chr4	82725867	82727664	chr4	82726355	82726555	1798	589	87	730.63	56.37	0	0.630689	Frem1	0	0
chr10	57845141	57846761	chr10	57845803	57846003	1621	763	84	730.1	68.33	0	0.0842766	Lims1	0.334568	0
chr1	152384372	152386744	chr1	152384954	152385154	2373	683	98	730.05	36.79	0	0.169216	Hmcn1	0.419899	0
chr3	66543085	66544384	chr3	66543656	66543856	1300	672	80	729.63	50.85	0	0.933721	Shox2	0	0
chr2	16406986	16408780	chr2	16407588	16407788	1795	703	89	729.25	38.14	0	0.449218	Plxdc2	0.461538	0.325
chr13	56701467	56703726	chr13	56702511	56702711	2260	1145	94	729.08	30.75	0	0.366895	AK008432	0	0
chr16	23415677	23417607	chr16	23416249	23416449	1931	673	89	729.02	52.96	0	0.219824	Rtp1	0.470466	0.825
chr3	54363650	54365276	chr3	54364197	54364397	1627	648	84	728.81	61.5	0	0.680716	Fam48a	0.741697	0.975
chr1	165460642	165461992	chr1	165461426	165461626	1351	885	79	727.86	47.83	0	0.126472	Gorab	0	0
chr8	116285901	116288546	chr8	116286468	116286668	2646	668	102	727.71	33.37	0	0.00271509	Adamts18	0	0
chr5	4484538	4486874	chr5	4486054	4486254	2337	1617	95	727.7	49.54	0	0.505986	Fzd1	0	0
chr5	136878647	136880398	chr5	136879603	136879803	1752	1057	86	727.61	54.67	0	0.871074	Mir721	0.78241	0
chr14	88523524	88524986	chr14	88523763	88523963	1463	340	81	727.19	47.83	0	0.0185716	Pcdh20	0	0
chr1	187785766	187787313	chr1	187786563	187786763	1548	898	92	726.55	54.38	0	0.683206	Lyplal1	0	0
chr12	29682466	29683474	chr12	29682822	29683022	1009	457	72	725.84	76.87	0	0.0188614	Tssc1	0	0
chr3	39967718	39969009	chr3	39968311	39968511	1292	694	88	725.72	45.66	0	0.0032866	Intu	0	0
chr2	169798857	169800219	chr2	169799454	169799654	1363	698	79	724.94	68.33	0	0.062139	Tshz2	0	0
chr14	117750012	117751389	chr14	117750664	117750864	1378	753	83	724.81	68.22	0	0.478422	Gpc6	0.593319	0.18
chr15	61374844	61376373	chr15	61375717	61375917	1530	974	82	724.77	58.08	0	0.422901	AK163289	0.40811	0.92
chr14	105970562	105972711	chr14	105971380	105971580	2150	919	93	724.74	34.17	0	1.00346	FJ744746	0.685435	0.52
chr4	7394149	7395574	chr4	7394637	7394837	1426	589	82	724.08	55.62	0	0.642313	Tox	0	0
chr4	99841627	99844650	chr4	99842655	99842855	3024	1129	104	724.07	39.29	0	0.849409	Ror1	0.264969	0.765
chr9	107883368	107884681	chr9	107883979	107884179	1314	712	78	723.86	76.87	0	0.487014	Cdh29	0	0
chr16	28064239	28065948	chr16	28065149	28065349	1710	1011	85	723.84	56.37	0	0.387837	AK046130	0.719134	0.795
chr12	34953706	34955932	chr12	34954770	34954970	2227	1165	93	723.09	37.58	0	0.69861	Hdac9	0.585355	0.975
chr14	9793414	9794869	chr14	9794133	9794333	1456	820	88	722.72	40.57	0	0.53006	AK015458	0	0
chr2	154279796	154282132	chr2	154281506	154281706	2337	1811	115	722.2	25.28	0	0.15967	Cbfa2t2	0.377997	0
chr10	20455718	20457989	chr10	20457066	20457266	2272	1449	96	721.93	66.74	0	0.472133	Pde7b	0.376926	0
chr10	110272075	110273293	chr10	110272465	110272665	1219	491	76	721.56	52.96	0	0.144677	AK006160	0.950739	0.625
chr6	65918763	65921730	chr6	65920954	65921154	2968	2292	103	721.06	35.87	0	0.323412	4930544G11Rik	0.239636	0
chr8	72240709	72241642	chr8	72241018	72241218	934	410	70	720.91	58.08	0	0.317407	Zfp869	0.749196	0.895
chr10	37841294	37843079	chr10	37841747	37841947	1786	554	86	720.77	46.12	0	0.858282	AK016383	0.74958	0
chr18	55006108	55007957	chr18	55006681	55006881	1850	674	87	720.38	44.42	0	1.00254	Zfp608	0.380205	0.485
chr5	130883216	130884611	chr5	130883723	130883923	1396	608	83	720.34	60.81	0	0.02766	A330070K13Rik	0	0
chr9	35185174	35187283	chr9	35186571	35186771	2110	1498	91	720.04	39.29	0	0.0336741	Cdon	0.551446	0
chr13	59393959	59395183	chr13	59394387	59394587	1225	529	76	719.99	58.08	0	0.551444	AK038606	0.610294	0.03
chr2	30296457	30298247	chr2	30297283	30297483	1791	927	86	719.78	47.83	0	0.985752	Ppp2r4	0	0
chr1	81577894	81579810	chr1	81579027	81579227	1917	1234	88	719.64	39.29	0	0.454053	9430031J16Rik	0.364301	0
chr3	153353147	153355001	chr3	153353600	153353800	1855	554	87	719.42	58.08	0	0.110042	St6galnac3	0	0
chr3	99762813	99764668	chr3	99763637	99763837	1856	925	87	719.22	56.37	0	0.991256	Spag17	0.597305	0
chr7	77028113	77029191	chr7	77028644	77028844	1079	632	73	719.15	71.75	0		DQ696815	0	0
chr17	3206720	3208334	chr17	3207568	3207768	1615	949	83	718.84	73.46	0	0.091733	Scaf8	0	0
chr1	59343960	59345518	chr1	59344575	59344775	1559	716	84	718.46	44.49	0	0.726608	Cdk15	0	0
chr6	137114735	137117419	chr6	137115518	137115718	2685	884	99	718.14	56.37	0	0.00849045	Rerg	0	0
chr16	87645260	87647315	chr16	87646536	87646736	2056	1377	90	717.88	37.58	0	0.0238524	ORF63	0	0
chr8	94897010	94898157	chr8	94897544	94897744	1148	635	76	717.61	50.85	0	0.15715	Irx5	0	0
chr5	23166934	23167789	chr5	23167108	23167308	856	275	75	717.6	72.92	0	0.0448336	AI506816	0	0
chr7	101902264	101903944	chr7	101903015	101903215	1681	852	84	717.44	44.42	0	0.864187	AK077481	0	0
chr16	30067480	30070170	chr16	30068449	30068649	2691	1070	99	717.24	51.25	0	0.985936	Hes1	0.419331	0
chr1	139868692	139870926	chr1	139870021	139870221	2235	1430	95	716.94	30.19	0	0.722449	AK076660	0.618621	0.135
chr2	98503621	98504426	chr2	98503962	98504162	806	442	418	716.87	5.75	0		Lrrc4c	1	0.985
chr13	90282106	90283783	chr13	90282975	90283175	1678	970	90	716.85	47.27	0	0.506907	Tmem167	0	0
chr9	63762108	63763470	chr9	63762795	63762995	1363	788	82	715.96	45.98	0	0.0967836	Smad6	0	0
chr2	68143988	68145389	chr2	68144599	68144799	1402	712	79	715.63	59.79	0	0.813935	Stk39	0	0
chr11	85396996	85398681	chr11	85397772	85397972	1686	877	88	714.93	57.84	0	0.772002	AK053124	0.297923	0.525
chr4	86732409	86733717	chr4	86732854	86733054	1309	546	79	714.38	54.03	0	0.515449	Slc24a2	0	0
chr14	59086384	59088079	chr14	59087316	59087516	1696	1033	84	714.35	64.92	0	0.757034	Fgf9	0.422419	0.85
chr8	8208083	8209228	chr8	8208497	8208697	1146	515	74	714.13	52.96	0	0.210161	AK042353	0	0
chr15	25532525	25533894	chr15	25533180	25533380	1370	756	79	713.81	61.43	0	0.189897	Myo10	1	0
chr10	94689413	94691442	chr10	94690269	94690469	2030	957	96	713.77	37.54	0	0.161236	Cradd	0	0
chr9	71727264	71729294	chr9	71728539	71728739	2031	1376	96	713.58	44.49	0	0.819928	Tcf12	0.930542	0.7
chr6	50127393	50129215	chr6	50128554	50128754	1823	1262	86	713.49	34.17	0	0.494904	Mpp6	0	0
chr14	113989606	113991130	chr14	113990305	113990505	1525	800	81	713.19	47.83	0	0.123398	AB352403	0.56168	0.355
chr13	5602873	5605010	chr13	5603506	5603706	2138	734	114	713.07	34.3	0	0.0070715	AK006031	0	0
chr1	64426340	64428697	chr1	64427842	64428042	2358	1603	94	712.8	37.58	0	0.0876204	Creb1	0.301655	0
chr1	190689426	190690895	chr1	190689898	190690098	1470	573	80	712.77	51.25	0	0.954417	Ush2a	0	0
chr10	22922357	22924358	chr10	22923366	22923566	2002	1110	91	712.64	36.55	0	0.0438479	Eya4	0.648676	0
chr10	67953229	67955056	chr10	67953957	67954157	1828	829	86	712.52	34.17	0	0.58291	1700040L02Rik	0	0
chr4	57732867	57734574	chr4	57733686	57733886	1708	920	84	711.9	44.42	0	0.0838761	Akap2	0	0
chr1	194624859	194626883	chr1	194626038	194626238	2025	1280	89	711.63	68.33	0	0.826184	Hhat	0.770257	0.975
chr10	69248802	69251926	chr10	69249828	69250028	3125	1127	107	711.41	33.37	0	0.184828	AK029407	0	0
chr2	114796913	114798746	chr2	114797507	114797707	1834	695	86	711.35	54.67	0	0.675128	Atpbd4	0	0
chr1	165586782	165588875	chr1	165587911	165588111	2094	1230	90	711.12	37.58	0	0.82336	Mettl11b	0.609651	0.955
chr1	139210882	139212474	chr1	139211540	139211740	1593	759	82	711.01	64.92	0	0.298994	Nr5a2	0	0
chr9	55143511	55144770	chr9	55144069	55144269	1260	659	76	711.01	63.21	0	0.269774	Nrg4	0	0
chr3	79114247	79115506	chr3	79114791	79114991	1260	645	76	711.01	49.54	0	0.0523655	LOC100233207	0.741064	0.415
chr15	90606406	90607827	chr15	90607164	90607364	1422	859	79	710.96	56.37	0	0.230529	Cpne8	0	0
chr6	147666508	147668162	chr6	147666937	147667137	1655	530	83	710.42	61.5	0	0.764301	AK076842	0	0
chr4	127090663	127092200	chr4	127091504	127091704	1538	942	81	710.33	51.25	0	0.617147	Gjb5	0	0
chr2	106494588	106496185	chr2	106495353	106495553	1598	866	86	710.06	48.94	0	0.607625	AK084494	0	0
chr9	12629485	12630697	chr9	12629909	12630109	1213	525	75	709.77	59.79	0	0.00463735	AK019792	0	0
chr18	40779055	40780170	chr18	40779498	40779698	1116	544	73	708.78	59.79	0	0.117626	Kctd16	0	0
chr6	148640879	148642920	chr6	148642125	148642325	2042	1347	89	708.57	46.12	0	0.0324832	Ipo8	0	0
chr10	125222195	125225155	chr10	125223884	125224084	2961	1790	110	708	26.42	0	0.808591	Lrig3	0.253041	0
chr6	36817529	36818803	chr6	36818045	36818245	1275	617	76	707.24	59.79	0	0.0142842	Dgki	0	0
chr14	23189978	23191772	chr14	23190464	23190664	1795	587	85	706.79	68.33	0	0.763477	AK015475	0	0
chr10	8679823	8681495	chr10	8680804	8681004	1673	1082	83	706.7	46.12	0	0.208571	Sash1	0.641148	0
chr13	30173994	30175218	chr13	30174750	30174950	1225	857	75	706.67	51.25	0	0.54169	Mboat1	0.77451	0.63
chr3	86120228	86122151	chr3	86121017	86121217	1924	890	87	706.32	58.08	0	0.564321	Lrba	0	0
chr4	84242376	84243941	chr4	84243018	84243218	1566	743	87	706.31	44.49	0	0.147792	Bnc2	0	0
chr15	96704120	96705634	chr15	96704669	96704869	1515	650	86	706.09	57.01	0	0.686519	Slc38a4	0.891017	0.665
chr9	41573842	41575176	chr9	41574438	41574638	1335	697	77	705.62	51.25	0	0.425668	AK132154	0.478261	0.46
chr1	152651163	152652568	chr1	152651800	152652000	1406	738	82	705.39	53.39	0	0.357806	AK143102	0	0
chr14	76936131	76937806	chr14	76936824	76937024	1676	794	87	705.11	68.22	0	0.507921	Serp2	0	0
chr4	54403786	54405406	chr4	54404631	54404831	1621	946	82	705.08	54.67	0	0.410255	Tmem38b	0.44321	0.455
chr13	24158383	24160249	chr13	24159596	24159796	1867	1314	86	705.03	35.87	0	0.00314705	Lrrc16a	0	0
chr11	24956544	24958106	chr11	24957343	24957543	1563	900	81	704.9	44.42	0	0.611319	AK016948	0	0
chr6	16104570	16105750	chr6	16104935	16105135	1181	466	74	704.77	61.5	0	1.00055	Mdfic	0	0
chr8	64491335	64492568	chr8	64491884	64492084	1234	650	75	704.37	70.04	0	0.355474	Ddx60	0	0
chr15	83469258	83470545	chr15	83469776	83469976	1288	619	76	704.01	46.12	0	0.276385	Scube1	0	0
chr9	59910601	59911784	chr9	59911019	59911219	1184	519	74	703.98	64.92	0	0.270102	Thsd4	0	0
chr3	5329303	5331051	chr3	5329907	5330107	1749	705	84	703.65	61.5	0	1.00461	Zfhx4	0.709954	0.015
chr9	41036484	41038171	chr9	41037436	41037636	1688	1053	83	703.63	52.96	0	0.0238378	BC048584	0	0
chr10	28089299	28090535	chr10	28089579	28089779	1237	381	75	703.61	70.04	0	0.0217005	Ptprk	0	0
chr14	17386615	17387862	chr14	17387013	17387213	1248	499	82	703.36	49.73	0	0.817985	Rarb	0.722534	0.695
chr10	120200462	120202212	chr10	120201317	120201517	1751	956	84	703.26	54.67	0	0.702774	AK014882	0	0
chr18	6897171	6898817	chr18	6898007	6898207	1647	937	92	703.23	42.02	0	0.147384	Mkx	0.71932	0.82
chr12	28248459	28250580	chr12	28248961	28249161	2122	603	92	702.44	36.55	0.06	0.682915	Sox11	0.718058	0
chr3	49645863	49647497	chr3	49646822	49647022	1635	1060	82	702.16	44.42	0.06	0.0587297	Pcdh18	0.669523	0
chr6	53670136	53671597	chr6	53670729	53670929	1462	694	79	701.82	66.62	0.06	0.613736	Creb5	0	0
chr15	27717408	27718869	chr15	27718221	27718421	1462	914	79	701.82	61.5	0.06	0.266671	Trio	0	0
chr19	27219470	27220820	chr19	27219950	27220150	1351	581	77	701.79	71.75	0.06	0.13653	Vldlr	0	0
chr14	9784751	9786329	chr14	9785610	9785810	1579	960	81	701.47	47.83	0.06	0.138363	AK015458	0.368188	0.12
chr15	5818665	5820426	chr15	5819351	5819551	1762	787	84	701.08	52.96	0.06	0.440463	BC023070	0	0
chr8	111080727	111081922	chr8	111081302	111081502	1196	676	74	700.85	71.75	0.06	0.0285725	AK080070	0	0
chr11	85451862	85453626	chr11	85452708	85452908	1765	947	84	700.49	52.96	0.06	0.732704	AK053124	0	0
chr10	61287787	61290446	chr10	61288233	61288433	2660	547	97	699.75	42.71	0.06	0.08924	Col13a1	0	0
chr5	115501886	115503422	chr5	115502556	115502756	1537	771	84	699.43	60.81	0.06	0.182651	Sppl3	0	0
chr6	9152644	9154174	chr6	9153228	9153428	1531	685	80	699.24	64.92	0.06	0.152417	Nxph1	0	0
chr15	22514060	22515367	chr15	22514620	22514820	1308	661	76	699.11	44.42	0.06	0.418864	Gm5803	0.500382	0.015
chr5	129122075	129124103	chr5	129123601	129123801	2029	1627	88	699.1	41	0.06	0.739137	Fzd10	0.480769	0
chr11	85428146	85430175	chr11	85428827	85429027	2030	782	88	698.92	39.29	0.06	0.805761	AK053124	0.749138	0.345
chr2	105286269	105288433	chr2	105287587	105287787	2165	1419	90	698.83	39.29	0.06	0.91675	Rcn1	0	0
chr13	105444340	105445872	chr13	105444717	105444917	1533	478	80	698.8	41	0.06	0.405259	Cwc27	0	0
chr13	93463303	93465014	chr13	93464168	93464368	1712	966	83	698.78	64.92	0.06	0.0195124	Serinc5	0	0
chr18	55536619	55538316	chr18	55537524	55537724	1698	1006	92	698.78	44.07	0.06	0.858612	AK163160	0	0
chr13	28508951	28510984	chr13	28509850	28510050	2034	1000	88	698.21	39.29	0.06	0.657169	BC025054	0.436793	0
chr12	55016812	55018715	chr12	55018083	55018283	1904	1372	86	698.08	35.87	0.06	1.00282	AK018924	0.449291	0
chr9	43800487	43802456	chr9	43801450	43801650	1970	1064	87	697.87	59.79	0.06	0.113326	AK087650	0.371254	0.635
chr8	10821596	10822803	chr8	10821991	10822191	1208	496	74	697.75	64.92	0.06	0.0501456	AK047141	0.579122	0.665
chr5	75273236	75274833	chr5	75273701	75273901	1598	566	81	697.45	59.79	0.06	0.636861	Chic2	0	0
chr7	88797400	88800077	chr7	88799013	88799213	2678	1714	96	697.1	54.67	0.06	0.616526	Homer2	0.240194	0
chr3	54395666	54397219	chr3	54396209	54396409	1554	644	86	697.09	40.32	0.06	0.0140743	Fam48a	0	0
chr15	44571724	44573040	chr15	44572031	44572231	1317	408	76	696.93	49.54	0.06	0.670104	AK010129	0	0
chr4	58434911	58437156	chr4	58436210	58436410	2246	1400	92	696.8	46.12	0.06	0.0151036	Lpar1	0	0
chr2	140992685	140994002	chr2	140993290	140993490	1318	706	76	696.69	49.54	0.06	0.255515	Flrt3	0	0
chr8	8344089	8345631	chr8	8344763	8344963	1543	775	80	696.64	42.71	0.06	0.935452	AK042353	0	0
chr19	7642049	7643536	chr19	7642578	7642778	1488	630	79	696.02	49.54	0.06	0.0839321	Pla2g16	0	0
chr9	32971862	32972947	chr9	32972537	32972737	1086	776	73	694.92	73.09	0.06	0.378428	AK039836	0	0
chr11	44648445	44649664	chr11	44648785	44648985	1220	441	74	694.68	61.5	0.06	0.86863	Ebf1	0	0
chr19	36252867	36254419	chr19	36253459	36253659	1553	693	80	694.49	61.5	0.06	0.781946	Ankrd1	0	0
chr8	118870410	118871850	chr8	118871011	118871211	1441	702	81	694.39	65.64	0.06	0.0285949	Dynlrb2	0	0
chr13	53803898	53805451	chr13	53804610	53804810	1554	813	80	694.28	63.21	0.06	0.530952	AK039269	0	0
chr6	99045329	99048028	chr6	99047069	99047269	2700	1841	97	693.9	49.54	0.06	0.906855	Foxp1	0	0
chr11	18948468	18951416	chr11	18950572	18950772	2949	2205	103	693.81	33.37	0.06	0.286354	Meis1	0	0
chr1	61289859	61291596	chr1	61290434	61290634	1738	676	83	693.61	41	0.06	0.599966	Icos	0.678181	0.85
chr15	32362000	32363174	chr15	32362486	32362686	1175	587	73	692.96	56.37	0.06	0.619772	Snord123	1	0
chr3	78397982	78399667	chr3	78398825	78399025	1686	944	90	692.76	39.26	0.06	0.418121	AK205332	0.446884	0
chr10	96775062	96777474	chr10	96776355	96776555	2413	1394	93	692.68	44.42	0.06	0.71929	Dcn	0.372305	0.29
chr8	59316138	59318110	chr8	59316612	59316812	1973	575	91	692.42	43.01	0.06	0.840836	Fbxo8	0	0
chr14	101781821	101783050	chr14	101781997	101782197	1230	277	74	692.14	52.96	0.06	0.104041	Tbc1d4	0	0
chr2	165565895	165567766	chr2	165566636	165566836	1872	842	85	692.07	47.83	0.06	0.842776	Eya2	0	0
chr12	10041505	10043250	chr12	10042328	10042528	1746	924	83	692.04	58.08	0.06	0.971489	Nt5c1b	0.84298	0.965
chr2	50680147	50682083	chr2	50681090	50681290	1937	1044	86	692	44.42	0.06	0.060856	Gm13498	0	0
chr5	150386143	150387270	chr5	150386665	150386865	1128	623	72	691.99	68.33	0.06	0.363794	Wdr95	0	0
chr2	158845218	158846902	chr2	158845994	158846194	1685	877	82	691.93	56.37	0.06	0.346632	Dhx35	0	0
chr5	43913681	43914966	chr5	43914219	43914419	1286	639	75	691.4	58.08	0.06	0.0290547	AK079714	0	0
chr7	143054500	143056375	chr7	143055303	143055503	1876	904	85	691.32	46.12	0.06	0.470978	AK031861	0.410667	0
chr12	71352345	71353686	chr12	71352958	71353158	1342	714	76	690.96	51.25	0.06	0.540065	Trim9	0	0
chr8	99130372	99131606	chr8	99131113	99131313	1235	842	74	690.88	63.21	0.06	0.00694697	AK006709	0	0
chr9	2999848	3001756	chr9	3000117	3000317	1909	370	602	690.26	6.87	0.06		DQ702609	1	0.435
chr2	131254652	131255640	chr2	131255207	131255407	989	656	69	690.06	73.46	0.06	0.164373	Smox	0	0
chr4	54141784	54142919	chr4	54142104	54142304	1136	421	72	689.85	71.75	0.06	0.127675	Tmem38b	0	0
chr12	34817539	34819113	chr12	34818207	34818407	1575	769	80	689.82	47.83	0.06	0.532338	Twist1	0	0
chr16	45627407	45629164	chr16	45628199	45628399	1758	893	83	689.69	51.25	0.06	0.031423	BC016579	0	0
chr3	119762324	119763726	chr3	119762997	119763197	1403	774	77	689.65	61.5	0.06	0.80904	Ptbp2	0	0
chr15	82767639	82769336	chr15	82768563	82768763	1698	1025	82	689.32	46.12	0.06	0.472763	Tcf20	0	0
chr6	35847219	35848817	chr6	35848049	35848249	1599	931	88	688.86	39.26	0.06	0.24986	9330158H04Rik	0	0
chr14	71182738	71184098	chr14	71183246	71183446	1361	609	78	688.83	61.97	0.06	0.461497	Dok2	0	0
chr17	12942503	12944797	chr17	12942943	12943143	2295	541	91	688.79	51.25	0.06	0.128462	Airn	0.277245	0
chr12	106039503	106041727	chr12	106040332	106040532	2225	930	90	688.78	49.54	0.06	0.873357	Clmn	0	0
chr18	15701670	15703495	chr18	15702489	15702689	1826	920	84	688.72	51.25	0.06	0.573939	Chst9	0.644931	0
chr13	15556287	15559935	chr13	15559184	15559384	3649	2998	113	688.69	29.1	0.06	0.998779	Gli3	0.453399	0
chr6	145305858	145307440	chr6	145306452	145306652	1583	695	82	688.55	47.67	0.06	0.211236	1700073E17Rik	0	0
chr4	55709028	55710550	chr4	55709589	55709789	1523	662	79	688.38	39.29	0.06	0.213769	AY512912	0	0
chr1	62243299	62244598	chr1	62243856	62244056	1300	658	75	688	64.92	0.06	0.46528	AK015421	0	0
chr4	58219294	58221061	chr4	58219610	58219810	1768	417	83	687.75	73.46	0.06	0.825532	Svep1	0	0
chr11	60708761	60710229	chr11	60709562	60709762	1469	902	78	687.55	52.96	0.06	0.464567	Gm16515	0	0
chr9	29139802	29141764	chr9	29140442	29140642	1963	741	86	687.29	61.5	0.06	0.441709	AK077358	0	0
chr13	29761626	29763335	chr13	29762734	29762934	1710	1209	82	686.93	61.5	0.06	0.269592	Cdkal1	0	0
chr19	15763646	15765238	chr19	15764548	15764748	1593	1003	80	686.05	41	0.06	0.0127042	Psat1	0	0
chr14	98374135	98376171	chr14	98375338	98375538	2037	1304	87	685.93	35.87	0.06	0.984721	Dach1	0.770629	0.915
chr11	96838954	96840104	chr11	96839166	96839366	1151	313	72	685.88	58.08	0.06	0.626708	Sp2	0	0
chr11	5326582	5327890	chr11	5327366	5327566	1309	885	75	685.84	63.21	0.06	0.989941	Znrf3	0	0
chr18	66454350	66455605	chr18	66454886	66455086	1256	637	74	685.66	64.92	0.06	0.163999	Ccbe1	0	0
chr9	79117119	79118483	chr9	79117667	79117867	1365	649	76	685.56	59.79	0.06	0.746739	Col12a1	0	0
chr4	138785805	138787342	chr4	138786512	138786712	1538	808	79	685.17	46.12	0.06	0.17477	Capzb	0.564086	0
chr8	84577503	84579221	chr8	84578128	84578328	1719	726	82	685.15	64.92	0.06	0.0103552	Inpp4b	0.354482	0
chr17	11311888	11313373	chr17	11312338	11312538	1486	551	80	685.1	66.74	0.06	0.004896	AK080902	0	0
chr9	75757505	75759173	chr9	75758052	75758252	1669	648	89	684.94	43.18	0.06	0.774851	Bmp5	0	0
chr4	95320334	95321388	chr4	95320685	95320885	1055	452	70	684.86	71.75	0.06	0.176081	Fggy	0	0
chr12	12554921	12556935	chr12	12555676	12555876	2015	856	91	684.61	50.42	0.06	0.676217	Fam49a	0	0
chr3	152156416	152158308	chr3	152156845	152157045	1893	530	95	684.1	51.91	0.06	0.0247597	Zzz3	0	0
chr6	116797887	116799549	chr6	116798715	116798915	1663	929	85	684.02	53.39	0.06	0.578697	Tmem72	0	0
chr10	45593550	45595040	chr10	45594239	45594439	1491	790	80	683.98	60.38	0.06	0.766724	Hace1	0	0
chr11	92129867	92131294	chr11	92130401	92130601	1428	635	77	683.98	51.25	0.06	0.032165	Kif2b	0	0
chr6	4238454	4240056	chr6	4238636	4238836	1603	283	80	683.97	42.71	0.06	0.0424048	Bet1	0	0
chr4	84278954	84281735	chr4	84279494	84279694	2782	641	110	683.89	32.13	0.06	0.666733	Bnc2	0	0
chr7	59168430	59170347	chr7	59169280	59169480	1918	951	85	683.58	56.37	0.06	0.901169	Gas2	0.562337	0.345
chr4	12726324	12727642	chr4	12726783	12726983	1319	560	75	683.45	70.04	0.06	0.474381	Gm11818	0.650986	0.825
chr11	35177397	35179242	chr11	35178071	35178271	1846	775	86	683.42	57.2	0.06	0.705311	AK136017	0	0
chr3	147233069	147234283	chr3	147233679	147233879	1215	711	73	682.71	59.79	0.06	0.574814	Ttll7	0	0
chr7	124401638	124404191	chr7	124403380	124403580	2554	1843	95	682.32	34.17	0.06	0.0102626	Xylt1	0.523698	0
chr4	34953650	34954973	chr4	34954325	34954525	1324	776	75	682.26	46.12	0.06	0.429851	Mobkl2b	0	0
chr5	75243429	75244817	chr5	75244077	75244277	1389	749	78	682.22	76.27	0.06	0.300328	AK040684	0	0
chr6	125752777	125754272	chr6	125753399	125753599	1496	723	78	681.64	52.96	0.06	0.961102	Ano2	0.882943	0.92
chr18	6513060	6515846	chr18	6513814	6514014	2787	855	97	681.49	39.29	0.06	0.218849	Epc1	0.454774	0
chr2	115550590	115553076	chr2	115551361	115551561	2487	872	93	681.28	54.67	0.06	0.99997	BC052040	0.542237	0.76
chr11	32831109	32832726	chr11	32831783	32831983	1618	775	82	681.14	47.67	0.06	0.519397	1700008A04Rik	0.817563	0.825
chr11	5139298	5140931	chr11	5140047	5140247	1634	850	88	681.06	43.18	0.06	0.532871	kremen	0	0
chr13	15537319	15538820	chr13	15537939	15538139	1502	721	78	680.34	59.79	0.06	0.0369116	Gli3	0	0
chr1	45851281	45852559	chr1	45851899	45852099	1279	719	74	680.03	73.46	0.06	0.0140644	Wdr75	0	0
chr12	28338882	28340327	chr12	28339502	28339702	1446	721	77	679.96	73.46	0.06	0.119865	Sox11	0	0
chr3	29096455	29097791	chr3	29096799	29096999	1337	445	75	679.2	54.67	0.06	0.41309	Egfem1	0	0
chr13	82225336	82227150	chr13	82225906	82226106	1815	671	83	678.76	59.79	0.06	0.150372	Cetn3	0	0
chr6	60742939	60744199	chr6	60743462	60743662	1261	624	77	678.52	44.49	0.06	0.299334	Snca	0.570635	0.945
chr9	67076140	67078020	chr9	67076797	67076997	1881	758	84	678.45	52.96	0.06	0.102806	Mir190	0	0
chr1	61387635	61389326	chr1	61388364	61388564	1692	830	81	678.28	35.87	0.06	0.792647	Pard3b	0.71437	0
chr3	157154762	157156215	chr3	157155247	157155447	1454	586	77	678.19	47.83	0.06	0.735225	AK076987	0	0
chr1	16238441	16240323	chr1	16239090	16239290	1883	750	84	678.08	41	0.06	0.956261	Stau2	0.553666	0.555
chr7	120993452	120994849	chr7	120994063	120994263	1398	712	76	677.99	46.12	0.06	0.947705	Spon1	0.640659	0.59
chr10	97112789	97114196	chr10	97113108	97113308	1408	420	78	677.82	58.79	0.06	0.476166	Epyc	0.869936	0.92
chr1	195376245	195377645	chr1	195377025	195377225	1401	881	76	677.31	42.71	0.06	0.58748	AK014513	0	0
chr13	71883532	71885761	chr13	71884111	71884311	2230	680	96	677.27	45.88	0.06	0.505479	AK007185	0	0
chr10	41012107	41013504	chr10	41012742	41012942	1398	736	83	676.88	47.11	0.06	0.307496	Fig4	0.670723	0
chr5	132636737	132638436	chr5	132637362	132637562	1700	726	81	676.7	42.71	0.06	0.860767	AK140583	0	0
chr9	61449872	61451301	chr9	61450303	61450503	1430	532	96	676.52	39.15	0.06	0.190905	Tle3	0.708887	0
chr1	54141209	54142848	chr1	54141828	54142028	1640	720	80	676.41	59.79	0.06	0.226686	Hecw2	0	0
chr13	53957167	53958463	chr13	53957640	53957840	1297	574	74	675.71	51.25	0.06	0.0281987	AK039269	0.617284	0
chr5	79027678	79028866	chr5	79028145	79028345	1189	568	80	675.7	49.44	0.06	0.84903	Pea15b	0.577441	0.33
chr7	99273710	99275295	chr7	99274658	99274858	1586	1049	79	675.09	46.12	0.06	0.124328	Dlg2	0	0
chr6	5912166	5914334	chr6	5912828	5913028	2169	763	88	675.06	46.12	0.06	0.858605	AK006121	0	0
chr18	50246713	50248068	chr18	50247137	50247337	1356	525	75	674.78	52.96	0.06	0.152009	Tnfaip8	0	0
chr2	34157662	34159698	chr2	34158192	34158392	2037	631	86	674.24	41	0.06	0.924016	AK138624	0.370825	0.795
chr4	32608758	32609753	chr4	32608913	32609113	996	256	68	674.2	54.67	0.06	0.177413	BC024582	0.540704	0.275
chr13	112299317	112300313	chr13	112299650	112299850	997	434	68	673.91	78.58	0.06	0.12755	Gpbp1	0	0
chr11	68413448	68416211	chr11	68414976	68415176	2764	1629	96	673.89	37.58	0.06	0.349334	Ccdc42	0	0
chr16	23757656	23759303	chr16	23758299	23758499	1648	744	83	673.53	44.3	0.06	0.163791	Sst	0	0
chr18	83530148	83532189	chr18	83530857	83531057	2042	810	86	673.37	34.17	0.06	0.00235974	AK014992	0	0
chr8	105688749	105691084	chr8	105689658	105689858	2336	1010	95	673.37	34.11	0.06	0.0128878	Cdh11	0.953319	0.785
chr12	98008937	98010592	chr12	98009556	98009756	1656	720	80	673.2	52.96	0.06	0.140709	AK145433	0	0
chr13	51409393	51411048	chr13	51409944	51410144	1656	652	80	673.2	49.54	0.06	0.303758	S1pr3	0.668882	0.71
chr10	87213513	87214661	chr10	87213853	87214053	1149	441	71	673.03	54.67	0.06	0.36608	ENSMUSG00000058934	0	0
chr3	55416018	55417865	chr3	55416686	55416886	1848	769	83	672.6	42.71	0.06	0.800751	Nbea	0.308609	0.955
chr13	79484656	79487512	chr13	79485466	79485666	2857	911	110	672.37	25.95	0.06	0.954854	AK051417	0.372899	0
chr4	84299812	84301792	chr4	84300578	84300778	1981	867	85	672.3	47.83	0.06	0.390128	Bnc2	0	0
chr19	25648456	25650857	chr19	25650053	25650253	2402	1698	91	671.93	37.58	0.06	0.8434	Dmrt1	0	0
chr3	154203096	154204100	chr3	154203715	154203915	1005	720	68	671.61	56.37	0.06	0.409891	Tyw3	0	0
chr10	56765246	56766972	chr10	56765858	56766058	1727	713	81	671.42	39.29	0.06	0.627461	Hsf2	0.707416	0.965
chr13	15416960	15418352	chr13	15417385	15417585	1393	526	79	671.28	53.39	0.06	0.824448	Gli3	0	0
chr2	94961013	94962740	chr2	94961697	94961897	1728	785	81	671.23	44.42	0.06	0.626203	AK131712	0	0
chr14	64475986	64477159	chr14	64476491	64476691	1174	606	74	671.06	68.33	0.06	0.0269978	Pinx1	0	0
chr3	57969944	57971374	chr3	57970753	57970953	1431	910	76	670.6	44.42	0.06	0.628246	AK005707	0	0
chr2	61291330	61292878	chr2	61291924	61292124	1549	695	78	670.36	68.33	0.06	0.279404	Tank	0	0
chr11	81952491	81953866	chr11	81953159	81953359	1376	769	82	670.27	48.42	0.06	0.141657	Ccl8	1	0.99
chr5	38284244	38286104	chr5	38284997	38285197	1861	854	83	670.21	71.75	0.06	0.986454	Msx1	0	0
chr5	68046994	68048847	chr5	68048108	68048308	1854	1215	85	670.16	36.55	0.06	0.910792	Atp8a1	0.601187	0.405
chr13	74023737	74025866	chr13	74025058	74025258	2130	1422	87	670.04	49.54	0.06	0.188986	Trip13	0	0
chr11	28592450	28594446	chr11	28593196	28593396	1997	847	85	669.5	29.04	0.06	0.0233198	Mir216b	0	0
chr3	125991018	125992514	chr3	125991621	125991821	1497	704	77	668.86	66.62	0.06	0.008724	Arsj	0	0
chr3	147315378	147316797	chr3	147316158	147316358	1420	881	81	668.01	40.32	0.06	0.647955	Ttll7	0	0
chr13	32541617	32543124	chr13	32542188	32542388	1508	672	79	667.9	44.49	0.06	0.147652	Gmds	0	0
chr11	24290126	24291926	chr11	24290462	24290662	1801	437	88	667.88	38.93	0.06	0.0115272	AK148130	0	0
chr10	18060849	18062179	chr10	18061477	18061677	1331	729	74	667.7	64.92	0.06	0.600906	Ccdc28a	0	0
chr14	24254698	24255988	chr14	24255278	24255478	1291	681	75	667.5	55.62	0.06	0.868802	Kcnma1	0	0
chr5	4534068	4535399	chr5	4534627	4534827	1332	660	74	667.47	46.12	0.06	0.838212	Fzd1	0.544703	0
chr7	6865815	6867565	chr7	6866658	6866858	1751	944	81	666.81	51.25	0.06	0.16686	Zim3	0.276571	0.785
chrX	13850616	13852122	chrX	13851286	13851486	1507	771	77	666.73	52.96	0.06	0.597036	Gm5382	0.432271	0
chr3	146661610	146663116	chr3	146662269	146662469	1507	760	77	666.73	51.25	0.06	0.00790274	Ttll7	0	0
chr12	78160572	78162021	chr12	78161337	78161537	1450	866	76	666.43	59.79	0.06	0.505592	Max	0	0
chr1	73006353	73007581	chr1	73006889	73007089	1229	637	72	666.07	46.12	0.06	0.57402	AK048274	0	0
chr14	101936261	101938015	chr14	101937133	101937333	1755	973	81	666.05	54.67	0.06	0.149414	Tbc1d4	0	0
chr11	6601183	6602499	chr11	6601557	6601757	1317	475	82	665.76	46.96	0.06	0.0851358	AK076664	0	0
chr15	100142774	100144058	chr15	100143224	100143424	1285	551	73	665.58	59.79	0.06	0.12412	Mettl7a1	0	0
chr1	166976774	166977800	chr1	166977082	166977282	1027	409	68	665.4	61.5	0.06	0.0234771	AK016251	0	0
chr18	63062174	63064194	chr18	63063428	63063628	2021	1355	85	665.34	35.87	0.06	0.0875012	Apcdd1	0.326733	0
chr19	55599030	55600427	chr19	55599714	55599914	1398	785	75	665.24	56.37	0.06	0.0151999	Vti1a	0	0
chr16	26077616	26079846	chr16	26078053	26078253	2231	538	88	664.95	30.75	0.06	0.0134879	Leprel1	0	0
chr19	14254327	14255614	chr19	14254983	14255183	1288	757	73	664.87	58.08	0.06	0.36426	AK083177	0.80575	0.675
chr15	99477786	99480088	chr15	99478342	99478542	2303	657	96	664.83	48.66	0.06	0.191982	Racgap1	0	0
chr12	34359586	34361044	chr12	34360256	34360456	1459	771	76	664.47	41	0.06	0.993346	Twistnb	0.731138	0.73
chr6	30601837	30605184	chr6	30602526	30602726	3348	790	111	664.46	41.71	0.06	0.595052	Tsga14	0.145802	0
chr9	47094273	47095732	chr9	47095036	47095236	1460	864	76	664.25	42.71	0.06	0.648125	Cadm1	0.847156	0
chr8	27636618	27637649	chr8	27637054	27637254	1032	537	68	664.01	70.04	0.06	0.955546	Thap1	0.746848	0.825
chr1	188243103	188244624	chr1	188243845	188244045	1522	843	77	663.56	63.21	0.06	0.0610433	AK042551	0	0
chr3	86115019	86116661	chr3	86115959	86116159	1643	1041	79	663.54	39.29	0.06	0.018712	Lrba	0.409257	0
chr17	7887770	7889233	chr17	7888384	7888584	1464	715	76	663.39	68.33	0.06	0.137795	Fndc1	0	0
chr8	59117437	59119335	chr8	59118193	59118393	1899	857	83	663.31	51.25	0.06	0.9993	Fbxo8	0	0
chr10	102351578	102353161	chr10	102352443	102352643	1584	966	78	663.13	44.42	0.06	0.734985	Alx1	0	0
chr12	53980033	53981328	chr12	53980526	53980726	1296	594	73	662.98	39.29	0.06	0.0585786	Akap6	0	0
chr2	51767475	51768941	chr2	51768463	51768663	1467	1089	76	662.74	44.42	0.06	0.181918	Rbm43	0	0
chr4	86798887	86800263	chr4	86799401	86799601	1377	615	78	662.69	50.42	0.06	0.211211	Slc24a2	0	0
chr1	14559568	14562031	chr1	14560110	14560310	2464	643	91	662.52	51.25	0.06	0.546096	Msc	0	0
chr12	71927565	71929534	chr12	71929003	71929203	1970	1539	84	662.5	41	0.06	0.447985	Frmd6	0.358558	0.02
chr1	170662277	170664050	chr1	170663080	170663280	1774	904	81	662.45	41	0.06	0.004438	Pbx1	0.707276	0
chr18	49784973	49786447	chr18	49785671	49785871	1475	799	85	662.28	42.02	0.06	0.0244083	Dtwd2	0	0
chr2	72264286	72265718	chr2	72264763	72264963	1433	578	79	662.02	38.56	0.06	0.999998	B230120H23Rik	1	0.47
chr5	68068252	68069723	chr5	68069006	68069206	1472	855	76	661.67	63.21	0.06	0.936041	Atp8a1	0	0
chr19	14964763	14966718	chr19	14966231	14966431	1956	1569	88	661.42	34.11	0.06	0.993863	Tle4	1	0
chr1	157375057	157376845	chr1	157376077	157376277	1789	1121	91	661.2	43.26	0.06	0.364999	AK147021	0	0
chr4	97047209	97048802	chr4	97048152	97048352	1594	1044	78	661.1	47.83	0.06	0.194183	E130114P18Rik	0.441306	0
chr12	64383649	64384792	chr12	64384179	64384379	1144	631	70	661.01	63.21	0.06	0.970536	Fscb	0	0
chr1	95131449	95132395	chr1	95131924	95132124	947	576	66	660.84	64.92	0.06	0.0725453	Sned1	0	0
chr19	44982064	44983911	chr19	44982654	44982854	1848	691	82	660.69	47.83	0.06	0.256838	Fam178a	0	0
chr2	26363234	26364596	chr2	26363724	26363924	1363	591	74	660.37	46.12	0.06	0.658985	Notch1	0	0
chr2	147458068	147459983	chr2	147458644	147458844	1916	677	83	660.28	51.25	0.06	0.400369	AK079921	0	0
chr2	75829235	75830884	chr2	75829617	75829817	1650	483	79	660.2	49.25	0.06	0.0867626	Pde11a	0.40752	0.365
chr1	63608963	63610745	chr1	63610099	63610299	1783	1237	83	660.12	61.97	0.06	0.0361604	Adam23	0	0
chr8	118697649	118699565	chr8	118698879	118699079	1917	1331	83	660.1	51.25	0.06	0.498579	Dynlrb2	0.543841	0.175
chr2	139613062	139614261	chr2	139613499	139613699	1200	538	71	660.09	61.5	0.06	0.838059	Ism1	0.847373	0.295
chr2	59859020	59860328	chr2	59859667	59859867	1309	748	73	659.94	70.04	0.06	0.0254282	Baz2b	0	0
chr3	55299150	55301134	chr3	55300243	55300443	1985	1194	84	659.89	39.29	0.06	0.599949	Dclk1	0.494456	0.08
chr10	43896756	43897748	chr10	43897284	43897484	993	629	67	659.8	69.67	0.06	0.533014	Speer5-ps1	0	0
chr2	163737391	163738693	chr2	163737922	163738122	1303	632	78	659.69	44.49	0.06	0.825926	Rims4	0	0
chr1	196436169	196437592	chr1	196436825	196437025	1424	757	75	659.48	54.67	0.06	0.0391919	Plxna2	0	0
chr6	110086543	110087966	chr6	110086992	110087192	1424	550	75	659.48	41	0.06	0.253613	Grm7	0.56149	0.96
chr5	74662826	74664680	chr5	74663590	74663790	1855	865	82	659.41	51.25	0.06	0.323692	Scfd2	0.632686	0
chr4	100639811	100641476	chr4	100640725	100640925	1666	1015	79	659	39.29	0.06	0.309012	Cachd1	0.626426	0
chr3	51849686	51851677	chr3	51850896	51851096	1992	1311	84	658.68	44.42	0.06	0.143374	Maml3	0	0
chr5	13624129	13625623	chr5	13624729	13624929	1495	701	78	658.42	61.97	0.06	0.07974	Sema3a	0	0
chr4	65332309	65334370	chr4	65333339	65333539	2062	1131	85	658.35	35.87	0.06	0.0139723	Trim32	0	0
chr7	103524918	103526944	chr7	103526020	103526220	2027	1203	93	657.95	36.64	0.06	0.0870193	Mir708	0.653504	0.575
chr1	165500847	165502911	chr1	165501207	165501407	2065	461	85	657.85	34.17	0.06	0.0066104	Mettl11b	0	0
chr1	163938030	163940095	chr1	163939279	163939479	2066	1350	85	657.68	49.54	0.06	0.00956412	AK013293	0.244068	0
chr18	69070129	69071570	chr18	69070659	69070859	1442	631	77	657.68	44.49	0.06	0.728379	A730085E03Rik	1	0.575
chr4	20090491	20092101	chr4	20090955	20091155	1611	565	78	657.67	35.87	0.06	0.111803	Nkain3	0.534783	0
chr14	58596715	58600177	chr14	58598619	58598819	3463	2005	103	657.62	30.75	0.06	0.0139048	Efha1	0	0
chr12	35071328	35072954	chr12	35072110	35072310	1627	883	91	657.35	44.49	0.06	0.651664	Hdac9	0	0
chr7	77888335	77890136	chr7	77889213	77889413	1802	979	81	657.23	64.92	0.06	0.981719	AK143760	0	0
chr1	187886263	187887414	chr1	187886796	187886996	1152	634	70	657.21	59.44	0.06	0.412351	Lyplal1	0	0
chr9	100851061	100852658	chr9	100851965	100852165	1598	1005	92	656.94	47.67	0.06	0.692834	Stag1	0	0
chr6	143786935	143788201	chr6	143787427	143787627	1267	593	72	656.89	73.46	0.06	0.977874	Sox5	0.865719	0.56
chr13	80847592	80849732	chr13	80848825	80849025	2141	1334	86	656.73	49.54	0.06	0.776632	Arrdc3	0	0
chr1	51703574	51705254	chr1	51704079	51704279	1681	606	79	656.07	39.29	0.06	0.0903454	AK043869	0.495238	0
chr7	6789239	6790920	chr7	6789966	6790166	1682	828	81	656.06	42.9	0.06	0.57276	Mir3099	0.76859	0
chr12	80695348	80696513	chr12	80695792	80695992	1166	545	70	655.41	58.08	0.06	0.107183	Rad51l1	0.666953	0.9
chr15	82872379	82874001	chr15	82873098	82873298	1623	820	78	655.27	42.71	0.06	0.0827925	Nfam1	0	0
chr14	102413877	102415754	chr14	102414659	102414859	1878	883	82	655.26	49.54	0.06	0.0057216	Lmo7	0	0
chr9	32959198	32960700	chr9	32959974	32960174	1503	877	76	655.09	35.87	0.06	0.651288	AK039836	0.758322	0.935
chr12	98366533	98368095	chr12	98367172	98367372	1563	740	77	655.07	44.42	0.06	0.00949932	AK145433	0	0
chr1	84083596	84085003	chr1	84084310	84084510	1408	815	83	654.95	43.26	0.06	0.626637	Pid1	0	0
chr8	123914679	123917426	chr8	123915687	123915887	2748	1109	94	654.55	30.75	0.05	0.256416	1700018B08Rik	0	0
chr15	11997709	11999109	chr15	11998457	11998657	1401	849	76	654.42	57.2	0.05	0.00958005	Zfr	0.456429	0.265
chr3	28262270	28263439	chr3	28262622	28262822	1170	453	70	654.4	44.42	0.05	0.182763	Tnik	0	0
chr7	77787857	77789740	chr7	77788990	77789190	1884	1234	82	654.19	52.96	0.05	0.997961	AK143760	0.488051	0
chr11	11728157	11731917	chr11	11728760	11728960	3761	704	106	653.61	37.58	0.05	0.0050156	Ddc	0.608511	0.595
chr1	82371234	82373256	chr1	82371572	82371772	2023	439	84	653.37	32.46	0.05	0.01157	Rhbdd1	0.67359	0.67
chr5	132705042	132706553	chr5	132705972	132706172	1512	1031	76	653.2	41	0.05	0.0378958	AK140583	0	0
chr3	57109517	57111340	chr3	57110372	57110572	1824	956	81	653.18	44.42	0.05	0.0791337	Tm4sf1	0	0
chr1	61198492	61200946	chr1	61199914	61200114	2455	1523	90	652.79	34.17	0.05	0.745882	Icos	0	0
chr2	46951044	46952479	chr2	46951652	46951852	1436	709	75	652.63	50.56	0.05	0.821425	AK006114	0.6	0.24
chr8	42646879	42648003	chr8	42647232	42647432	1125	454	69	652.59	71.75	0.05	0.196572	Frg1	0	0
chr2	7943183	7944788	chr2	7943941	7944141	1606	859	85	652.57	39.26	0.05	0.683012	Celf2	0.846106	0.76
chr2	20337995	20339429	chr2	20338611	20338811	1435	717	80	652.49	50.05	0.05	0.543839	Etl4	0	0
chr16	72343912	72346014	chr16	72345256	72345456	2103	1445	85	651.51	32.46	0.05	0.768761	AK033170	0	0
chr4	6144928	6146388	chr4	6145529	6145729	1461	702	75	651.48	47.83	0.05	0.0178242	Ubxn2b	0	0
chr5	99003200	99004545	chr5	99003857	99004057	1346	758	73	651.44	52.96	0.05	0.824824	1700010H22Rik	0.689963	0.915
chr6	4943420	4945545	chr6	4944779	4944979	2126	1460	94	650.8	27.48	0.05	0.582416	Ppp1r9a	0.436235	0
chr10	68997898	68999190	chr10	68998417	68998617	1293	620	72	650.77	54.67	0.05	0.504864	Ank3	0	0
chr2	16423748	16425393	chr2	16424534	16424734	1646	887	78	650.74	58.08	0.05	0.252987	Plxdc2	0	0
chr8	130920604	130922249	chr8	130921512	130921712	1646	1009	78	650.74	42.71	0.05	0.0643731	Nrp1	0	0
chr13	89972243	89973952	chr13	89973001	89973201	1710	859	79	650.49	56.37	0.05	0.641797	Xrcc4	0.707431	0
chr18	65678902	65680612	chr18	65680095	65680295	1711	1294	79	650.3	54.67	0.05	0.0957103	Malt1	0.408772	0
chr9	35315043	35316817	chr9	35315909	35316109	1775	967	80	650.28	56.37	0.05	0.240449	Cdon	0	0
chr13	96516737	96518511	chr13	96517574	96517774	1775	938	80	650.28	34.17	0.05	0.00399806	AK146386	0	0
chr10	87274774	87276431	chr10	87275152	87275352	1658	479	78	648.39	58.08	0.05	0.499491	ENSMUSG00000058934	0	0
chr13	83270953	83272567	chr13	83271506	83271706	1615	654	83	648.35	36.15	0.05	0.534147	Mef2c	0	0
chr12	34788913	34790348	chr12	34789421	34789621	1436	609	83	648.25	43.26	0.05	0.76762	Twist1	0.570732	0.33
chr5	49610762	49612238	chr5	49611369	49611569	1477	708	75	648.09	63.21	0.05	0.0352525	Kcnip4	0.29065	0.115
chr14	23682797	23684273	chr14	23683292	23683492	1477	596	75	648.09	56.37	0.05	0.812868	Gm10248	0.480352	0.92
chr7	89347903	89349568	chr7	89348910	89349110	1666	1108	82	647.99	48.94	0.05	0.0505915	Sh3gl3	0	0
chr3	132376176	132378028	chr3	132376968	132377168	1853	893	81	647.93	42.71	0.05	0.714793	Tbck	0	0
chr3	32808541	32809961	chr3	32809056	32809256	1421	616	74	647.52	68.33	0.05	0.0301584	Usp13	0	0
chr11	34725033	34726453	chr11	34725578	34725778	1421	646	74	647.52	61.5	0.05	0.616039	Ccdc99	0	0
chr12	113672311	113674101	chr12	113673717	113673917	1791	1507	80	647.32	59.79	0.05	0.289876	A730018C14Rik	0	0
chr17	68299783	68301998	chr17	68300460	68300660	2216	778	93	647.27	44.49	0.05	0.105111	Arhgap28	0	0
chr12	9808584	9810124	chr12	9809242	9809442	1541	759	76	647.21	56.37	0.05	0.426446	Osr1	0	0
chr18	83659102	83661983	chr18	83661329	83661529	2882	2328	95	647.15	42.71	0.05	0.775284	AK014992	0	0
chr6	98640143	98642788	chr6	98642097	98642297	2646	2055	92	647.13	34.17	0.05	0.945264	AK020861	0.804159	0.09
chr3	141138387	141140114	chr3	141138873	141139073	1728	587	79	647.08	35.87	0.05	0.832456	Unc5c	0.976838	0
chr1	12803654	12806300	chr1	12804779	12804979	2647	1226	92	646.99	52.96	0.05	0.53004	Sulf1	0.227135	0.09
chr11	18740415	18742834	chr11	18742134	18742334	2420	1820	89	646.94	34.17	0.05	0.970919	AK018427	0.893344	0
chr11	98783479	98785083	chr11	98784241	98784441	1605	863	77	646.61	52.96	0.05	0.744853	Cdc6	0.604738	0.435
chr12	37331454	37332821	chr12	37331983	37332183	1368	630	73	646.51	49.54	0.05	0.35845	Ispd	0	0
chr2	167575691	167577177	chr2	167576667	167576867	1487	1077	75	645.98	41	0.05	0.625157	A530013C23Rik	0	0
chr6	73619061	73620431	chr6	73619543	73619743	1371	583	73	645.84	54.67	0.05	0.0951538	AK006896	0	0
chr4	87588936	87590140	chr4	87589374	87589574	1205	539	70	645.75	68.33	0.05	0.78796	Mllt3	0.688538	0.87
chr2	51026435	51027864	chr2	51027303	51027503	1430	969	74	645.58	46.12	0.05	0.641773	Rnd3	0	0
chr11	89918184	89919301	chr11	89918638	89918838	1118	555	73	645.25	54.23	0.05	0.0790178	Tmem100	0	0
chr9	48511545	48512862	chr9	48512366	48512566	1318	922	72	645.02	70.04	0.05	0.997993	Zbtb16	0	0
chr6	46049914	46051288	chr6	46050374	46050574	1375	561	73	644.96	70.04	0.05	0.0179401	Cntnap2	0	0
chr9	36950475	36951850	chr9	36950935	36951135	1376	561	73	644.73	58.08	0.05	0.955773	Pknox2	0.732364	0.135
chr18	78433313	78435976	chr18	78434573	78434773	2664	1361	93	644.62	30.75	0.05	0.939499	Slc14a2	0.337965	0
chr12	9476072	9477565	chr12	9476502	9476702	1494	531	75	644.52	46.12	0.05	0.918891	AK006240	0	0
chr13	23776361	23777466	chr13	23776643	23776843	1106	383	68	644.18	70.04	0.05	0.150154	Gm9998	0.79457	0.795
chr2	27394750	27396623	chr2	27395895	27396095	1874	1246	81	644.18	39.29	0.05	0.122315	BC050122	0.516284	0
chr11	24962835	24964272	chr11	24963307	24963507	1438	573	74	643.86	47.83	0.05	0.908186	AK016948	0.757829	0
chr1	163933883	163936232	chr1	163935416	163935616	2350	1634	97	643.68	37.9	0.05	0.168621	AK013293	0.327373	0.34
chr13	46664661	46665768	chr13	46664985	46665185	1108	425	68	643.66	66.62	0.05	0.490312	Cap2	0.628726	0.955
chr2	59437524	59439206	chr2	59438506	59438706	1683	1083	78	643.57	42.71	0.05	0.27566	Tanc1	0.628419	0.735
chr2	133549877	133551579	chr2	133550534	133550734	1703	758	86	643.53	41.88	0.05	0.544068	Bmp2	0.819036	0.985
chr15	96732868	96734227	chr15	96733296	96733496	1360	529	81	643.14	42.02	0.05	0.443913	Slc38a4	0.66961	0.75
chr5	64832365	64833806	chr5	64833137	64833337	1442	873	74	643.01	54.67	0.05	0.0746405	AK006413	0	0
chr10	123620306	123621783	chr10	123620885	123621085	1478	680	85	642.81	52.69	0.05	0.15634	4930503E24Rik	0	0
chr5	38456228	38457462	chr5	38456642	38456842	1235	515	72	642.8	60.38	0.05	0.963157	Stx18	0.787682	0.885
chr18	70353051	70354111	chr18	70353579	70353779	1061	629	67	642.59	68.33	0.05	0.0743194	2310002L13Rik	0.925472	0.835
chr12	71950609	71953323	chr12	71951337	71951537	2715	829	95	642.42	28.61	0.05	0.0325756	Frmd6	0.232867	0
chr1	78444204	78445493	chr1	78444724	78444924	1290	621	73	642.34	68.33	0.05	0.835387	Farsb	0	0
chr6	52802183	52803512	chr6	52802827	52803027	1330	745	72	642.29	70.04	0.05	0.394788	Jazf1	0	0
chr9	92902990	92904118	chr9	92903263	92903463	1129	374	73	642.28	41.71	0.05	0.224945	AK018841	0.609929	0.77
chr14	46867068	46869019	chr14	46867695	46867895	1952	728	82	642.26	42.71	0.05	0.981839	Gm15217	0.31471	0
chr5	14228051	14229705	chr5	14228831	14229031	1655	881	78	642.18	60.22	0.05	0.324257	Sema3e	0.852479	0.475
chr14	105796134	105798511	chr14	105797698	105797898	2378	1665	88	642.13	47.83	0.05	0.0117509	Ndfip2	0	0
chr14	27145112	27146442	chr14	27145621	27145821	1331	610	72	642.07	58.08	0.05		AK087762	0	0
chr2	46351135	46352466	chr2	46351631	46351831	1332	597	72	641.84	68.33	0.05	0.973592	AK006114	0	0
chr17	50634183	50635714	chr17	50634846	50635046	1532	764	86	641.63	44.49	0.05	0.0899459	Plcl2	0	0
chr1	155959593	155961900	chr1	155960554	155960754	2308	1062	87	641.6	49.54	0.05	0.0309258	AK154552	0.443	0.645
chr8	47327755	47329032	chr8	47328378	47328578	1278	724	71	641.38	64.92	0.05	0.0918802	Slc25a4	0	0
chr8	103462761	103464271	chr8	103463388	103463588	1511	728	75	641	44.42	0.05	0.243401	AK038730	0	0
chr1	170638131	170640444	chr1	170638810	170639010	2314	780	87	640.68	49.54	0.05	0.117915	Pbx1	0	0
chr4	94983998	94986311	chr4	94984491	94984691	2314	594	88	640.68	41	0.05	0.321908	AK089375	0.297449	0
chr17	55505917	55507750	chr17	55506807	55507007	1834	991	80	639.51	39.29	0.05	0.320891	St6gal2	0.683033	0.8
chr17	17430510	17431852	chr17	17431153	17431353	1343	744	72	639.37	70.04	0.05		AK164331	0	0
chr8	94736027	94737668	chr8	94736544	94736744	1642	618	77	639.36	49.54	0.05	1.00397	DQ711544	0	0
chr2	115028350	115029929	chr2	115029495	115029695	1580	1246	76	639.35	49.54	0.05	0.0240644	AK019710	0	0
chr7	89870868	89872447	chr7	89871488	89871688	1580	721	76	639.35	44.42	0.05	0.146233	Eftud1	0	0
chr4	95455059	95456539	chr4	95455641	95455841	1481	683	78	639.22	53.39	0.05	0.369461	Fggy	0	0
chr14	116518199	116520034	chr14	116518879	116519079	1836	781	80	639.16	42.71	0.05	0.0431365	Gpc5	0	0
chr13	116447977	116449572	chr13	116448864	116449064	1596	988	80	638.73	37.08	0.05	0.921613	Itga1	0.454545	0
chr13	72537440	72539149	chr13	72538195	72538395	1710	856	78	638.45	56.37	0.05	0.812254	D430050G20	0.941486	0.805
chr3	62941317	62943056	chr3	62941891	62942091	1740	675	80	637.9	40.32	0.05	0.430352	Mme	0	0
chr4	64878416	64880128	chr4	64879351	64879551	1713	1036	78	637.89	44.42	0.05	0.773642	Pappa	0.393107	0.88
chr1	51323722	51325984	chr1	51325394	51325594	2263	1773	86	637.32	35.87	0.05	0.0465117	Sdpr	0	0
chr5	58580960	58582428	chr5	58581823	58582023	1469	964	74	637.3	66.62	0.05	0.66674	Pcdh7	0	0
chr5	150179144	150180510	chr5	150179859	150180059	1367	816	74	637.17	54.03	0.05	0.975801	AK138849	0	0
chr15	42659884	42661178	chr15	42660530	42660730	1295	747	76	637.14	41.71	0.05	0.389173	AK138307	0.599691	0.355
chr11	112152954	112154195	chr11	112153443	112153643	1242	590	70	636.89	47.83	0.05	0.0566279	BC006965	0.82917	0.72
chr17	50011303	50012490	chr17	50011647	50011847	1188	445	69	636.82	66.62	0.05	0.00777008	Kif6	0	0
chr6	137083580	137084662	chr6	137084053	137084253	1083	574	67	636.81	54.67	0.05	0.842209	Rerg	0.796673	0.885
chr14	102660576	102662013	chr14	102661192	102661392	1438	717	77	636.58	57.84	0.05	0.203853	Lmo7	0	0
chr6	143447551	143449023	chr6	143448119	143448319	1473	669	74	636.47	47.83	0.05	1.00207	D6Ertd474e	0.331522	0
chr13	53765058	53766719	chr13	53765418	53765618	1662	461	79	636.19	39.73	0.05	0.464014	AK020556	0	0
chr7	88871068	88872312	chr7	88871677	88871877	1245	710	70	636.18	56.37	0.05	0.0200662	Homer2	0	0
chr1	152417428	152419024	chr1	152418007	152418207	1597	680	76	635.98	37.58	0.05	0.676924	Hmcn1	0.847118	0
chr16	53454201	53456329	chr16	53454838	53455038	2129	738	84	635.85	35.87	0.05	0.0181729	AK015072	0.280075	0
chr2	33571665	33573587	chr2	33572423	33572623	1923	859	81	635.6	35.87	0.05	0.92909	Fam125b	0.644641	0
chr14	82548523	82549776	chr14	82548895	82549095	1254	473	75	634.94	54.23	0.05	0.0110278	Olfm4	0	0
chr14	101348971	101350643	chr14	101349927	101350127	1673	1057	81	634.89	34.11	0.05	0.766774	1700110M21Rik	0	0
chr12	105903050	105904591	chr12	105904088	105904288	1542	1139	75	634.69	46.12	0.05	0.944264	Dicer1	0	0
chr7	96593824	96594913	chr7	96594343	96594543	1090	620	73	634.54	53.65	0.05	0.113617	AK143758	0	0
chr13	111626598	111628020	chr13	111627327	111627527	1423	830	73	634.53	66.62	0.05	0.368196	AK140017	0	0
chr7	102367590	102368725	chr7	102368135	102368335	1136	646	71	634.38	50.42	0.05	0.0062748	AK077481	0	0
chr2	119129889	119131684	chr2	119130790	119130990	1796	1002	81	634.25	66.74	0.05	0.0604211	Vps18	0.440111	0.39
chr3	147629204	147631134	chr3	147629845	147630045	1931	742	81	634.22	54.67	0.05	0.649681	Lphn2	0	0
chr3	18525081	18526334	chr3	18525527	18525727	1254	547	70	634.08	52.96	0.05	0.960892	AK076665	0	0
chr2	77751297	77753135	chr2	77751929	77752129	1839	733	178	633.67	19.47	0.05	0.0118398	Cwc22	0	0
chr12	80646002	80647222	chr12	80646530	80646730	1221	629	71	633.44	60.38	0.05	0.540349	Rad51l1	0	0
chr7	96574131	96576494	chr7	96575680	96575880	2364	1650	87	633.14	52.96	0.05	0.448589	AK143758	0	0
chr12	12661444	12663313	chr12	12662203	12662403	1870	860	80	633.13	37.58	0.05	0.880986	Fam49a	0.504548	0.945
chr5	132404090	132405239	chr5	132404674	132404874	1150	685	68	633.04	54.67	0.05	0.967707	AK140583	0	0
chr2	169615739	169616785	chr2	169616083	169616283	1047	445	66	632.88	49.54	0.05	0.809083	Tshz2	0.918738	0.54
chr8	86628591	86629742	chr8	86628717	86628917	1152	227	68	632.55	66.62	0.05	0.254584	Dcaf15	0	0
chr4	81895264	81896757	chr4	81895540	81895740	1494	377	74	632.12	39.29	0.05	1.00013	Nfib	0.978567	0.895
chr4	31245708	31247314	chr4	31246313	31246513	1607	706	93	631.75	25.15	0.05	0.561489	Map3k7	0	0
chr6	34961737	34963035	chr6	34962122	34962322	1299	486	74	631.65	48.94	0.05	0.359331	Cnot4	0.861325	0.615
chr13	103578287	103579678	chr13	103578699	103578899	1392	513	74	631.6	50.85	0.05	0.040089	AK007100	0	0
chr19	58370667	58372045	chr19	58371357	58371557	1379	791	72	631.44	52.96	0.05	0.208775	Gfra1	0	0
chr19	58193852	58195289	chr19	58194433	58194633	1438	682	73	631.35	54.67	0.05	0.256739	Atrnl1	0	0
chr3	97840863	97842020	chr3	97841210	97841410	1158	448	68	631.06	54.67	0.05	0.367631	Notch2	0.968021	0.24
chr13	113560418	113561857	chr13	113560951	113561151	1440	634	73	630.93	46.12	0.05	0.414801	Ppap2a	0	0
chr7	37483642	37484800	chr7	37483790	37483990	1159	249	68	630.82	41	0.05	0.471417	Tshz3	0	0
chr12	5197365	5199181	chr12	5198103	5198303	1817	839	79	630.75	54.67	0.05	0.00768435	Klhl29	0	0
chr15	43444879	43446379	chr15	43445572	43445772	1501	794	74	630.68	73.46	0.05	0.633464	Ttc35	0	0
chr13	46068021	46070297	chr13	46068769	46068969	2277	849	91	630.61	34.73	0.05	0.068008	Atxn1	0.898506	0.665
chr5	133861019	133862401	chr5	133861694	133861894	1383	776	72	630.57	54.67	0.05	0.22052	AK076755	0	0
chr7	106289649	106290465	chr7	106289823	106290023	817	275	61	630.45	73.46	0.05	0.424677	Uvrag	0.78799	0.925
chr1	68092695	68094786	chr1	68093762	68093962	2092	1168	83	630.43	44.42	0.05	0.694057	Erbb4	0	0
chr4	63690138	63691298	chr4	63690619	63690819	1161	582	68	630.33	68.33	0.05	0.0083192	Tnc	0.489655	0
chr11	19019671	19021242	chr11	19020540	19020740	1572	970	77	630.19	60.38	0.05	0.988885	Meis1	0	0
chr11	64693762	64695033	chr11	64694192	64694392	1272	531	70	629.91	56.37	0.05	0.471506	Elac2	0	0
chr3	55489269	55491025	chr3	55489952	55490152	1757	784	78	629.74	51.25	0.05	0.332197	Nbea	0.454442	0
chr14	29865139	29866249	chr14	29865662	29865862	1111	624	67	629.62	64.92	0.05	0.325558	Lrtm1	0	0
chr12	37255653	37257346	chr12	37256665	37256865	1694	1113	77	629.45	42.71	0.05	0.369577	Ispd	0	0
chr19	14239799	14240964	chr19	14240302	14240502	1166	604	68	629.1	59.79	0.05	0.641704	AK083177	0	0
chr2	15024794	15026555	chr2	15025578	15025778	1762	885	78	628.83	58.08	0.05	0.135272	Arl5b	0.333333	0.295
chr8	105601267	105603276	chr8	105602453	105602653	2010	1287	88	628.67	34.76	0.05	0.19795	Cdh11	0.919861	0
chr2	53217865	53219257	chr2	53218262	53218462	1393	498	72	628.41	58.08	0.05	0.0519465	Arl6ip6	0.556034	0.51
chr16	86646763	86648398	chr16	86647481	86647681	1636	819	76	628.4	58.08	0.05	0.496338	AK085480	0	0
chr5	135293074	135294901	chr5	135294181	135294381	1828	1208	83	628.23	47.46	0.05	0.441475	Eln	0.591133	0.775
chr3	39860548	39862122	chr3	39861168	39861368	1575	721	75	628.11	56.37	0.05	0.689651	Intu	0.314485	0.765
chr1	9942118	9944084	chr1	9942588	9942788	1967	571	81	628.1	44.42	0.05	0.731244	Snhg6	0.837233	0.205
chr1	22108007	22109522	chr1	22108481	22108681	1516	575	74	627.63	59.79	0.05	0.175656	Kcnq5	0	0
chr16	57365782	57368043	chr16	57366467	57366667	2262	786	95	627.44	45.8	0.05	0.600272	Filip1l	0.423264	0.99
chr13	114523731	114525015	chr13	114524397	114524597	1285	767	75	627.35	52.83	0.05	0.321165	Arl15	0	0
chr5	12945328	12947510	chr5	12946833	12947033	2183	1606	84	627.28	42.71	0.05	0.904863	AK186650	0	0
chr2	11981317	11982774	chr2	11981918	11982118	1458	702	73	627.16	59.79	0.05	0.683329	Itga8	0.553878	0.905
chr8	42915049	42916628	chr8	42915758	42915958	1580	810	75	627.13	47.83	0.05	0.715913	Zfp353	0	0
chr15	37719443	37720842	chr15	37719974	37720174	1400	632	72	626.91	52.96	0.05	0.0886972	Ncald	0	0
chr10	56972982	56974888	chr10	56973660	56973860	1907	779	80	626.7	49.54	0.05	0.28579	Hsf2	0	0
chr8	129189603	129191311	chr8	129190482	129190682	1709	980	77	626.65	35.87	0.05	0.961291	Irf2bp2	0	0
chr16	63466250	63467570	chr16	63466891	63467091	1321	742	74	626.49	38.56	0.05	0.00619635	Epha3	0	0
chr1	59326420	59328257	chr1	59327243	59327443	1838	924	83	626.38	37.08	0.05	0.837581	Cdk15	0.636908	0.86
chr5	134489819	134491342	chr5	134490729	134490929	1524	1011	74	626.02	59.79	0.05	0.348559	Gatsl2	0.682206	0.635
chr8	11585096	11586873	chr8	11586121	11586321	1778	1126	78	625.92	61.5	0.05	0.0170646	Ing1	0	0
chr9	42198675	42200323	chr9	42199292	42199492	1649	718	76	625.92	47.83	0.05	0.626599	Tecta	0	0
chr15	11704094	11705167	chr15	11704576	11704776	1074	583	66	625.81	56.37	0.05	0.603266	Npr3	0	0
chr1	68441055	68443176	chr1	68441830	68442030	2122	876	83	625.61	47.83	0.05	0.76672	Erbb4	0	0
chr16	55807261	55808624	chr16	55807845	55808045	1364	685	73	625.41	60.38	0.05	0.0401936	Nfkbiz	0	0
chr7	6195733	6197166	chr7	6196282	6196482	1434	650	76	625.38	43.01	0.05	0.0760471	Zscan5b	0	0
chr9	99487895	99489243	chr9	99488391	99488591	1349	597	71	625.36	90.54	0.05	0.0381013	Dbr1	0	0
chr10	22395229	22396577	chr10	22395843	22396043	1349	715	71	625.36	46.12	0.05	0.0098688	Tbpl1	0	0
chr3	55265112	55267000	chr3	55266328	55266528	1889	1317	80	624.51	45.38	0.05	0.0209788	Dclk1	0	0
chr14	10982075	10983428	chr14	10982450	10982650	1354	476	71	624.27	54.67	0.05	0.0551253	Gm3833	0.900961	0.67
chr13	9881016	9882148	chr13	9881515	9881715	1133	600	67	624.11	54.67	0.05	0.0653319	Chrm3	0	0
chr2	50441528	50443071	chr2	50442226	50442426	1544	799	76	623.84	55.62	0.05	0.0235548	AK142467	0	0
chr9	36836935	36839070	chr9	36838157	36838357	2136	1323	83	623.38	39.29	0.05	0.775262	BC072643	0	0
chr1	171089217	171090995	chr1	171090017	171090217	1779	901	81	623.15	45.66	0.05	0.252034	Nuf2	0.37964	0
chr6	38131376	38132621	chr6	38131852	38132052	1246	577	69	623.05	66.62	0.05	0.139195	Atp6v0a4	0	0
chr10	16932169	16933769	chr10	16933279	16933479	1601	1211	75	623.03	47.83	0.05	0.868416	AK029503	0.335	0
chr15	27018389	27019927	chr15	27018988	27019188	1539	700	74	623.02	52.96	0.05	0.795466	Mir297-1	0	0
chr7	101891415	101893469	chr7	101892082	101892282	2055	768	82	623.02	33.96	0.05	0.035054	AK077481	0	0
chr17	59391609	59392746	chr17	59391921	59392121	1138	413	67	622.87	49.54	0.05	0.193926	AK132847	0	0
[truncated: 62,407 more rows]

## Sheet: legends
Meis 1st branchial arch binding regions identified by ChIP-seq analysis
Detailed information about each binding regions using data from both experiment 2 only.
Column:	Meaning:
Chromosome	Chromosome location of binding region
Start coordinate	Start coordinate of binding region
End coordinate	End coordinate of binding region
Start of summit region	Start coordinate of 200bp region centred on the summit
End of summit region	End coordinate of 200bp region centred on the summit
Length	Length of binding region
Summit position	Peak of summit region from the start position of the binding region
Number of reads	Number of non-degenerate and position corrected reads in the binding region
-10log10(Pvalue)	Transformed Pvalue -10*log10(Pvalue) for the binding region (e.g. if Pvalue=1e-10, then this value should be 100)
Fold enrichment	Fold enrichment for this region against random Poisson distribution with local lambda
FDR(%)	False discovery rate (FDR) as a percentage
Mean PhastCons score	Mean PhastCons score for summit region (200bp)
Closest gene	Gene symbol associated with canonical UCSC transcript
%coverage of region by Hoxa2	Fraction of current binding region covered by comparing binding region
%coverage of summit region by Hoxa2	Fraction of current binding region covered by comparing summit200 region
