# Supplementary material for: Hoxa2 Selectively Enhances Meis Binding to Change a Branchial Arch Ground State
Source: Dev Cell. 2015 Feb 9;32(3):265–77. doi: 10.1016/j.devcel.2014.12.024 (PMC4333904; doi:10.1016/j.devcel.2014.12.024)
Supplement: Table S3. Pbx ChIP-Seq Data Set in the IIBA, Related to Figure 2 [file mmc4.xls]

## Sheet: legends
Pbx 2nd branchial arch binding regions identified by ChIP-seq analysis
Detailed information about each binding regions using data from both experiment 2 only.
Column:	Meaning:
Chromosome	Chromosome location of binding region
Start coordinate	Start coordinate of binding region
End coordinate	End coordinate of binding region
Start of summit region	Start coordinate of 200bp region centred on the summit
End of summit region	End coordinate of 200bp region centred on the summit
Length	Length of binding region
Summit position	Peak of summit region from the start position of the binding region
Number of reads	Number of non-degenerate and position corrected reads in the binding region
-10log10(Pvalue)	Transformed Pvalue -10*log10(Pvalue) for the binding region (e.g. if Pvalue=1e-10, then this value should be 100)
Fold enrichment	Fold enrichment for this region against random Poisson distribution with local lambda
FDR(%)	False discovery rate (FDR) as a percentage
Mean PhastCons score	Mean PhastCons score for summit region (200bp)
Closest gene	Gene symbol associated with canonical UCSC transcript
%coverage of region by Hoxa2	Fraction of current binding region covered by comparing binding region
%coverage of summit region by Hoxa2	Fraction of current binding region covered by comparing summit200 region

## Sheet: data
Chromosome	Start coordinate	End coordinate	Chromosome	Start of summit region	End of summit region	Length	Summit position	Number of reads	-10log10(Pvalue)	Fold enrichment	FDR(%)	Mean PhastCons	Closest gene	%coverage of region by Hoxa2	%coverage of summit region by Hoxa2
chr11	78510547	78512279	chr11	78511170	78511370	1733	724	287	3227.04	117.96	0	0.862119	Nlk	0.479792	0
chr6	50951763	50954055	chr6	50952958	50953158	2293	1296	300	3226.07	136.61	0	0.998346	AK145307	0.630454	0.685
chr4	54481745	54484697	chr4	54483083	54483283	2953	1439	357	3202.39	72.02	0	0.786634	Zfp462	0.637534	0
chr15	17629851	17632270	chr15	17630615	17630815	2420	865	368	3198.83	53.39	0	0.111824	AK132982	0	0
chr17	66894242	66896936	chr17	66895701	66895901	2695	1560	312	3193.33	77.06	0	0.910455	9130404H23Rik	0	0
chr5	150193909	150196046	chr5	150194794	150194994	2138	986	291	3137.08	99.33	0	0.536317	AK138849	0.590079	0.82
chr5	138069057	138070823	chr5	138069895	138070095	1767	939	281	3111.67	146.93	0	0.573851	Lrch4	0	0
chr7	19813639	19815031	chr7	19814057	19814257	1393	519	255	3109.52	134.27	0	0.107522	Opa3	0	0
chr11	96838819	96840236	chr11	96839070	96839270	1418	352	396	3100	249.86	0	0.572515	Sp2	0	0
chr10	80499165	80501141	chr10	80500098	80500298	1977	1034	382	3100	240.52	0	0.0665032	Slc39a3	0	0
chr9	61215979	61219171	chr9	61218173	61218373	3193	2295	430	3100	221.84	0	0.912846	Tle3	0.391291	0.64
chr7	4690333	4692668	chr7	4691339	4691539	2336	1107	421	3100	219.51	0	0.153699	Suv420h2	0	0
chr17	33896279	33898379	chr17	33897445	33897645	2101	1267	436	3100	214.84	0	0.344891	Rab11b	0	0
chr17	4625805	4626766	chr17	4626284	4626484	962	580	361	3100	208.49	0		Arid1b	0.885536	0.7
chr19	12038951	12040376	chr19	12039704	12039904	1426	854	415	3100	199.66	0	0.193969	Osbp	0.658947	0.59
chr3	89214939	89216671	chr3	89215769	89215969	1733	931	339	3100	197.32	0	0.183643	Flad1	0	0
chr8	116158144	116160205	chr8	116159151	116159351	2062	1108	362	3100	191.89	0	0.00253067	Mon1b	0	0
chr10	127519138	127521838	chr10	127520058	127520258	2701	1021	385	3100	187.98	0	0.205811	Atp5b	0	0
chr7	26052064	26054271	chr7	26053035	26053235	2208	1072	346	3100	187.98	0	0.555971	Cic	0.248754	0.87
chr10	128133086	128134551	chr10	128133429	128133629	1466	444	371	3100	183.31	0	0.29241	Rab5b	0	0
chr17	17370793	17372605	chr17	17371610	17371810	1813	918	370	3100	176.31	0		AK138383	0.362031	0.805
chr12	32634935	32636173	chr12	32635109	32635309	1239	275	271	3100	169.3	0	0.616677	Hbp1	0	0
chr14	55633154	55635221	chr14	55634073	55634273	2068	1020	301	3100	167.06	0	0.111217	Ngdn	0	0
chr1	133423225	133425128	chr1	133423936	133424136	1904	812	331	3100	165.8	0	0.542232	Srgap2	0.282186	0
chr11	55281707	55283617	chr11	55282899	55283099	1911	1293	292	3100	158.79	0	0.328177	G3bp1	0	0
chr9	21228509	21229718	chr9	21229110	21229310	1210	702	269	3100	157.62	0	0.229205	Dnm2	0	0
chr16	42874184	42876401	chr16	42875615	42875815	2218	1532	335	3100	149.66	0	0.44644	AK131804	0	0
chr10	90703277	90705435	chr10	90704352	90704552	2159	1176	330	3100	143.61	0	0.213854	Tmpo	0.329008	0
chr2	32306951	32308252	chr2	32307368	32307568	1302	518	268	3100	140.11	0	0.150299	Slc25a25	0	0
chr4	101319059	101320494	chr4	101319704	101319904	1436	746	267	3100	131.94	0	0.00961926	Leprot	0	0
chr3	100724967	100727058	chr3	100726123	100726323	2092	1257	333	3100	130.77	0	0.21644	Trim45	0	0
chr10	127739391	127741364	chr10	127740294	127740494	1974	1004	328	3100	125.12	0	0.499184	Pan2	0	0
chr2	125326548	125328243	chr2	125327373	125327573	1696	926	371	3100	123.34	0	0.104697	Fbn1	0	0
chr6	51025996	51028210	chr6	51027050	51027250	2215	1155	305	3100	123.04	0	0.915014	Mir148a	0.764228	0
chr2	115455432	115458300	chr2	115456978	115457178	2869	1647	485	3100	120.03	0	0.999887	Mir1951	0.805091	0.725
chr17	15700380	15702333	chr17	15701492	15701692	1954	1213	319	3100	119.09	0	0.0635349	Prdm9	0	0
chr14	121532208	121534922	chr14	121533681	121533881	2715	1574	387	3100	114.85	0	0.0977351	Farp1	0.736551	0.885
chr11	120092709	120095283	chr11	120092928	120093128	2575	320	314	3100	112.09	0	0.512296	AK013668	0.262626	0.905
chr1	191447112	191449370	chr1	191448329	191448529	2259	1318	484	3100	110.39	0	0.0389	Cenpf	0.290523	0
chr4	72606469	72608660	chr4	72607568	72607768	2192	1200	386	3100	109.49	0	0.997469	Aldoart1	0.908261	0
chr2	169631651	169633573	chr2	169632636	169632836	1923	1086	321	3100	107.93	0	0.148013	Tshz2	0	0
chr17	87633440	87635455	chr17	87634357	87634557	2016	1018	360	3100	107.61	0	0.0311092	Mcfd2	0	0
chr8	72240615	72241829	chr8	72240849	72241049	1215	335	292	3100	106.49	0	0.572444	Zfp869	0.575782	0.26
chr14	22721923	22724987	chr14	22723070	22723270	3065	1248	469	3100	105.08	0	0.993474	AK079754	0.949086	0
chr9	71821701	71825416	chr9	71823925	71824125	3716	2325	376	3100	104.98	0	0.994252	Tcf12	0.884253	0
chr6	51120321	51124067	chr6	51121057	51121257	3747	837	391	3100	103.92	0	0.610318	Mir148a	0.493593	0.9
chr8	50191832	50195108	chr8	50194214	50194414	3277	2483	338	3100	102.72	0	0.208033	AK032387	0.785104	0.73
chr4	130487865	130490366	chr4	130489156	130489356	2502	1392	440	3100	92.71	0		Laptm5	0.584966	0.09
chr14	102800534	102804033	chr14	102801642	102801842	3500	1209	370	3100	91.05	0	0.148169	Lmo7	0.657616	0
chr14	23465955	23471469	chr14	23468965	23469165	5515	3111	533	3100	87.65	0	1.00465	AK015475	0.661407	0.76
chr8	111500943	111502837	chr8	111501725	111501925	1895	883	344	3100	85.14	0	0.991253	Zfhx3	0.849525	0
chr3	69147695	69150744	chr3	69149345	69149545	3050	1751	333	3100	80.2	0		Ppm1l	0.396195	0
chr6	50931063	50936353	chr6	50934586	50934786	5291	3624	478	3100	78.32	0	0.996348	AK145307	0.541966	0
chr6	16651996	16654678	chr6	16652880	16653080	2683	985	383	3100	74.5	0	0.73331	Tcfec	0.495153	0
chr4	129879159	129886595	chr4	129884400	129884600	7437	5342	1112	3100	64.34	0		Gm853	0.666891	0
chr8	27461482	27464595	chr8	27463106	27463306	3114	1725	373	3100	62.08	0	0.799771	Thap1	0.531641	0.67
chrX	6589736	6593282	chrX	6590695	6590895	3547	1060	536	3100	58.54	0		Ccnb3	0	0
chr8	27787320	27789259	chr8	27788162	27788362	1940	943	289	3082.61	107.39	0	0.999886	Zfp703	0.641052	0.825
chr13	51353544	51355647	chr13	51354402	51354602	2104	959	293	3079.29	98.3	0	0.254443	Nxnl2	0.791726	0.965
chr4	32388785	32392832	chr4	32390789	32390989	4048	2105	368	3074.12	62.59	0	0.981101	Bach2	0.581912	0
chr6	70792849	70794704	chr6	70794128	70794328	1856	1380	269	3011.92	130.77	0	0.39309	Eif2ak3	0.424798	0.44
chr3	95427943	95430147	chr3	95429230	95429430	2205	1388	295	2980.36	89.96	0	0.304713	Ensa	0.301724	0.845
chr14	22908878	22911727	chr14	22910102	22910302	2850	1325	313	2976.32	83.81	0	0.98697	1700112E06Rik	0.632503	0.605
chr15	76181049	76182099	chr15	76181511	76181711	1051	563	229	2965.81	145.95	0	0.0683694	Maf1	0	0
chr17	57170923	57172427	chr17	57171415	57171615	1505	593	254	2957.32	130.94	0	0.197575	Khsrp	0.332447	0.315
chr18	36718815	36720526	chr18	36719795	36719995	1712	1081	259	2948.07	123.76	0	0.794598	Ankhd1	0	0
chr15	80540165	80541904	chr15	80541119	80541319	1740	1055	260	2945.71	121.43	0	0.629106	Tnrc6b	0.350201	0.88
chr7	4817137	4818809	chr7	4817805	4818005	1673	769	257	2942.18	138.94	0	0.0240165	Isoc2b	0	0
chr5	30968091	30970120	chr5	30969060	30969260	2030	1070	270	2925.01	164.63	0	0.16563	Cenpa	0	0
chr18	55706322	55708049	chr18	55707189	55707389	1728	968	258	2922.4	101.58	0	0.986625	AK163160	0.478286	0.915
chr17	17141029	17142695	chr17	17141817	17142017	1667	889	285	2897.15	89.24	0		Zfp960	0	0
chr4	135049640	135051700	chr4	135050377	135050577	2061	838	269	2892.87	152.95	0	0.291743	Nipal3	0	0
chr16	44615091	44617960	chr16	44615945	44616145	2870	955	296	2887.78	81.73	0	0.676893	Boc	0.544092	0.73
chr4	58682811	58685763	chr4	58684342	58684542	2953	1632	298	2880	63.05	0	0.342785	Olfr267	0.520325	0
chr2	115209740	115213000	chr2	115210652	115210852	3261	1013	306	2863.86	84.07	0	0.999789	AK019710	0.633129	0.115
chr8	27918036	27919996	chr8	27918920	27919120	1961	985	265	2851.35	128.68	0	0.971002	Zfp703	0.35051	0
chr6	50890692	50893857	chr6	50892630	50892830	3166	2039	302	2847.4	112.09	0	0.981601	AK145307	0.306793	0.19
chr15	102234985	102236836	chr15	102236346	102236546	1852	1462	257	2831.61	138.94	0	0.463937	Sp1	0.332793	0
chr11	60165789	60167642	chr11	60166592	60166792	1854	904	257	2830.43	144.78	0	0.266234	Lrrc48	0	0
chr17	25765354	25767462	chr17	25766684	25766884	2109	1431	266	2822.54	102.75	0	0.0089476	Lmf1	0	0
chr9	41542903	41545946	chr9	41544171	41544371	3044	1369	295	2801.51	115.59	0	1.00466	AK132154	0.507723	0.325
chr9	22029139	22031256	chr9	22029997	22030197	2118	959	264	2788.41	143.61	0		Zfp809	0	0
chr15	52295227	52297185	chr15	52296068	52296268	1959	942	258	2776.85	88.03	0	0.465925	Slc30a8	0.829928	0.97
chr7	52241141	52243071	chr7	52242062	52242262	1931	1022	255	2756.4	101.58	0	0.238573	AK087248	0	0
chr11	70481089	70483071	chr11	70482330	70482530	1983	1342	256	2742.63	124.93	0	0.244584	Spag7	0.426337	0
chr1	88478351	88480261	chr1	88479129	88479329	1911	879	253	2737.71	149.45	0	0.512304	Pde6d	0	0
chr17	26967832	26969324	chr17	26968481	26968681	1493	750	260	2665.59	86.14	0	0.26478	Nkx2-5	0.552949	0.225
chr18	47457559	47460743	chr18	47458601	47458801	3185	1143	292	2664.87	99.33	0	0.968455	Sema6a	0.729899	0
chr7	134911609	134913426	chr7	134912430	134912630	1818	922	244	2655.42	149.45	0	0.925743	Fbxl19	0	0
chr18	84582369	84585079	chr18	84583905	84584105	2711	1637	278	2647.07	67.63	0	0.999915	Zfp407	0.763838	0
chr4	13166956	13170859	chr4	13169204	13169404	3904	2349	306	2635.83	71.22	0	0.995239	Gm11818	0.445811	0.845
chr17	17087775	17088979	chr17	17088259	17088459	1205	585	217	2635.45	142.45	0		Zfp960	0	0
chr3	141153241	141155824	chr3	141154638	141154838	2584	1498	267	2609.65	70.06	0	0.258844	Unc5c	0.741773	0
chr4	12569099	12570831	chr4	12569855	12570055	1733	857	249	2555.65	68.77	0	0.0602138	Gm11818	0.831409	0.2
chr2	149961429	149963376	chr2	149962382	149962582	1948	1054	242	2555	121.43	0	0.0692604	Zfp120	0	0
chr1	164183584	164186712	chr1	164184443	164184643	3129	960	279	2554.38	74.73	0	0.88319	Dnm3os	0.675511	0
chr12	105916456	105918858	chr12	105917912	105918112	2403	1557	257	2549.98	71.22	0	1.00484	Dicer1	0.337635	0.41
chr16	91727999	91729712	chr16	91729142	91729342	1714	1244	233	2549.57	92.24	0	0.082962	Cryzl1	0	0
chr17	26056710	26057697	chr17	26056930	26057130	988	321	201	2547.93	133.1	0	0.0706065	Rab40c	0	0
chr2	106297471	106299358	chr2	106298324	106298524	1888	954	239	2542.62	91.07	0	0.7794	Dcdc5	0.9062	0.475
chr17	15858917	15860876	chr17	15859636	15859836	1960	820	243	2528.8	110.62	0	0.001843	Chd1	0.567636	0.96
chr11	105897145	105898610	chr11	105897879	105898079	1466	835	222	2516.48	131.94	0	0.230637	Dcaf7	0.430717	0.51
chr5	43846392	43848373	chr5	43847214	43847414	1982	923	238	2479.2	102.75	0	0.119291	AK079714	0	0
chr8	27414684	27416880	chr8	27415533	27415733	2197	950	244	2460.96	103.92	0	0.941487	Thap1	0.626594	0.2
chr6	57484826	57486544	chr6	57485420	57485620	1719	695	226	2441.94	84.07	0	0.218306	Ppm1k	0	0
chr1	163946353	163949399	chr1	163947225	163947425	3047	973	265	2400.16	53.71	0	0.879727	AK013293	0.762968	0
chr17	17199950	17201766	chr17	17200823	17201023	1817	974	226	2389.09	143.61	0		Zfp960	0	0
chr17	86549648	86551346	chr17	86550334	86550534	1699	787	250	2387.84	73.72	0	0.558656	Srbd1	0	0
chr8	26453226	26454897	chr8	26453884	26454084	1672	759	220	2378.62	115.59	0	0.918232	AK017331	0	0
chr14	52723110	52725244	chr14	52723755	52723955	2135	746	236	2376.52	114.42	0	0.345167	Hnrnpc	0	0
chr17	85355861	85357562	chr17	85356881	85357081	1702	1121	220	2347.29	102.75	0	0.534353	1110020A21Rik	0	0
chr1	104792367	104793202	chr1	104792746	104792946	836	480	186	2335.13	117.96	0		AK076805	0.820359	0.82
chr7	86417118	86419015	chr7	86417810	86418010	1898	793	225	2333.13	154.12	0	0.259739	Abhd2	0	0
chr15	33125803	33128016	chr15	33126482	33126682	2214	780	234	2312.64	102.75	0	0.754081	Pgcp	0.423407	0.48
chr19	46469116	46471731	chr19	46469574	46469774	2616	559	246	2309.84	107.42	0	0.300807	Actr1a	0	0
chr7	6679860	6682412	chr7	6681312	6681512	2553	1553	278	2305.92	43.46	0	0.00680126	Peg3	0	0
chr9	118769064	118772920	chr9	118772075	118772275	3857	3112	275	2264.43	64.22	0	0.254587	Itga9	0.147303	0.23
chr14	121506088	121508967	chr14	121508040	121508240	2880	2053	250	2263.84	72.39	0	0.220517	Farp1	0.614797	0
chr8	93657620	93659000	chr8	93658034	93658234	1381	515	201	2261.42	108.59	0	0.235708	Aktip	0	0
chr5	136020324	136022412	chr5	136021211	136021411	2089	988	225	2242.56	105.08	0	0.040685	Hip1	0.235632	0.615
chr1	138736070	138738083	chr1	138737005	138737205	2014	1036	256	2224.61	62.81	0	0.81301	Nr5a2	0.535519	0
chr4	108104778	108106928	chr4	108105950	108106150	2151	1273	228	2224.56	92.56	0	0.500965	Zcchc11	0.527907	0.98
chr3	151554106	151556089	chr3	151554863	151555063	1984	858	220	2220.18	88.74	0	0.654705	Ptgfr	0.789712	0
chr3	107135650	107136932	chr3	107136090	107136290	1283	541	194	2215.05	73.56	0	0.73747	Rbm15	0.624025	0
chr6	125826540	125827641	chr6	125826892	125827092	1102	453	186	2211.83	128.43	0	0.00589338	Ano2	0.794732	0.885
chr3	95558054	95559738	chr3	95558797	95558997	1685	844	209	2209.04	110.92	0	0.172628	Tars2	0	0
chr8	71918509	71920369	chr8	71919415	71919615	1861	1007	215	2207.37	99.24	0	0.187131	AK162599	0	0
chr15	50528698	50531359	chr15	50530200	50530400	2662	1603	261	2197.18	62.08	0	0.912196	Trps1	0.577227	0
chr2	104944144	104944775	chr2	104944365	104944565	632	322	186	2193.08	93.51	0		AI314831	1	0.98
chr4	70791367	70793736	chr4	70792323	70792523	2370	1057	230	2191.56	63.05	0	0.839303	Megf9	0.609962	0
chr17	56464277	56465418	chr17	56465014	56465214	1142	838	186	2183.61	102.75	0	0.222758	Kdm4b	0	0
chr18	84575361	84578079	chr18	84576910	84577110	2719	1650	239	2177.83	95.74	0	0.986089	Zfp407	0.673657	0.67
chr6	36839993	36841446	chr6	36840235	36840435	1454	343	198	2172.31	74.73	0	0.108478	Dgki	0.904336	1
chr7	143249587	143253825	chr7	143250544	143250744	4239	1058	276	2170.14	61.88	0	0.970321	AK031861	0.245635	0.475
chr8	60436431	60438821	chr8	60437383	60437583	2391	1053	231	2164.12	82.4	0	0.684184	Galntl6	0.726778	0.235
chr4	57623660	57625660	chr4	57624470	57624670	2001	911	216	2155.96	75.89	0	0.477497	Akap2	0.547	0.925
chr8	77556771	77558989	chr8	77557830	77558030	2219	1160	222	2144.48	143.61	0	0.197277	Tom1	0	0
chr13	57931475	57934253	chr13	57933441	57933641	2779	2067	238	2143.14	58.38	0	0.0637421	Spock1	0.675306	0
chr8	7439247	7441428	chr8	7440464	7440664	2182	1318	229	2141.57	81.74	0	0.999091	AK082314	0	0
chr14	24341603	24344674	chr14	24343131	24343331	3072	1629	268	2127.23	79.82	0	1.00491	Kcnma1	0.5197	0.58
chr10	45612132	45615315	chr10	45613777	45613977	3184	1746	302	2123	44.44	0	0.926395	Hace1	0.746151	0.35
chr7	133539629	133541178	chr7	133540298	133540498	1550	770	198	2118.83	117.93	0	0.190997	Nfatc2ip	0	0
chr8	72735735	72737636	chr8	72736271	72736471	1902	637	210	2116.71	68.89	0	0.121169	Slc25a42	0	0
chr15	79520139	79521378	chr15	79520871	79521071	1240	833	185	2103.09	86.4	0	0.278622	Gtpbp1	0	0
chr10	85842845	85845851	chr10	85844728	85844928	3007	1984	240	2090.95	43.2	0	0.043305	Timp3	0.339321	0
chr12	100629175	100630897	chr12	100630307	100630507	1723	1233	201	2073.65	100.41	0	0.743586	3300002A11Rik	0	0
chr18	54249606	54253599	chr18	54252258	54252458	3994	2753	265	2068.55	40.64	0	0.750936	Csnk1g3	0.619584	0.88
chr7	106289312	106290975	chr7	106289802	106290002	1664	591	198	2059.61	114.42	0	0.410601	Uvrag	0.386651	0.82
chr2	34449948	34452109	chr2	34451035	34451235	2162	1188	215	2041.97	83.53	0	0.988362	Mapkap1	0.880148	0.825
chr17	34739981	34741457	chr17	34740689	34740889	1477	809	190	2039.97	94.57	0	0.155738	Rnf5	0.378049	0.965
chr17	17430299	17432198	chr17	17431139	17431339	1900	941	227	2034.92	96.85	0		AK164331	0	0
chr2	167575407	167577402	chr2	167576688	167576888	1996	1382	207	2032.53	60.71	0	0.588802	A530013C23Rik	0	0
chr7	3595664	3597214	chr7	3596469	3596669	1551	906	192	2030.03	94.57	0	0.616555	Cnot3	0.372258	0.41
chr8	28118397	28120645	chr8	28119032	28119232	2249	736	214	2023.4	87.57	0	0.716295	Erlin2	0.883452	0.965
chr11	58659796	58661487	chr11	58660411	58660611	1692	716	196	2016.95	99.24	0	0.307946	Olfr311	0.486694	0.525
chr5	104999609	105001347	chr5	105000482	105000682	1739	974	197	2008.62	109.75	0	0.0111947	AK049668	0	0
chr18	42669522	42671391	chr18	42670959	42671159	1870	1538	201	2004.54	124.93	0	0.46306	Tcerg1	0	0
chr4	13191867	13193708	chr4	13192577	13192777	1842	811	199	1989.11	85.23	0	0.916563	Gm11818	0	0
chr1	13760396	13762239	chr1	13761130	13761330	1844	835	199	1988.21	80.56	0	0.882865	Gm5523	0	0
chr1	163949507	163952003	chr1	163950841	163951041	2497	1435	227	1987.87	62.08	0	0.816785	AK013293	0.677083	0.4
chr13	77548578	77552094	chr13	77550587	77550787	3517	2110	259	1956.25	40.11	0	0.873691	2210408I21Rik	0.412116	0.665
chr17	86428791	86432546	chr17	86429619	86429819	3756	929	247	1954.83	59.55	0	0.998863	Srbd1	0.73715	0
chr11	45003937	45006003	chr11	45004963	45005163	2067	1127	203	1947.55	79.4	0	0.978891	AK144274	0	0
chr18	17014189	17016264	chr18	17015308	17015508	2076	1220	211	1947.19	71.4	0	0.0630912	Cdh2	0.908434	0
chr3	95391974	95393699	chr3	95392623	95392823	1726	750	198	1928.82	73.46	0	0.617092	Golph3l	0.418551	0.165
chr17	56428467	56430960	chr17	56429956	56430156	2494	1590	213	1918.35	73.56	0	0.115782	Plin3	0	0
chr4	71178352	71180897	chr4	71179243	71179443	2546	992	240	1915.94	49.67	0	0.902475	AK083054	0.835756	0.945
chr12	105871954	105874032	chr12	105873238	105873438	2079	1385	224	1912.73	67.88	0	0.913414	Dicer1	0.530799	0.97
chr19	59710373	59713295	chr19	59712321	59712521	2923	2049	226	1909.41	58.7	0	0.998093	Emx2	0.500684	0.095
chr8	105688790	105691248	chr8	105689585	105689785	2459	896	214	1905.91	68.24	0	0.0172138	Cdh11	0.928397	0.85
chr19	53138489	53140394	chr19	53139402	53139602	1906	1014	195	1905.19	79.4	0	0.626651	AK018858	0.712336	0.885
chr2	156122613	156124512	chr2	156123384	156123584	1900	872	212	1902.75	58.54	0	0.01039	Phf20	0.3307	0.72
chr6	111833361	111835178	chr6	111834172	111834372	1818	912	209	1902.09	62.08	0	0.127501	Grm7	0.490919	0.93
chr16	94448260	94450192	chr16	94449097	94449297	1933	938	227	1901.53	58.43	0	0.895907	Hlcs	0.537267	0.135
chr18	78333692	78335401	chr18	78334103	78334303	1710	512	242	1898.98	69.1	0	0.0608305	Slc14a2	0	0
chr7	76002837	76004890	chr7	76003755	76003955	2054	1019	199	1898.41	65.38	0	0.126969	Arrdc4	0.818315	0.415
chr5	145962228	145963755	chr5	145962757	145962957	1528	630	182	1896.17	103.92	0	0.310587	Zkscan14	0	0
chr2	141117513	141119906	chr2	141118494	141118694	2394	1082	232	1879.16	48.01	0	0.0161566	Flrt3	0.73715	0
chr1	187968434	187970621	chr1	187969480	187969680	2188	1147	220	1878.92	62.97	0	0.508424	Lyplal1	0.884316	0.4
chr1	30592266	30595139	chr1	30594218	30594418	2874	2053	219	1868.42	64.22	0	0.217298	AK087209	0.556213	0
chr6	15270762	15272752	chr6	15271582	15271782	1991	921	217	1864.05	61.25	0	0.729946	Foxp2	0.526633	0.93
chr2	34759757	34761616	chr2	34760428	34760628	1860	772	190	1855.8	71.22	0	0.0174905	Phf19	0	0
chr7	53069244	53070694	chr7	53069706	53069906	1451	563	176	1848.05	114.42	0	0.231791	Cyth2	0	0
chr6	6644331	6648699	chr6	6647817	6648017	4369	3587	254	1847.76	60.95	0	0.995073	Shfm1	0.640339	0.725
chr17	48940673	48942273	chr17	48941366	48941566	1601	794	181	1846.16	79.4	0	0.115981	Lrfn2	0	0
chr6	30474754	30477853	chr6	30475986	30476186	3100	1333	232	1845.69	60.01	0	0.666464	1700025E21Rik	0.554372	0.465
chr3	130017765	130020794	chr3	130018892	130019092	3030	1228	221	1845.45	54.88	0	0.910118	Col25a1	0.44173	0
chr7	81474804	81476730	chr7	81475679	81475879	1927	976	191	1841.35	66.55	0	0.118387	Slco3a1	1	0.09
chr4	45177956	45179228	chr4	45178472	45178672	1273	617	173	1836.55	104.9	0	0.193668	Frmpd1	0.783019	0.96
chr18	69825334	69828398	chr18	69827493	69827693	3065	2260	230	1832.53	41.39	0	0.882189	Tcf4	0.6547	0.64
chr4	140239207	140241229	chr4	140240005	140240205	2023	899	193	1829.57	85.23	0	0.12513	AK043690	0.709199	0.885
chr2	17445389	17448195	chr2	17446024	17446224	2807	736	214	1826.78	44.37	0	0.516695	Nebl	1	0
chr13	94608360	94610771	chr13	94609239	94609439	2412	980	233	1822.72	55.1	0	0.81322	AK037155	0	0
chr17	24664234	24665954	chr17	24664938	24665138	1721	805	183	1819.18	103.92	0	0.185323	Traf7	0	0
chr14	24204241	24205925	chr14	24205089	24205289	1685	949	202	1816.56	65.39	0	0.975588	Kcnma1	0.520784	0.93
chr14	23813676	23815784	chr14	23814457	23814657	2109	882	207	1812.12	44.89	0	0.994003	Gm10248	0	0
chr12	34898979	34901706	chr12	34900036	34900236	2728	1158	215	1805.89	49.17	0	0.790596	Hdac9	0.614961	0.605
chr11	86921580	86923270	chr11	86922555	86922755	1691	1076	181	1804.6	92.24	0	0.632751	Fam33a	0	0
chr14	68006535	68008730	chr14	68007450	68007650	2196	1016	208	1803.47	45.59	0	0.292941	AK015336	0.654214	0
chr16	87432275	87433645	chr16	87432890	87433090	1371	716	170	1801.78	112.09	0	0.124568	Ltn1	0	0
chr4	142311427	142314159	chr4	142312884	142313084	2733	1558	210	1799.91	58.38	0	0.219687	AK018156	0.449854	0.575
chr5	138219214	138220478	chr5	138219936	138220136	1265	823	167	1799.76	96.91	0	0.0320413	2010007H12Rik	0	0
chr2	34381618	34383464	chr2	34382435	34382635	1847	918	206	1790.47	42.22	0	1.00461	Mapkap1	0.641929	0.16
chr3	54216405	54218754	chr3	54217519	54217719	2350	1215	229	1788.18	43.46	0	0.0512585	Postn	0.932737	0.605
chr4	106738592	106740363	chr4	106739447	106739647	1772	956	182	1782.94	109.75	0	0.180322	Mrpl37	0	0
chr8	27914156	27916804	chr8	27915847	27916047	2649	1792	206	1776.3	70.06	0	0.978166	Zfp703	0.513595	0
chr2	63690243	63695244	chr2	63692399	63692599	5002	2257	285	1773.73	30.15	0	0.789424	Fign	0.29854	0
chr11	103827050	103828281	chr11	103827643	103827843	1232	694	163	1773.38	85.23	0	0.148302	Arf2	0	0
chr12	74151479	74154179	chr12	74152241	74152441	2701	863	207	1772.34	81.73	0	0.94087	Six1	0.716296	0
chr6	50770666	50773886	chr6	50772398	50772598	3221	1833	229	1766.54	49.26	0	0.81612	AK043004	0.265528	0.36
chr4	128669468	128671455	chr4	128670336	128670536	1988	969	187	1762.5	82.9	0	0.273539	Ak2	0	0
chr10	23208273	23209831	chr10	23208970	23209170	1559	798	184	1754.65	73.54	0	0.796484	AK019688	0.404365	0.705
chr7	6882435	6884193	chr7	6883219	6883419	1759	885	179	1747.05	98.08	0	0.326455	Zim3	0.250853	0.81
chr7	143193227	143195557	chr7	143194075	143194275	2331	949	195	1741.71	93.41	0	0.993819	AK031861	0.492275	0.54
chr3	120463674	120466111	chr3	120464174	120464374	2438	601	198	1741.51	50.06	0	0.583496	AK163681	0	0
chr11	85165239	85167469	chr11	85165996	85166196	2231	858	192	1737.88	54.88	0	0.36861	Bcas3	0	0
chr14	22932196	22935478	chr14	22934103	22934303	3283	2008	252	1735.46	36.47	0	0.772182	1700112E06Rik	0.677636	0
chr15	51628870	51631053	chr15	51630073	51630273	2184	1304	208	1731.4	76.27	0	1.00389	Eif3h	0.79661	0.94
chr17	59111216	59115275	chr17	59113584	59113784	4060	2469	234	1727.95	32.69	0	0.0095636	2610034M16Rik	0	0
chr9	41019686	41022135	chr9	41020789	41020989	2450	1204	197	1727.02	70.06	0	0.56667	BC048584	0.436505	0.68
chr19	46226050	46227891	chr19	46226877	46227077	1842	928	180	1726.15	75.89	0	0.499109	Gbf1	0	0
chr14	110476745	110478640	chr14	110477521	110477721	1896	877	181	1717.95	64.22	0	0.417843	Slitrk6	1	0.66
chr5	132549167	132552137	chr5	132550203	132550403	2971	1137	209	1715.6	66.55	0	0.94833	AK140583	0.207407	0
chr9	4375573	4377169	chr9	4376260	4376460	1597	788	178	1715.26	58.98	0	0.44723	8430410K20Rik	0	0
chr12	27871598	27873793	chr12	27872630	27872830	2196	1133	207	1714.45	48.78	0	0.985494	AK163447	0.663781	0.445
chr15	99222334	99224156	chr15	99223088	99223288	1823	855	178	1706.67	95.74	0	0.0243416	Tmbim6	0	0
chr1	129998588	130000005	chr1	129999582	129999782	1418	1095	165	1705.38	93.41	0	0.540617	R3hdm1	0.429075	0
chr13	3707316	3710290	chr13	3708533	3708733	2975	1318	229	1704.87	53.21	0	0.554107	Asb13	0.484533	0
chr2	115216686	115218935	chr2	115217723	115217923	2250	1138	197	1698.01	48.63	0	0.887576	AK019710	0.431747	0.52
chr16	56885315	56887128	chr16	56886474	56886674	1814	1260	177	1696.73	59.55	0	0.0387393	Tmem45a	0	0
chr17	30748360	30750394	chr17	30749714	30749914	2035	1455	213	1695.72	56.17	0	0.067857	Glo1	0	0
chr3	6381369	6385374	chr3	6384129	6384329	4006	2861	230	1695.26	47.87	0	0.97838	1700008P02Rik	0.821972	0
chr15	50577667	50580298	chr15	50578314	50578514	2632	748	199	1693.73	70.06	0	0.957457	Trps1	0.516914	0
chr1	73878391	73880825	chr1	73879656	73879856	2435	1366	194	1693.73	56.04	0		AK079660	0.429745	0
chr14	57286077	57288080	chr14	57286900	57287100	2004	924	182	1689.45	61.88	0	0.0943278	Mphosph8	0	0
chr4	80978108	80981465	chr4	80979565	80979765	3358	1558	215	1681.4	47.87	0	0.0133154	Mpdz	0.398868	0
chr7	103982706	103984541	chr7	103983496	103983696	1836	891	178	1676.28	68.86	0	0.225288	AK053790	0.476839	0
chr9	21759490	21761354	chr9	21760525	21760725	1865	1136	177	1676.23	72.39	0	0.0209851	2310047B19Rik	0	0
chr2	25402325	25403611	chr2	25402603	25402803	1287	379	158	1669.87	91.07	0	0.0190744	Traf2	0	0
chrX	7225304	7226798	chrX	7226032	7226232	1495	829	165	1668.68	87.57	0	0.168854	Syp	0	0
chr15	83526816	83528412	chr15	83527203	83527403	1597	488	183	1666.26	50.55	0	0.192322	Scube1	0.789474	1
chr14	55512051	55513057	chr14	55512676	55512876	1007	726	147	1663.3	93.41	0	0.647624	Pabpn1	0	0
chr18	84251408	84254531	chr18	84254053	84254253	3124	2746	208	1660.68	50.21	0	1.00328	Tshz1	0.630163	0.93
chr7	90625357	90627477	chr7	90626214	90626414	2121	958	195	1655.94	67.81	0	0.0462962	Tmc3	0.745283	0.755
chr17	21981769	21983829	chr17	21982747	21982947	2061	1079	181	1655.04	85.23	0	0.035332	Zfp820	0	0
chr4	13019786	13021686	chr4	13020791	13020991	1901	1106	188	1654.04	66.86	0	0.987188	Gm11818	0	0
chr5	123443798	123445522	chr5	123444514	123444714	1725	817	173	1653.43	95.82	0	0.416459	AK079939	0	0
chr6	93406372	93408820	chr6	93407957	93408157	2449	1686	192	1651.52	58.63	0	0.241898	Magi1	0.598856	0.915
chr5	130619596	130621071	chr5	130620572	130620772	1476	1077	163	1649.19	71.22	0	0.219264	Kctd7	0	0
chr2	38678045	38680827	chr2	38678634	38678834	2783	690	199	1648.07	42.03	0	0.991127	Mir181a-2	0.40151	0.195
chr8	72148444	72150313	chr8	72149476	72149676	1870	1133	175	1647.34	107.42	0	0.377971	Zfp868	0	0
chr14	10878274	10880490	chr14	10879020	10879220	2217	847	192	1646.9	48.63	0	0.715904	Gm3833	0.859657	0.96
chr7	48887597	48889504	chr7	48888425	48888625	1908	929	176	1646.03	67.72	0	0.098292	Zfp788	0	0
chr14	69552005	69554069	chr14	69552868	69553068	2065	964	180	1640.45	61.88	0	0.909775	Stc1	0.433139	0
chr3	101414859	101416702	chr3	101415723	101415923	1844	965	180	1634.75	76.57	0	0.614356	Atp1a1	0.339121	0.82
chr8	40400134	40402832	chr8	40401657	40401857	2699	1624	198	1633.26	55.31	0	0.0088283	AK080223	0.708673	0.725
chr7	117203812	117205608	chr7	117204949	117205149	1797	1238	183	1632.94	76.41	0	0.295311	Zfp143	0	0
chr15	78893217	78894495	chr15	78893432	78893632	1279	316	155	1630.23	92.24	0	0.127183	Ankrd54	0	0
chr7	128125680	128127023	chr7	128125804	128126004	1344	225	157	1626.59	95.74	0	0.44008	4933427G17Rik	0	0
chr4	70567478	70569407	chr4	70568424	70568624	1930	1047	175	1624.31	64.22	0	0.829955	Megf9	0.927942	0.925
chr6	124413874	124415723	chr6	124414710	124414910	1850	937	172	1614.86	82.9	0	0.831664	Clstn3	0	0
chr12	74559758	74562142	chr12	74561403	74561603	2385	1746	188	1614.6	51.25	0	0.560905	AK085818	0.620386	0
chr1	193220727	193222419	chr1	193221302	193221502	1693	676	167	1609.95	74.73	0	0.0528452	Ppp2r5a	0	0
chr6	36846010	36848766	chr6	36846817	36847017	2757	908	235	1607.8	44.15	0	0.479282	Dgki	0	0
chr3	78397902	78399813	chr3	78398808	78399008	1912	1007	173	1604.52	58.38	0	0.37267	AK205332	0.394035	0
chr8	27782565	27784738	chr8	27783279	27783479	2174	815	180	1602.03	68.89	0	0.836771	Zfp703	0.687069	0.97
chr2	78085815	78087497	chr2	78086471	78086671	1683	757	166	1600.41	84.07	0	0.109765	Gm14461	0.627229	0.995
chr14	116607601	116609448	chr14	116608386	116608586	1848	886	199	1599.39	54.05	0	0.563379	Gpc5	0.415268	0.87
chr15	82176203	82177664	chr15	82176759	82176959	1462	657	159	1599.15	92.24	0	0.0835662	1500032L24Rik	0	0
chr14	118078995	118081781	chr14	118080520	118080720	2787	1626	195	1598.06	61.88	0	0.518693	Gpc6	0.526202	0
chr8	4612413	4613972	chr8	4612987	4613187	1560	675	162	1597.42	80.56	0	0.0510898	Zfp958	0	0
chrX	67346585	67348600	chrX	67347624	67347824	2016	1140	175	1592.58	68.89	0	0.977511	1700111N16Rik	0.51464	0.645
chr4	117221618	117223875	chr4	117222663	117222863	2258	1146	181	1586.53	95.74	0	0.260961	Eri3	0	0
chr2	64029503	64032216	chr2	64030439	64030639	2714	1037	192	1582.55	66.55	0	0.685126	Fign	0.315886	0.775
chr3	51849554	51851673	chr3	51850821	51851021	2120	1368	177	1581.88	64.22	0	0.314604	Maml3	0	0
chr10	78559637	78561175	chr10	78560348	78560548	1539	812	160	1578.78	127.27	0	0.51262	2610008E11Rik	0	0
chr1	37287524	37289329	chr1	37288288	37288488	1806	865	168	1578.29	92.24	0	0.0949594	Cnga3	0.638781	0.96
chr9	21563785	21565812	chr9	21564712	21564912	2028	1028	174	1575.2	80.56	0	0.117638	Spc24	0	0
chr15	56109173	56111284	chr15	56110176	56110376	2112	1104	188	1572.41	53.49	0	0.784767	Sntb1	0	0
chr2	116797168	116799420	chr2	116798302	116798502	2253	1235	187	1571.94	47.6	0	0.588749	AK083230	0.672291	0.1
chr6	94839709	94842022	chr6	94840115	94840315	2314	507	181	1568.2	42.03	0	0.681685	AK156148	0.275832	0.97
chr1	54962577	54965125	chr1	54964129	54964329	2549	1653	200	1567.84	58.26	0	0.0893663	Ankrd44	0	0
chr8	47977028	47979244	chr8	47978055	47978255	2217	1128	182	1567.42	61.53	0	0.0290522	Irf2	0	0
chr1	13361715	13363013	chr1	13362569	13362769	1299	955	151	1562.33	107.42	0	0.742522	Ncoa2	0	0
chr12	32265064	32267419	chr12	32265827	32266027	2356	864	204	1561.7	65.39	0	0.308826	Bcap29	0	0
chr3	149580211	149583516	chr3	149581226	149581426	3306	1116	207	1561	51.92	0	0.01994	AK139864	0.6118	0
chr14	24338907	24340948	chr14	24340190	24340390	2042	1384	175	1558.72	63.21	0	0.398994	Kcnma1	0	0
chr1	140513706	140515680	chr1	140514765	140514965	1975	1160	173	1556.89	56.44	0	0.0402614	Nek7	0	0
chr3	94622986	94624617	chr3	94623512	94623712	1632	627	161	1553.13	60.71	0	0.61906	Pogz	0.424893	0.18
chr5	121038166	121039799	chr5	121038901	121039101	1634	836	161	1552.3	75.89	0	0.377393	Iqcd	0	0
chr4	14013978	14016646	chr4	14015562	14015762	2669	1685	188	1546.76	64.22	0	0.956305	AK144882	0.576462	0.135
chr2	11698122	11700322	chr2	11699148	11699348	2201	1127	176	1541.63	109.75	0	0.205681	Fbxo18	0	0
chr3	100964188	100968450	chr3	100965390	100965590	4263	1303	224	1541.46	55.31	0	0.525208	Ptgfrn	0.56382	0.295
chr17	82635935	82638150	chr17	82637116	82637316	2216	1282	176	1536.69	63.05	0	0.0077658	Slc8a1	0	0
chr11	18917792	18919471	chr11	18918454	18918654	1680	763	161	1533.62	70.06	0	0.886631	Meis1	0.626563	0
chr6	33009770	33011306	chr6	33010358	33010558	1537	689	164	1532.22	83.37	0	0.279788	Chchd3	0	0
chr10	104664077	104666022	chr10	104664528	104664728	1946	552	170	1528.44	63.21	0	0.261709	Tmtc2	0.583033	0.17
chr8	4165465	4166602	chr8	4166258	4166458	1138	894	143	1527.99	82.9	0	0.32196	Evi5l	1	0.12
chr5	55440164	55441599	chr5	55440641	55440841	1436	578	153	1526.62	59.55	0	0.0393603	Stim2	0.81324	0.76
chr9	61970312	61971597	chr9	61970567	61970767	1286	356	148	1525.59	84.07	0	0.176818	Glce	0.807004	0
chr2	167848460	167850094	chr2	167849028	167849228	1635	669	159	1524.63	74.73	0	0.018412	AK027991	0	0
chr6	54542334	54544053	chr6	54543138	54543338	1720	905	161	1517.81	79.4	0	0.17314	Fkbp14	0	0
chr15	81020913	81022433	chr15	81021248	81021448	1521	436	155	1517.29	91.07	0	0.446736	4930483J18Rik	0	0
chr2	127007813	127009400	chr2	127008603	127008803	1588	891	157	1516.62	84.07	0	0.168379	1810024B03Rik	0	0
chr12	88231976	88236673	chr12	88235462	88235662	4698	3587	226	1516.46	63.05	0	1.00437	6430527G18Rik	0	0
chr11	85441234	85443281	chr11	85442130	85442330	2048	997	170	1516.25	65.38	0	0.999777	AK053124	0	0
chr12	98441260	98443088	chr12	98442155	98442355	1829	996	164	1516.22	53.71	0	0.830505	AK145433	0.735777	0.96
chr16	77799104	77801016	chr16	77800008	77800208	1913	1005	166	1511.76	88.74	0	0.856597	EU234022	0.628138	0.93
chr18	77285180	77287030	chr18	77286026	77286226	1851	947	166	1511.17	74.5	0	0.154705	Katnal2	0.305946	0.955
chr3	49445177	49447178	chr3	49446461	49446661	2002	1385	201	1511.11	42.77	0	0.302688	Pcdh18	0.346327	0.39
chr1	164172489	164174478	chr1	164173452	164173652	1990	1064	168	1510.49	81.73	0	0.0246875	Dnm3os	0	0
chr15	78003590	78005657	chr15	78004530	78004730	2068	1041	170	1509.4	75.89	0	0.0698202	Ift27	0	0
chr6	83070641	83071931	chr6	83071504	83071704	1291	964	147	1508.86	105.08	0	0.333044	Wbp1	0	0
chr10	125246007	125248479	chr10	125246995	125247195	2473	1089	180	1506.26	47.87	0	0.934767	Lrig3	0.827265	0.065
chr2	166282948	166287446	chr2	166285588	166285788	4499	2741	222	1502.16	78.23	0	0.00925782	5031425F14Rik	0.122054	0
chr7	102724292	102726127	chr7	102725307	102725507	1836	1116	169	1495.27	55.87	0	0.767668	Odz4	0.888828	0.17
chr14	77210249	77212401	chr14	77211080	77211280	2153	932	171	1493.77	47.87	0	0.0518034	1700108F19Rik	0.232342	0.035
chr18	84682376	84684928	chr18	84683298	84683498	2553	1023	213	1489.99	26.29	0	0.667447	Zfp407	0.619906	0.825
chr1	77333146	77336533	chr1	77334891	77335091	3388	1846	199	1488.4	64.22	0	0.621602	Epha4	0.416002	0
chr10	69045973	69048108	chr10	69046928	69047128	2136	1056	170	1486.63	67.72	0	0.465521	AK029407	0.567681	0
chr9	22111940	22113080	chr9	22112145	22112345	1141	306	140	1482.41	100.41	0	0.147522	Zfp810	0	0
chr1	195515265	195516811	chr1	195516115	195516315	1547	951	163	1480.34	60.17	0	0.749834	AK014513	0.467012	0.845
chr1	181403234	181405716	chr1	181404151	181404351	2483	1018	178	1478.67	63.05	0	0.534379	Smyd3	0.746978	0.52
chr5	150122271	150124024	chr5	150123165	150123365	1754	995	159	1478.01	56.04	0	0.200761	Alox5ap	0.483172	0.915
chr19	3575613	3577164	chr19	3575831	3576031	1552	319	153	1476.81	89.9	0	0.479954	Ppp6r3	0	0
chr5	139059979	139062079	chr5	139061062	139061262	2101	1184	168	1472.7	98.08	0	0.105817	Zfp68	0	0
chr17	44125575	44127522	chr17	44126401	44126601	1948	927	175	1472.03	53.49	0	0.0553261	Rcan2	0.585002	0.83
chr1	73409353	73411283	chr1	73410266	73410466	1931	1014	163	1466.22	61.88	0	0.821139	Pinc	0.562176	0
chr15	77672271	77674021	chr15	77672672	77672872	1751	502	158	1465.85	92.24	0	0.271403	Myh9	0	0
chr7	76409575	76411191	chr7	76410300	76410500	1617	826	154	1464.07	68.89	0	0.739551	Arrdc4	0.71349	0.89
chr9	102551473	102553948	chr9	102552414	102552614	2476	1042	189	1461.79	55.4	0	0.356622	Anapc13	0.60202	0
chr2	115890331	115893739	chr2	115891021	115891221	3409	791	197	1460.71	61.88	0	0.911827	Meis2	0.507629	0.915
chr7	142967352	142970025	chr7	142969092	142969292	2674	1841	181	1460.56	45.54	0	0.120726	Mki67	0.2948	0.745
chr8	86589522	86590887	chr8	86590469	86590669	1366	1048	146	1459.92	96.91	0	0.470025	Rfx1	0	0
chr4	95335407	95337359	chr4	95336284	95336484	1953	978	163	1458.56	87.57	0	0.0104095	Fggy	0	0
chr4	118846165	118847831	chr4	118846899	118847099	1667	835	155	1457.89	86.4	0	0.124529	Zfp691	0	0
chr12	84860416	84862297	chr12	84861316	84861516	1882	1001	161	1457.47	79.4	0	0.08576	Dcaf4	0	0
chr6	136776339	136777872	chr6	136776749	136776949	1534	511	151	1456.91	100.41	0	0.140912	Wbp11	0	0
chr11	88340994	88343404	chr11	88342488	88342688	2411	1595	174	1450.8	46.7	0	0.906431	AK002838	0.304564	0.595
chr5	74554532	74558504	chr5	74557383	74557583	3973	2952	207	1447.28	63.05	0	0.194926	Rasl11b	0.317724	0
chr2	70160279	70161839	chr2	70160955	70161155	1561	777	151	1445.89	54.88	0	0.824551	Myo3b	0	0
chr10	110355417	110357081	chr10	110355984	110356184	1665	668	154	1445.27	67.72	0	0.204399	Csrp2	0.478365	0.235
chr13	26645368	26647598	chr13	26646108	26646308	2231	841	169	1443.54	45.54	0	0.603047	Hdgfl1	0.912556	0
chr6	34425340	34427227	chr6	34426162	34426362	1888	923	175	1441.23	60.31	0	0.286827	Bpgm	0	0
chr5	74172818	74175928	chr5	74173837	74174037	3111	1120	189	1440.7	40.87	0	0.0339878	Spata18	0.307074	0.49
chr15	31909003	31911007	chr15	31909748	31909948	2005	846	174	1439.03	61.13	0	0.0895412	Tas2r119	0.389721	0.7
chr4	97772052	97776607	chr4	97774999	97775199	4556	3048	217	1438.31	26.85	0	0.962924	Nfia	0.451372	0
chr2	136716640	136718324	chr2	136717121	136717321	1685	582	154	1437.6	81.73	0	0.0114363	Mkks	0.355107	0
chr4	126697731	126698794	chr4	126698358	126698558	1064	728	134	1434.8	84.07	0	0.365978	Sfpq	0	0
chr7	29594356	29596345	chr7	29595551	29595751	1990	1296	162	1433.03	75.89	0	0.264144	Hnrnpl	0	0
chr8	130332582	130334778	chr8	130333575	130333775	2197	1094	169	1430.69	58.7	0	0.70477	Pard3	0.508652	0.585
chr11	85730432	85732719	chr11	85731710	85731910	2288	1379	186	1430.54	47.01	0	0.778233	Tbx4	0.47617	0.595
chr13	51374519	51376517	chr13	51375516	51375716	1999	1098	162	1430	51.37	0	0.362756	Nxnl2	0.483483	0
chr1	55911152	55913082	chr1	55912298	55912498	1931	1247	160	1427.37	59.55	0	0.196837	AK079812	0.653368	0.755
chr14	22710017	22712142	chr14	22711254	22711454	2126	1338	165	1426.49	52.54	0	0.99338	AK079754	0.496471	0.73
chr14	22319195	22320277	chr14	22319666	22319866	1083	572	134	1424.77	72.39	0	0.891135	Myst4	0	0
chr14	22866735	22869006	chr14	22868087	22868287	2272	1453	194	1424.65	40.35	0	0.985291	1700112E06Rik	0.488331	0.255
chr16	44695072	44697019	chr16	44696253	44696453	1948	1282	160	1421.56	50.21	0	0.0640994	BC027231	0.424242	0.21
chr8	110388252	110391012	chr8	110389953	110390153	2761	1802	180	1420.47	49.9	0	1.00405	Psmd7	0.684058	0.535
chr2	148497195	148499223	chr2	148498112	148498312	2029	1018	162	1420.01	72.39	0	0.029727	Nxt1	0	0
chr1	77222722	77225306	chr1	77223734	77223934	2585	1113	177	1419.3	36.45	0	0.422743	Epha4	0.429954	0.185
chr11	43494331	43495666	chr11	43495219	43495419	1336	989	142	1417.32	88.74	0	0.295866	Pwwp2a	0	0
chr4	97439477	97440756	chr4	97439964	97440164	1280	588	140	1414.58	71.22	0	0.77904	E130114P18Rik	0.60516	0.275
chr1	139794300	139797617	chr1	139796840	139797040	3318	2641	191	1413.97	29.19	0	0.927611	AK076660	0.614712	0
chr17	56097979	56099626	chr17	56098406	56098606	1648	528	151	1411.69	73.56	0	0.030502	Ccdc94	0	0
chr18	61519454	61521318	chr18	61520330	61520530	1865	977	157	1411.41	68.89	0	0.337606	Ppargc1b	0	0
chr7	143597159	143599256	chr7	143598211	143598411	2098	1153	163	1410.23	60.71	0	0.890916	AK038554	0.670959	0.13
chr11	115559914	115561858	chr11	115560817	115561017	1945	1004	159	1409.72	75.89	0	0.372551	Grb2	0	0
chr8	94637546	94639972	chr8	94638568	94638768	2427	1123	171	1409.35	47.87	0	0.978099	DQ699365	0.518137	0
chr12	85262672	85263904	chr12	85262983	85263183	1233	412	141	1404.51	84.22	0	0.496755	2410016O06Rik	0	0
chr7	89863308	89865761	chr7	89864368	89864568	2454	1161	171	1401.58	36.2	0	0.0378824	Eftud1	0.511618	0
chr2	34986789	34988415	chr2	34987589	34987789	1627	901	154	1400.04	86.12	0	0.347968	Cep110	0.125461	0
chr10	43441570	43443702	chr10	43442731	43442931	2133	1262	163	1399.09	57.21	0	0.669781	F830002L21Rik	0.520169	0.975
chr14	87539858	87542071	chr14	87541149	87541349	2214	1392	165	1398.88	77.06	0	0.0263399	Diap3	0	0
chr18	83519395	83521452	chr18	83520303	83520503	2058	1009	161	1397.83	56.04	0	0.829308	AK014992	0.745746	0
chr8	49384333	49386974	chr8	49385735	49385935	2642	1503	175	1397.45	44.37	0	0.894751	Odz3	0.879212	0
chr15	25591784	25593332	chr15	25592601	25592801	1549	918	147	1396.52	65.38	0	0.284503	Myo10	0	0
chr8	49695770	49698687	chr8	49697519	49697719	2918	1850	181	1396.05	39.7	0	0.30601	Odz3	0.234487	0
chr17	22361921	22363612	chr17	22362600	22362800	1692	780	151	1395.11	100.41	0	0.0368669	Zfp947	0	0
chr8	86628586	86629849	chr8	86628757	86628957	1264	272	138	1393.7	96.91	0	0.22765	Dcaf15	0	0
chr10	81703144	81704925	chr10	81704027	81704227	1782	984	153	1388.63	78.23	0	0.159734	Zfp938	0	0
chr7	36917847	36920022	chr7	36918936	36919136	2176	1190	165	1387.67	72.24	0	0.995527	E130304I02Rik	0	0
chr3	96404139	96405182	chr3	96404772	96404972	1044	734	130	1386.55	73.56	0	0.131563	Lix1l	0	0
chr3	103223113	103225023	chr3	103223870	103224070	1911	858	171	1384.15	41.68	0	0.292793	Trim33	0	0
chr13	72537348	72539159	chr13	72538162	72538362	1812	915	155	1382.31	58.7	0	0.729142	D430050G20	0.893981	0.97
chr9	107904078	107905276	chr9	107904708	107904908	1199	731	135	1381.49	106.25	0	0.332495	Ip6k1	0	0
chr11	59651771	59653903	chr11	59652426	59652626	2133	756	166	1377.42	65.29	0	0.0339772	Cops3	0	0
chr8	27938218	27940025	chr8	27939023	27939223	1808	906	157	1374.21	58.8	0	0.89857	Zfp703	0.496403	0.585
chr18	56222031	56225278	chr18	56222899	56223099	3248	969	186	1373.67	26.85	0	0.0964227	Gramd3	0.274099	0
chr12	102056293	102057972	chr12	102056671	102056871	1680	479	149	1373.12	51.37	0	0.346993	9030617O03Rik	0.84455	0.895
chr1	165836745	165839136	chr1	165837503	165837703	2392	859	179	1371.29	52.53	0	0.995033	Kifap3	0.603513	0.795
chr5	116008313	116010537	chr5	116009289	116009489	2225	1077	163	1370.71	86.4	0	0.16988	Rplp0	0	0
chr6	50993384	50996084	chr6	50994216	50994416	2701	933	215	1368.39	32.68	0	0.903619	AK145307	0.877778	0
chr7	82006829	82008680	chr7	82007488	82007688	1852	760	154	1367.25	65.54	0	0.268431	AK015958	0	0
chr8	24614275	24616156	chr8	24615358	24615558	1882	1184	154	1366.81	71.22	0	0.416919	Sfrp1	0	0
chr18	50253718	50255415	chr18	50254381	50254581	1698	764	149	1366.51	54.88	0	0.0400936	Tnfaip8	0	0
chr3	86511737	86514579	chr3	86513580	86513780	2843	1944	200	1364.17	57.12	0	1.00446	Lrba	0.657284	0.605
chr16	26040555	26042932	chr16	26041750	26041950	2378	1296	173	1362.66	45.53	0	0.451265	Leprel1	0.622213	0.195
chr18	55137689	55140986	chr18	55139871	55140071	3298	2283	186	1362.19	39.7	0	0.946859	Zfp608	0.202002	0.745
chr10	79577240	79578596	chr10	79578222	79578422	1357	1083	138	1352.56	66.55	0	0.122223	Stk11	0	0
chr18	83712877	83714031	chr18	83713426	83713626	1155	650	147	1352.31	73.67	0		AK014992	0.711438	0.91
chr14	119405991	119407762	chr14	119406828	119407028	1772	938	160	1351.36	62.08	0	0.0490535	Uggt2	0	0
chr18	55782068	55785280	chr18	55782434	55782634	3213	467	208	1349.03	33.11	0	0.0817617	AK163160	0.38543	0
chr3	54363534	54365432	chr3	54364272	54364472	1899	839	153	1348.27	63.05	0	0.486524	Fam48a	0.635406	0.6
chr13	4969277	4971976	chr13	4970736	4970936	2700	1560	204	1347.3	54.78	0	0.0603963	Akr1e1	0.356799	0
chr17	48125159	48127904	chr17	48125875	48126075	2746	817	173	1346.38	57.21	0	0.901276	DQ716672	0	0
chr1	164145582	164149051	chr1	164146997	164147197	3470	1516	187	1346.15	44.37	0	0.933694	Dnm3os	0.209282	0.5
chr16	52133711	52135757	chr16	52134749	52134949	2047	1139	158	1341.43	51.92	0	0.36658	Cblb	0.72434	0.245
chr13	80881973	80883856	chr13	80882690	80882890	1884	818	152	1340.48	66.55	0	0.959606	Arrdc3	0.817844	0.645
chr14	22497788	22500248	chr14	22498915	22499115	2461	1228	166	1339.2	75.89	0	0.511558	Dupd1	0.437805	0.13
chr13	24643005	24644861	chr13	24643620	24643820	1857	716	151	1336.73	58.38	0	0.076824	Gm11346	0.709052	0.68
chrX	141939861	141941497	chrX	141940574	141940774	1637	814	145	1336.17	65.38	0	0.269862	Amot	0	0
chr11	110510402	110512190	chr11	110511181	110511381	1789	880	149	1334.18	56.04	0	0.589241	Map2k6	0.686242	0.795
chr2	115684259	115687433	chr2	115685938	115686138	3175	1780	181	1334.09	49.04	0	0.978032	Meis2	0.850977	0.64
chr14	68249981	68253309	chr14	68252516	68252716	3329	2636	184	1332.83	35.03	0	0.00958035	Cdca2	0.163161	0
chr4	28789201	28791513	chr4	28790134	28790334	2313	1034	162	1332.52	56.04	0	0.608386	Epha7	0.532872	0.355
chr19	4927406	4929355	chr19	4928027	4928227	1950	722	153	1331.48	53.71	0	0.212182	Dpp3	0	0
chr14	105776154	105778565	chr14	105776966	105777166	2412	913	194	1330.76	35.79	0	0.807848	Ndfip2	0.402737	0
chr19	14202204	14204160	chr19	14203337	14203537	1957	1234	153	1329.22	42.03	0	0.462073	Olfr1505	0.972393	0
chr1	56053074	56054972	chr1	56054099	56054299	1899	1126	166	1328.51	50.55	0	0.86635	AK005643	0.827186	0.86
chr10	37355626	37358124	chr10	37357061	37357261	2499	1536	178	1328.11	44.89	0	0.31729	AK040320	0.991593	0
chr13	111626599	111628134	chr13	111627290	111627490	1536	792	147	1327.69	68.29	0	0.29664	AK140017	0	0
chr7	19494999	19496699	chr7	19495780	19495980	1701	882	146	1326.08	94.57	0	0.296104	Ccdc61	0	0
chr1	61387188	61389654	chr1	61388322	61388522	2467	1235	165	1325.55	43.2	0	0.902576	Pard3b	0.659773	0
chr7	125675784	125677832	chr7	125676882	125677082	2049	1199	155	1325.16	57.21	0	0.0599766	Coq7	0	0
chr5	104777058	104778654	chr5	104777904	104778104	1597	947	143	1324.55	50.21	0		Mepe	0	0
chr17	3435420	3437814	chr17	3436727	3436927	2395	1408	163	1321.41	38.53	0	0.0207993	Tfb1m	0	0
chr1	194621694	194623414	chr1	194622493	194622693	1721	900	152	1321.4	53.8	0	0.661092	Hhat	0	0
chr3	146935916	146937384	chr3	146936598	146936798	1469	783	139	1320.23	72.39	0	0.0135763	Ttll7	0.679836	0.925
chr6	5765964	5768324	chr6	5767149	5767349	2361	1286	162	1318.87	39.7	0	0.927449	Dync1i1	0.673729	0
chr12	78698560	78700138	chr12	78699133	78699333	1579	674	142	1318.03	75.89	0	0.0708556	Fut8	0.435361	0.845
chr11	97563581	97565304	chr11	97564565	97564765	1724	1085	146	1317.93	75.89	0	0.184295	Psmb3	0	0
chr9	37014794	37016520	chr9	37015594	37015794	1727	901	146	1316.88	68.89	0	0.0692974	Tmem218	0.504056	0
chr1	165823250	165824861	chr1	165823869	165824069	1612	720	144	1311.95	51.92	0	0.750699	Kifap3	0.662942	0.915
chr15	32360603	32363486	chr15	32362470	32362670	2884	1968	173	1311.88	72.39	0	0.625286	Snord123	0.658342	0
chr12	4082666	4083715	chr12	4082929	4083129	1050	364	125	1310.51	78.23	0	0.181294	Dnajc27	0	0
chr13	46068204	46070261	chr13	46068741	46068941	2058	638	154	1309.88	40.87	0	0.0763183	Atxn1	0.905202	0.805
chr4	105389350	105390953	chr4	105390120	105390320	1604	871	142	1308.73	70.06	0	0.226745	Ppap2b	0.358702	0.86
chr10	87320152	87324176	chr10	87321882	87322082	4025	1831	195	1308.08	36.2	0	1.00455	Igf1	0.150348	0.425
chr2	141883127	141884829	chr2	141883763	141883963	1703	737	162	1307.4	43.87	0	0.805508	Macrod2	0.56933	0.855
chr13	27122236	27124315	chr13	27123457	27123657	2080	1322	156	1306.3	48.54	0	0.77708	Prl	0	0
chr11	96690906	96692343	chr11	96691318	96691518	1438	513	137	1305.52	89.9	0	0.287128	Nfe2l1	0	0
chr6	117558947	117561313	chr6	117559655	117559855	2367	809	161	1305.12	51.37	0	0.497893	AK162833	0.926458	0.95
chr9	54631393	54632942	chr9	54631972	54632172	1550	680	140	1302.36	78.23	0	0.220329	Crabp1	0	0
chr8	27336024	27338864	chr8	27337026	27337226	2841	1103	208	1300.35	31.04	0	0.217719	Thap1	0.526408	0
chr7	143532938	143535285	chr7	143534242	143534442	2348	1405	160	1298.36	39.7	0	0.900326	AK038554	0.859821	0
chr10	13095208	13097166	chr10	13096309	13096509	1959	1202	151	1298.33	45.17	0	0.56368	Phactr2	0.475485	0
chr11	4749106	4750463	chr11	4749573	4749773	1358	568	134	1297.18	87.57	0	0.300627	Nf2	0	0
chr7	134352123	134353322	chr7	134352529	134352729	1200	507	129	1296.13	63.05	0	0.296412	Tbc1d10b	0	0
chr7	46703836	46705477	chr7	46704649	46704849	1642	914	142	1294.89	88.74	0	0.404988	AK034698	0	0
chr1	9978180	9980206	chr1	9979003	9979203	2027	924	152	1294.51	46.7	0	0.886265	Lrrc67	0.711254	0.69
chr13	28781851	28783457	chr13	28782419	28782619	1607	669	141	1294.45	56.04	0	0.223464	BC025054	0.65878	0.13
chr2	71149788	71155504	chr2	71152130	71152330	5717	2443	249	1293.81	30.15	0	0.678767	Slc25a12	0.112141	0
chr1	24201146	24204058	chr1	24203123	24203323	2913	2078	172	1293.41	47.87	0	0.0871569	Col9a1	0	0
chr15	33442072	33444248	chr15	33443441	33443641	2177	1470	171	1293.27	52.33	0	0.0095154	Pgcp	0.756434	0
chr1	45731859	45733443	chr1	45732782	45732982	1585	1024	140	1289.34	63.05	0	0.84661	AB336801	0.606061	0
chr1	138473420	138475464	chr1	138474567	138474767	2045	1248	152	1288.97	50.21	0	0.856097	Kif14	0	0
chr3	52847521	52849264	chr3	52848398	52848598	1744	978	158	1288.81	49.67	0	0.433268	Lhfp	0	0
chr4	14200270	14202484	chr4	14201370	14201570	2215	1201	156	1287.64	44.37	0	0.0242611	AK144882	0.634146	0
chr8	124108597	124110259	chr8	124109287	124109487	1663	791	142	1287.39	79.4	0	0.210548	Map1lc3b	0	0
chr16	15052206	15055048	chr16	15053994	15054194	2843	1889	170	1287.36	44.37	0	0.336884	Efcab1	0	0
chr13	71206208	71208819	chr13	71207215	71207415	2612	1108	165	1287.05	38.53	0	0.148216	AK049017	0.687859	0
chr1	16238333	16240811	chr1	16239023	16239223	2479	791	162	1286.52	60.71	0	0.830732	Stau2	0.4205	0.89
chr13	53849403	53851669	chr13	53850621	53850821	2267	1319	157	1284.9	52.54	0	0.859853	AK039269	0	0
chr4	105774053	105777450	chr4	105775346	105775546	3398	1394	181	1284.56	39.7	0	0.0563608	Usp24	0.23403	0
chr2	162756034	162757526	chr2	162756856	162757056	1493	923	137	1284.04	99.24	0	0.063907	Srsf6	0	0
chr11	87235380	87237297	chr11	87236609	87236809	1918	1330	150	1282.9	55.31	0	0.03898	Tex14	0	0
chr12	71927684	71929959	chr12	71928900	71929100	2276	1317	157	1282.35	43.2	0	0.736049	Frmd6	0.31033	0
chr11	16850471	16852187	chr11	16851179	16851379	1717	809	143	1281.46	87.57	0	0.196359	Fbxo48	0	0
chr10	88905280	88907308	chr10	88906304	88906504	2029	1125	151	1281.43	79.4	0	0.0161528	Gas2l3	0	0
chr5	61546008	61548365	chr5	61547624	61547824	2358	1717	167	1281.25	37.35	0	0.538377	G6pd2	0.546882	0.71
chr17	12917570	12919288	chr17	12918342	12918542	1719	873	143	1280.77	73.56	0	0.083378	Airn	0.326542	0
chr18	69069959	69071824	chr18	69070779	69070979	1866	921	161	1280.64	39.02	0	0.416463	A730085E03Rik	0.784987	0
chr14	118049869	118051668	chr14	118050575	118050775	1800	807	159	1280.33	57.65	0	0.686408	Gpc6	0	0
chr18	55156672	55158547	chr18	55157197	55157397	1876	626	147	1279.45	61.88	0	0.986795	AK163160	0.994667	0.68
chr8	110549985	110552770	chr8	110551703	110551903	2786	1819	168	1278.24	52.54	0	0.522924	Psmd7	0.187792	0.055
chr2	110362963	110364682	chr2	110363674	110363874	1720	812	160	1276.93	55.46	0	0.426272	Slc5a12	0.58057	0.725
chr12	41198043	41201739	chr12	41201072	41201272	3697	3130	186	1276.82	40.87	0	0.868067	Dock4	0.33171	0.135
chr7	103933837	103935493	chr7	103934443	103934643	1657	707	141	1276.48	67.72	0	0.515574	AK053790	0.493358	0.505
chr16	90143402	90145448	chr16	90144406	90144606	2047	1105	151	1275.94	68.89	0	0.545312	Gm10789	0	0
chr9	59910392	59912250	chr9	59910984	59911184	1859	693	153	1274.96	58.01	0	0.170837	Thsd4	0	0
chr6	134388861	134390995	chr6	134389862	134390062	2135	1102	153	1274.28	61.88	0	0.0147713	Bcl2l14	0	0
chr2	63715656	63717543	chr2	63716439	63716639	1888	884	161	1272.93	49.67	0	0.99997	Fign	0.449921	0.38
chr2	133099420	133101346	chr2	133100161	133100361	1927	842	166	1271.89	50.49	0	0.984135	AK040035	0.244548	0
chr11	16458457	16460436	chr11	16459036	16459236	1980	680	149	1271.62	49.04	0	0.331024	AK206940	0.531076	0.775
chr1	82288759	82290620	chr1	82289540	82289740	1862	882	146	1271.32	50.21	0	0.307619	Irs1	0.057496	0
chr2	166577216	166578505	chr2	166577667	166577867	1290	552	130	1270.71	64.22	0	0.231643	Prex1	0.576416	0.88
chr2	166251459	166253868	chr2	166252612	166252812	2410	1254	159	1269.35	73.56	0	0.266173	5031425F14Rik	0.531341	0.295
chr9	36574486	36576202	chr9	36575255	36575455	1717	870	142	1268.54	87.57	0	0.291476	AK018988	0	0
chr13	25703042	25704722	chr13	25703886	25704086	1681	945	141	1268.05	52.54	0	0.23442	AK132076	0.535119	0.89
chr4	13291359	13293311	chr4	13292336	13292536	1953	1078	174	1267.52	46.01	0	0.710726	AK002417	0.949795	0.295
chr3	31089558	31091410	chr3	31090580	31090780	1853	1123	167	1266.26	45.79	0	0.114943	Slc7a14	0.883909	0.57
chr1	92247735	92250961	chr1	92250213	92250413	3227	2579	179	1265.34	37.84	0	0.0392749	Cxcr7	0.447613	0
chr8	27978383	27979881	chr8	27978900	27979100	1499	618	146	1265.29	63.28	0	0.732745	Zfp703	0.574766	0.91
chr16	87916162	87918523	chr16	87917607	87917807	2362	1546	169	1265.25	42.98	0	0.0065217	AK016377	0.678526	0.96
chr1	56256940	56259241	chr1	56257855	56258055	2302	1016	158	1265.23	49.67	0	0.401291	AK005643	0.692308	0
chr12	35475978	35477957	chr12	35476932	35477132	1980	1055	163	1265.01	45.23	0	0.973391	Prps1l1	0.510864	0.2
chr10	41012094	41013976	chr10	41012808	41013008	1883	815	146	1264.55	60.71	0	0.134007	Fig4	0.497875	0
chr2	121096656	121098047	chr2	121097172	121097372	1392	617	134	1264.37	74.5	0	0.628802	Trp53bp1	0	0
chr4	70263824	70265279	chr4	70264446	70264646	1456	723	134	1258.14	78.23	0	0.224279	Megf9	0.661856	0.83
chr8	47771727	47773362	chr8	47772542	47772742	1636	916	139	1257.85	85.23	0	0.00528225	AK144632	0.499694	0.09
chr9	41419237	41422975	chr9	41420285	41420485	3739	1149	185	1257.74	49.04	0	0.934953	AK084170	0.316747	0.97
chr8	93384816	93386968	chr8	93385669	93385869	2153	954	152	1256.77	61.88	0	0.56114	Chd9	0.25	0
chr16	34078332	34082988	chr16	34081560	34081760	4657	3329	201	1255.65	29.19	0	0.0063274	Kalrn	0	0
chr3	5328808	5331316	chr3	5329807	5330007	2509	1100	160	1254.96	60.71	0	1.00455	Zfhx4	0.692185	0
chr12	12407296	12409595	chr12	12408069	12408269	2300	874	155	1251.51	61.88	0	0.823245	Fam49a	0	0
chr12	117285062	117286991	chr12	117285816	117286016	1930	855	146	1249.68	58.38	0	0.0993544	Zfp386	0	0
chr16	57531281	57533384	chr16	57532365	57532565	2104	1185	156	1249.56	63.74	0	0.838003	Filip1l	0.91631	0.995
chr18	55974380	55976814	chr18	55976135	55976335	2435	1856	174	1248.98	43.46	0	0.819454	Gramd3	0.874281	0.935
chr1	74225935	74227490	chr1	74226630	74226830	1556	796	136	1247.27	71.22	0	0.0072164	Cxcr1	0	0
chr1	76045499	76047358	chr1	76046474	76046674	1860	1076	144	1246.67	58.38	0	0.800866	AK162144	0.600323	0.97
chr18	55110328	55113200	chr18	55111505	55111705	2873	1278	167	1245.9	50.21	0	0.41441	Zfp608	0.450905	0.22
chr11	81952218	81954120	chr11	81953136	81953336	1903	1019	145	1245.61	63.05	0	0.137288	Ccl8	0.868559	0.895
chr2	45369448	45372085	chr2	45370460	45370660	2638	1113	162	1245.45	68.89	0	0.998819	AK006114	0	0
chr9	22865427	22867940	chr9	22866641	22866841	2514	1315	158	1241.91	47.87	0	0.126881	Bmper	0.671707	0
chr13	79274219	79276255	chr13	79274838	79275038	2037	720	148	1241.83	65.38	0	0.803556	AK051417	0.448919	0.42
chr6	8458227	8459492	chr6	8459108	8459308	1266	982	127	1239.55	67.72	0	0.150474	AK037260	0	0
chr4	154277884	154279529	chr4	154278604	154278804	1646	821	147	1236.93	57.31	0		2810405K02Rik	0	0
chr10	37837626	37839229	chr10	37838442	37838642	1604	917	136	1230.08	54.88	0	0.287718	AK016383	0.473487	0.955
chr9	41684240	41687799	chr9	41685377	41685577	3560	1238	196	1229.67	35.91	0	0.814724	AK169831	0.136836	0.97
chr17	22451190	22452724	chr17	22451798	22451998	1535	709	134	1228.62	87.57	0	0.0179862	Zfp944	0	0
chr19	9973559	9974918	chr19	9973999	9974199	1360	541	129	1228.42	82.9	0	0.197533	Incenp	0	0
chr18	54877311	54881980	chr18	54879857	54880057	4670	2647	198	1228.07	48.71	0	0.990549	Zfp608	0.231313	0
chr4	42961748	42963008	chr4	42962414	42962614	1261	767	126	1227.91	86.4	0	0.580157	Dnajb5	0	0
chr18	54233301	54235926	chr18	54234090	54234290	2626	890	162	1226.2	45.15	0	0.978491	Csnk1g3	0.563809	0.27
chr2	164647597	164649250	chr2	164648360	164648560	1654	864	137	1225.63	60.71	0	0.370595	Zswim1	0	0
chr4	129784013	129785598	chr4	129784742	129784942	1586	830	135	1223.41	64.22	0	0.309197	Pef1	0	0
chr4	59796326	59797805	chr4	59796932	59797132	1480	707	132	1222.45	71.22	0	0.026138	1110054O05Rik	0.461122	0.985
chr8	73277637	73279047	chr8	73278327	73278527	1411	791	130	1221.94	80.56	0	0.0883684	Rab3a	0	0
chr18	54651787	54654184	chr18	54652551	54652751	2398	865	166	1221.02	35.34	0	0.985621	AK036466	0.830622	0
chr4	28738801	28740745	chr4	28740306	28740506	1945	1606	144	1220.1	60.71	0	0.716972	Epha7	0	0
chr1	94668165	94670029	chr1	94669019	94669219	1865	955	142	1219.92	64.22	0	0.35366	Gpc1	0.272532	0
chr12	10185740	10187615	chr12	10187050	10187250	1876	1411	156	1218.13	31.04	0	0.393331	Nt5c1b	0	0
chr3	148005617	148007221	chr3	148006367	148006567	1605	851	135	1216.73	47.87	0	0.562572	Lphn2	0	0
chr1	13824566	13826092	chr1	13824998	13825198	1527	533	152	1216.28	47.34	0	0.892236	Gm5523	0.686763	0
chrX	45561602	45562859	chrX	45561958	45562158	1258	457	125	1215.44	59.55	0	0.275156	Zdhhc9	0	0
chr11	105944729	105946059	chr11	105945670	105945870	1331	1042	127	1212.92	91.07	0	0.413656	Map3k3	0	0
chr14	24240927	24242886	chr14	24241857	24242057	1960	1031	148	1212.39	51.38	0	0.988155	Kcnma1	0.503829	0.925
chr12	29814390	29816063	chr12	29815192	29815392	1674	903	138	1212.33	60.95	0	0.818513	Tssc1	0	0
chr4	102165525	102166708	chr4	102166032	102166232	1184	608	127	1210.91	44.49	0	0.0830091	Pde4b	0.746407	0.775
chr9	106182380	106184002	chr9	106183205	106183405	1623	926	135	1210.47	81.73	0	0.150172	Poc1a	0.368064	0.955
chr12	80808027	80810072	chr12	80808865	80809065	2046	939	156	1210.09	41.07	0	0.82965	Rad51l1	0.563325	0.84
chr9	107241879	107243624	chr9	107242617	107242817	1746	839	138	1207.59	77.06	0	0.0424614	6430571L13Rik	0	0
chr14	28977098	28979342	chr14	28978254	28978454	2245	1257	150	1206.65	44.37	0	0.797168	Erc2	0.641711	0.88
chr5	13124357	13128141	chr5	13125819	13126019	3785	1563	181	1206.46	25.69	0	0.669138	AK186650	0.751586	0
chr1	14809433	14810489	chr1	14809725	14809925	1057	393	131	1205.22	72.02	0	0.0458883	AK080352	0.75947	0.985
chr19	45131717	45133795	chr19	45132820	45133020	2079	1204	146	1204.95	58.38	0	0.0726787	Sfxn3	0.317132	0.85
chr8	4676735	4678570	chr8	4677915	4678115	1836	1281	140	1203.95	43.2	0		Zfp958	0	0
chr9	30549446	30552259	chr9	30550095	30550295	2814	750	162	1202.98	50.21	0	0.197387	Adamts15	0	0
chr19	27391156	27394039	chr19	27391961	27392161	2884	906	163	1198.12	44.37	0	0.453965	Kcnv2	0.235519	0
chr7	75273287	75275706	chr7	75274864	75275064	2420	1678	174	1194.3	34.77	0	0.78027	Igf1r	0	0
chr4	84048765	84050755	chr4	84049728	84049928	1991	1064	143	1193.93	50.21	0	0.992282	Bnc2	0	0
chr14	46791427	46793740	chr14	46792794	46792994	2314	1468	170	1192.6	42.22	0	0.791072	Ubb	0.85776	0
chr17	56217867	56219147	chr17	56218456	56218656	1281	690	124	1192.34	60.71	0	0.234366	Hdgfrp2	0.742969	0.915
chr18	13691185	13693467	chr18	13692206	13692406	2283	1122	169	1190.87	43.04	0	0.229256	Zfp521	0.814636	0.36
chr3	130175158	130177689	chr3	130176963	130177163	2532	1906	155	1190.69	61.88	0	0.243553	Col25a1	0.374555	0
chr1	75658081	75660097	chr1	75659241	75659441	2017	1261	145	1190.67	45.15	0	0.64669	Slc4a3	0	0
chr12	9343961	9347108	chr12	9344806	9345006	3148	946	223	1190.27	25.96	0	0.999634	AK006240	0.51001	0.905
chr18	54501198	54503061	chr18	54502054	54502254	1864	957	151	1190.18	48.14	0	0.676363	AK036466	0.49007	0
chr14	45838504	45839629	chr14	45839077	45839277	1126	674	119	1189.16	87.57	0	0.342597	Txndc16	0	0
chr16	86694402	86695692	chr16	86694917	86695117	1291	616	124	1188.3	71.22	0	0.934913	AK085480	0.227907	0
chr8	72298336	72299732	chr8	72298843	72299043	1397	608	127	1187.23	84.07	0	0.108824	Zfp866	0.345272	0.725
chr14	115219730	115221308	chr14	115220256	115220456	1579	627	132	1186.88	77.06	0	0.0569237	AK015607	0	0
chr17	59543452	59545149	chr17	59544149	59544349	1698	798	135	1185.17	50.21	0	0.890159	DQ550653	0.830878	1
chr2	179853074	179854146	chr2	179853742	179853942	1073	769	117	1185	70.06	0	0.22459	Osbpl2	0	0
chr3	147997386	148000460	chr3	147999239	147999439	3075	1954	166	1184.89	61.5	0	0.946912	Lphn2	0.483409	0.765
chr11	68505039	68506304	chr11	68505272	68505472	1266	334	123	1184.83	79.4	0	0.574451	Myh10	0	0
chr7	75737595	75739372	chr7	75738549	75738749	1778	1055	137	1184.6	60.71	0	0.988056	Gm5334	0.447946	0.885
chr3	30050372	30052352	chr3	30051235	30051435	1981	964	142	1184.59	56.04	0	0.529659	Mecom	0.762626	0.79
chr14	37990880	37991806	chr14	37991446	37991646	927	667	112	1183.97	60.71	0		Ghitm	0.611231	0.04
chr7	143052044	143054074	chr7	143052496	143052696	2031	553	143	1182.22	39.7	0	0.613246	AK031861	0	0
chr18	62202981	62204671	chr18	62203874	62204074	1691	994	140	1181.68	52.77	0	0.0240593	Sh3tc2	0	0
chr4	31331312	31333181	chr4	31332072	31332272	1870	861	139	1180.88	52.54	0	0.871832	Map3k7	0.431782	0.865
chr2	98506224	98507662	chr2	98507060	98507260	1439	937	1307	1179.81	3.48	0		Lrrc4c	0.996523	0.99
chr8	105931527	105933962	chr8	105933263	105933463	2436	1837	172	1179.01	37.25	0	0.375907	AK016594	0.341684	0.485
chr13	40262835	40264405	chr13	40263323	40263523	1571	589	147	1178.69	45.53	0	0.830947	Ofcc1	0.753503	0.585
chr8	8240399	8243034	chr8	8241183	8241383	2636	885	158	1178.06	64.34	0	0.857937	AK042353	0.411765	0.67
chr3	95732001	95733721	chr3	95732773	95732973	1721	873	135	1177.65	66.55	0	0.201263	Anp32e	0	0
chr17	14367029	14368869	chr17	14368259	14368459	1841	1331	138	1177.36	45.54	0	0.0384242	Dact2	0.949456	0.895
chr3	104853679	104856970	chr3	104855986	104856186	3292	2408	169	1175.92	47.87	0	0.440004	Cttnbp2nl	0.351261	0
chr9	49412640	49415336	chr9	49414073	49414273	2697	1534	169	1174.9	59.22	0	0.0923045	Gm11149	0	0
chr7	88027543	88028981	chr7	88028134	88028334	1439	692	127	1171.54	86.4	0	0.034436	Zscan2	0	0
chr16	29734065	29736058	chr16	29735076	29735276	1994	1112	141	1168.53	52.54	0	0.831772	AK144120	0.646262	0.455
chr2	157121456	157123207	chr2	157122098	157122298	1752	743	135	1167.68	46.7	0	0.529548	4922505G16Rik	0	0
chr19	3641230	3643406	chr19	3642018	3642218	2177	889	145	1165.38	50.21	0	0.518336	Lrp5	0.589614	0
chr4	120487573	120490794	chr4	120488348	120488548	3222	876	185	1165.14	39.91	0	0.92396	Nfyc	0.454207	0.535
chr11	110822478	110823921	chr11	110823191	110823391	1444	814	128	1164.88	54.18	0	0.733903	Kcnj16	0.715177	0.99
chr19	61215815	61217537	chr19	61216637	61216837	1723	923	134	1164.35	57.21	0	0.170822	AK045970	0	0
chr3	154212612	154214796	chr3	154213361	154213561	2185	850	145	1163.2	43.2	0	0.999775	Tyw3	0.855311	0.79
chr17	87456388	87458274	chr17	87457095	87457295	1887	808	140	1161.91	53.55	0	0.61754	Cript	0	0
chr2	51437452	51438779	chr2	51438165	51438365	1328	814	123	1160.22	74.73	0	0.32288	Tas2r134	0.98116	0.595
chr7	26614433	26615941	chr7	26615203	26615403	1509	871	128	1159.43	61.88	0	0.25362	Cyp2s1	0	0
chr18	84932882	84934913	chr18	84933957	84934157	2032	1176	147	1158.15	52.77	0	0.0233467	Fam69c	0	0
chr2	59665779	59668792	chr2	59667061	59667261	3014	1383	162	1158.07	47.87	0	0.0433137	Tanc1	0	0
chr7	96611891	96613761	chr7	96612744	96612944	1871	954	137	1155.76	44.37	0	0.450994	AK143758	0.320856	0.475
chr4	148245127	148246877	chr4	148245773	148245973	1751	747	134	1155.41	77.06	0	0.990934	Casz1	0.244	0.63
chr12	104626149	104627744	chr12	104626701	104626901	1596	653	130	1155.26	61.88	0	0.64653	Otub2	0	0
chr10	44949136	44950907	chr10	44949818	44950018	1772	783	136	1154.92	57.57	0	0.16019	Popdc3	0	0
chr5	73647568	73648944	chr5	73648055	73648255	1377	588	124	1154.88	72.39	0	0.492111	Fryl	0	0
chr5	148705826	148707387	chr5	148706503	148706703	1562	778	129	1153.96	57.21	0	0.0833322	Slc46a3	0	0
chr17	12982805	12984946	chr17	12983551	12983751	2142	847	143	1151	60.71	0	0.0270529	Igf2r	0	0
chr8	28071107	28072956	chr8	28071834	28072034	1850	828	136	1149.72	60.71	0	0.945366	Zfp703	0.949703	0.26
chr17	45324148	45325650	chr17	45324776	45324976	1503	729	132	1147.75	44.49	0	0.713162	Supt3h	0.416112	0.935
chr1	45816538	45819073	chr1	45817562	45817762	2536	1125	158	1147.17	32.08	0	0.363519	AK140358	0.73215	0
chr13	77066749	77068373	chr13	77067306	77067506	1625	658	139	1146.29	39.16	0	0.996021	Mctp1	0.811576	0.66
chr16	50796534	50798078	chr16	50797121	50797321	1545	688	133	1145.25	52.77	0	0.0296001	5330426P16Rik	0	0
chr2	45082048	45083814	chr2	45082858	45083058	1767	911	139	1144.16	58.98	0	0.991249	U09772	0.763873	0.29
chr4	134506195	134507637	chr4	134506672	134506872	1443	578	125	1143.78	56.04	0	0.0571528	Syf2	0	0
chr2	27394479	27396828	chr2	27395864	27396064	2350	1486	147	1143.41	39.7	0	0.113613	BC050122	0.411664	0
chr3	86462668	86464757	chr3	86463398	86463598	2090	831	141	1141.3	46.7	0	0.736467	Mab21l2	0.495931	0.57
chr13	31944490	31946668	chr13	31945874	31946074	2179	1485	143	1140.97	38.53	0	0.609205	Gmds	0.60652	0
chr3	66177453	66180110	chr3	66178997	66179197	2658	1645	155	1138.9	44.02	0	0.912612	Veph1	0.805796	0.985
chr6	16093816	16095731	chr6	16094701	16094901	1916	986	154	1138.37	38.08	0	0.909366	Mdfic	0.812533	0.33
chr8	28094144	28096131	chr8	28095034	28095234	1988	991	140	1135.16	61.71	0	0.829658	Zfp703	0.956719	0.6
chr12	110756083	110758448	chr12	110756838	110757038	2366	856	153	1134.65	42.42	0	0.056962	Meg3	0	0
chr17	57386375	57388072	chr17	57387221	57387421	1698	947	131	1134.48	72.39	0	0.217248	Gpr108	0	0
chr13	60408795	60410755	chr13	60409437	60409637	1961	743	139	1134.36	47.41	0	0.283271	EG328264	0.482653	0
chr1	76971058	76973401	chr1	76972490	76972690	2344	1533	146	1133.25	40.87	0	0.447555	Epha4	0	0
chr10	16931900	16934107	chr10	16933230	16933430	2208	1431	143	1133.24	50.21	0	0.88925	AK029503	0.242864	0
chr2	46041833	46043976	chr2	46043009	46043209	2144	1277	144	1132.22	47.7	0	0.995944	AK006114	0.613626	0.32
chr14	22886666	22889498	chr14	22888401	22888601	2833	1836	156	1131.27	51.37	0	0.0320837	1700112E06Rik	0.45339	0.355
chr3	19956818	19958439	chr3	19957653	19957853	1622	936	134	1130.91	67.26	0	0.267568	Hltf	0	0
chr5	74827946	74831122	chr5	74828894	74829094	3177	1049	195	1129.63	27.75	0	0.873928	Scfd2	0.701197	0
chr12	57795785	57797343	chr12	57796405	57796605	1559	721	128	1129.23	57.21	0	0.670801	Pax9	0	0
chr16	64144903	64147044	chr16	64145734	64145934	2142	932	141	1127.1	37.36	0	0.688319	Epha3	0	0
chr5	23899080	23901222	chr5	23900117	23900317	2143	1138	141	1126.83	54.88	0	0.349322	Abcb8	0	0
chr10	125581258	125583147	chr10	125582028	125582228	1890	871	135	1125.44	44.37	0	0.868687	Lrig3	0.788777	0.345
chr7	105911121	105912654	chr7	105911669	105911869	1534	649	126	1124.86	63.05	0	0.0740313	AK170353	0.469667	0.915
chr2	51277193	51279301	chr2	51278029	51278229	2109	937	146	1124.23	50.7	0	0.511363	AK006824	0.60389	0
chr12	80695155	80696618	chr12	80695774	80695974	1464	720	124	1123.23	63.05	0	0.115109	Rad51l1	0.5311	0.99
chr6	4433191	4435229	chr6	4434120	4434320	2039	1030	139	1123.14	42.58	0	0.373729	Col1a2	0.628557	0.18
chr14	22070463	22073051	chr14	22071955	22072155	2589	1593	157	1122.95	56.91	0	0.998909	Adk	0.620943	0
chr1	73804293	73806495	chr1	73805137	73805337	2203	945	142	1122.72	44.37	0	0.678632	AK079660	0.281108	0
chr6	17032043	17033607	chr6	17032465	17032665	1565	523	128	1122.11	42.89	0	0.434008	EG232599	0	0
chr2	141057785	141061699	chr2	141058413	141058613	3915	729	175	1120.38	39.7	0	0.441809	Flrt3	0.240419	0
chr14	68674724	68676724	chr14	68675504	68675704	2001	881	143	1120.16	38.28	0	0.217933	Nefl	0.8535	0.74
chr16	94058475	94061014	chr16	94060278	94060478	2540	1904	149	1119.71	47.87	0	0.634788	Sim2	0.521071	0.15
chr9	61011014	61013798	chr9	61011854	61012054	2785	941	154	1119.67	40.87	0	0.435983	AK167957	0.204382	0.35
chr6	50760908	50764324	chr6	50763463	50763663	3417	2656	166	1118.83	39.7	0	0.526831	AK043004	0.454333	0.91
chr1	197067228	197068683	chr1	197067820	197068020	1456	693	282	1113.78	24.69	0		Cr2	0.657732	0.425
chr11	74825792	74828615	chr11	74827637	74827837	2824	1946	154	1111.03	43.2	0	0.532361	Mir684-1	0.272051	0
chr5	131098492	131100070	chr5	131099272	131099472	1579	881	126	1109.74	57.21	0	0.101227	Caln1	0.374525	0
chr6	124779044	124780780	chr6	124779855	124780055	1737	912	130	1109.69	46.7	0	0.0593373	Cdca3	0	0
chr13	41609570	41611918	chr13	41610300	41610500	2349	831	144	1108.72	30.36	0	0.372583	Tmem170b	0.583475	0
chr12	25779518	25785616	chr12	25783468	25783668	6099	4051	208	1108.47	19.85	0	0.746921	Id2	0	0
chr17	86256609	86258289	chr17	86257338	86257538	1681	830	151	1108.12	35.06	0	0.872846	Srbd1	0.691071	0.245
chr6	36626079	36627901	chr6	36626754	36626954	1823	776	145	1107.67	48.78	0	0.826213	Ptn	0	0
chr2	117549066	117550937	chr2	117549865	117550065	1872	900	133	1106.2	61.88	0	0.620724	AK029598	0.758418	0.875
chr2	174682717	174685564	chr2	174684426	174684626	2848	1810	154	1105.77	43.2	0	0.142659	Edn3	0.203021	0
chr7	58096931	58099072	chr7	58098230	58098430	2142	1400	139	1103.33	49.04	0	0.993574	Nell1	0.511443	0.485
chr4	95289484	95291171	chr4	95290078	95290278	1688	695	132	1102.96	52.45	0	0.831429	Fggy	0.862478	0
chr19	15043912	15045896	chr19	15044791	15044991	1985	980	141	1101.35	43.46	0	0.919421	Tle4	0.749496	0.885
chr4	102891095	102892660	chr4	102891710	102891910	1566	716	130	1100.47	55.87	0	0.0265695	Slc35d1	0.962939	0.73
chr12	55292157	55293949	chr12	55292961	55293161	1793	905	136	1099.66	51.74	0	0.691255	Egln3	0	0
chr19	14964265	14966890	chr19	14965205	14965405	2626	1041	149	1099.61	46.7	0	0.984124	Tle4	0.908191	0.655
chr5	45333807	45335291	chr5	45334508	45334708	1485	802	124	1098.47	65.47	0	0.866843	Ldb2	0.719003	0.79
chr5	68036565	68039003	chr5	68038005	68038205	2439	1541	145	1098.16	35.03	0	0.68755	Atp8a1	0.224774	0
chr3	80681587	80683749	chr3	80682523	80682723	2163	1037	139	1097.79	63.05	0	0.686836	Glrb	0.359389	0.445
chr13	56057033	56058891	chr13	56057825	56058025	1859	893	132	1097.75	47.87	0	0.964098	AK043531	0.338536	0.735
chr17	95233150	95235003	chr17	95234065	95234265	1854	1016	138	1095.47	40.71	0		AK143926	0	0
chr5	104524018	104526151	chr5	104525108	104525308	2134	1191	138	1093.61	50.21	0	0.0859258	AK043904	0	0
chr2	141338696	141341505	chr2	141339488	141339688	2810	893	159	1092.75	33.11	0	0.0779745	Flrt3	0.40833	0
chr19	24237856	24239085	chr19	24238469	24238669	1230	714	115	1090.94	67.72	0	0.43767	Tjp2	0	0
chr9	22815115	22817451	chr9	22816582	22816782	2337	1568	142	1088.52	33.86	0	0.183583	Bbs9	0.586901	0.26
chr2	154285099	154286812	chr2	154285849	154286049	1714	851	133	1088.35	69.33	0	0.952303	Cbfa2t2	0.614127	0.855
chr6	6248598	6250077	chr6	6249393	6249593	1480	896	130	1087.85	46.8	0	0.88557	AK015284	0.887086	0.925
chr15	32710854	32712541	chr15	32711739	32711939	1688	986	127	1087.42	54.88	0	0.340704	AK029646	0.446354	0.425
chr10	120083494	120086641	chr10	120085237	120085437	3148	1844	158	1086.61	28.02	0	0.43355	AK014882	0.183667	0
chr2	78927190	78929088	chr2	78928153	78928353	1899	1064	140	1085.34	54.04	0	0.725493	Integrin Alpha-4	0.475764	0.855
chr13	15304030	15305684	chr13	15304683	15304883	1655	754	126	1085.21	60.71	0	0.861559	AK085253	0.42503	0.62
chr3	30318571	30320381	chr3	30319519	30319719	1811	1049	153	1084.64	41.63	0	0.979008	Mecom	0.903315	0.845
chr11	7405942	7407600	chr11	7406556	7406756	1659	715	126	1083.96	50.21	0	0.0523475	Igfbp3	0.781665	0.73
chr2	141554177	141555878	chr2	141555079	141555279	1702	1003	127	1083.08	58.38	0	0.627059	Macrod2	0.398001	0.085
chr13	115500547	115503456	chr13	115501738	115501938	2910	1292	155	1082.54	36.13	0	0.250061	AK016040	0.0374699	0
chr3	86653410	86655327	chr3	86654336	86654536	1918	1027	132	1080.8	52.54	0	0.961392	Dclk2	0.233177	0.76
chr2	106300462	106303427	chr2	106301254	106301454	2966	893	154	1080.62	25.69	0	0.702276	Dcdc5	0.532546	0.925
chr16	71062430	71064568	chr16	71062993	71063193	2139	664	137	1080.47	32.69	0	0.504185	AK076959	0.692236	0.26
chr13	42849695	42851482	chr13	42850605	42850805	1788	1011	138	1080.1	46.8	0	0.167671	Phactr1	0.564634	0.975
chr7	83738743	83740384	chr7	83739410	83739610	1642	768	134	1080.06	49.67	0	0.060878	Agbl1	0.384522	0
chr9	41611820	41614881	chr9	41614010	41614210	3062	2291	163	1079.96	42.42	0	0.291318	AK132154	0.189154	0.335
chr6	6313471	6315051	chr6	6313949	6314149	1581	579	125	1078.85	55.31	0	0.925594	AK015284	0.450633	0
chr5	138881885	138883185	chr5	138882424	138882624	1301	640	116	1077.2	64.22	0	0.0743717	Zfp157	0	0
chr17	30943165	30944805	chr17	30943870	30944070	1641	806	153	1076.86	40.52	0	0.0567362	Dnahc8	0.511585	0.935
chr17	17538914	17542904	chr17	17539668	17539868	3991	855	192	1075.83	35.48	0	0.980743	Lix1	0.399749	0.69
chr1	154421560	154423267	chr1	154422250	154422450	1708	791	139	1075.78	45.23	0	0.326736	Rgl1	0.360281	0.355
chr18	78573959	78575767	chr18	78574750	78574950	1809	892	129	1075.63	60.71	0	0.782632	Slc14a2	0	0
chr12	70461750	70463240	chr12	70462328	70462528	1491	679	121	1075.15	77.06	0	0.712933	Sdccag1	0	0
chr10	87507167	87509941	chr10	87508857	87509057	2775	1791	166	1074.71	38.14	0	0.951768	Pmch	0.660058	0
chr3	143236663	143238374	chr3	143237548	143237748	1712	986	139	1074.46	42.57	0	0.292069	AK043613	0.367037	0.925
chrX	50020016	50022506	chrX	50021878	50022078	2491	1963	144	1074.38	29.19	0	0.512883	A630012P03Rik	0.388353	0
chr3	139522634	139524888	chr3	139523305	139523505	2255	772	139	1074.16	42.03	0	0.0132067	B930007M17Rik	0.258208	0
chr14	105970436	105972663	chr14	105971298	105971498	2228	963	140	1073.4	41.76	0	0.987961	FJ744746	0.661428	0.93
chr17	63024437	63027230	chr17	63025058	63025258	2794	722	150	1073.33	47.87	0	0.475292	BC125002	0.684927	0.615
chr2	63921016	63923416	chr2	63921933	63922133	2401	1018	142	1072.93	32.69	0	0.328855	Fign	0	0
chr17	23329508	23331410	chr17	23330140	23330340	1903	733	131	1072.92	47.87	0	0.148815	Zfp40	0	0
chr1	181167927	181169732	chr1	181168894	181169094	1806	1068	130	1070.72	62.08	0	0.011436	Smyd3	0	0
chr12	28921201	28923099	chr12	28922079	28922279	1899	979	140	1069.25	42.03	0	0.308631	Dcdc2c	1	0.51
chr2	134861189	134862699	chr2	134861860	134862060	1511	772	122	1068.46	71.22	0	0.107534	Plcb1	0.656291	0.685
chr16	91745962	91747290	chr16	91746593	91746793	1329	732	116	1066.9	56.04	0	0.0805858	Itsn1	0.800452	0.1
chr12	27624134	27625854	chr12	27624937	27625137	1721	904	126	1064.86	59.55	0	0.359499	AK015322	0.437791	0.43
chr6	16743258	16745504	chr6	16744154	16744354	2247	997	138	1064.55	46.7	0	0.808034	Tcfec	0.188335	0
chr14	22809683	22811573	chr14	22810619	22810819	1891	1037	130	1064.21	47.87	0	0.673395	Zfp503	0.497884	0
chr7	143403884	143406373	chr7	143405353	143405553	2490	1570	143	1063.27	33.86	0	0.856928	AK038554	0.301728	0
chr11	64550516	64553518	chr11	64552663	64552863	3003	2248	155	1062.81	34.99	0	0.587029	Hs3st3a1	0.907395	0
chr17	51899035	51901360	chr17	51899553	51899753	2326	619	150	1062.74	36.29	0	0.992266	AK088368	0.526452	0.835
chr2	93364722	93366661	chr2	93365749	93365949	1940	1128	131	1062.57	56.04	0	0.644277	AK143789	0	0
chr11	69734594	69736011	chr11	69735021	69735221	1418	528	118	1061.41	57.21	0	0.685296	Eif5a	0	0
chr4	9752283	9754017	chr4	9752956	9753156	1735	774	126	1060.65	54.88	0	0.0499342	4930412C18Rik	0	0
chr12	38267139	38268661	chr12	38267653	38267853	1523	615	129	1060.36	53.49	0	0.969175	Tmem195	0.816031	0.46
chr18	14276065	14279293	chr18	14276787	14276987	3229	823	157	1059.95	38.53	0	0.425372	Zfp521	0.493804	0.74
chr14	17797011	17798628	chr14	17797800	17798000	1618	890	124	1059.2	53.71	0	0.792793	Rarb	0.381571	0
chr6	143519479	143521449	chr6	143520389	143520589	1971	1011	152	1059.02	37.25	0	1.00463	AK086149	0.512183	0.39
chr11	11753051	11756180	chr11	11753694	11753894	3130	744	155	1058.09	33.86	0	0.728716	AK006690	0.303931	0.92
chr14	27880667	27883905	chr14	27882730	27882930	3239	2164	157	1058.02	30.36	0	0.753882	Il17rd	0.609018	0
chr13	71801876	71803981	chr13	71802517	71802717	2106	742	152	1057.98	33.94	0	0.112368	AK007185	0.766271	0.675
chr5	99002963	99004826	chr5	99003892	99004092	1864	1030	138	1056.69	43.94	0	0.751791	1700010H22Rik	0.498121	0.91
chr9	44287079	44288745	chr9	44287786	44287986	1667	808	124	1056.48	60.71	0	0.4894	AK078316	0	0
chr18	54280114	54283346	chr18	54281346	54281546	3233	1333	164	1055.06	52.77	0	1.00449	Csnk1g3	0.424505	0.485
chr1	164002172	164003990	chr1	164003127	164003327	1819	1056	129	1054.77	62.08	0	0.774613	AK013293	0	0
chr13	28901762	28904650	chr13	28903717	28903917	2889	2056	152	1054.35	36.12	0	0.181444	BC025054	0.625	0.715
chr10	59813015	59814652	chr10	59813546	59813746	1638	632	124	1052.96	50.21	0	0.325823	4632428N05Rik	0	0
chr7	52689141	52690901	chr7	52689922	52690122	1761	882	126	1052.93	81.73	0	0.233709	Gys1	0	0
chr2	25079847	25081220	chr2	25080220	25080420	1374	474	116	1050.81	85.23	0	0.231624	Tubb2c	0.278223	0.985
chr14	118336600	118338827	chr14	118337863	118338063	2228	1364	138	1050.33	45.15	0	0.880776	Gpc6	0.794342	0.32
chr4	141876053	141878176	chr4	141877271	141877471	2124	1319	134	1049.07	39.7	0	0.707941	9030409G11Rik	0.568535	0
chr7	86536155	86537424	chr7	86536816	86537016	1270	762	113	1049.01	53.71	0	0.00672123	Fanci	0	0
chr6	113368886	113370052	chr6	113369358	113369558	1167	573	110	1048.35	66.55	0	0.0300522	Rpusd3	0	0
chr8	122301625	122303890	chr8	122302333	122302533	2266	809	137	1048.25	70.06	0	0.0127881	4632415K11Rik	0	0
chr2	101842540	101845348	chr2	101843228	101843428	2809	789	148	1048.14	32.69	0	0.373891	AK079670	0	0
chr8	80352224	80354698	chr8	80353191	80353391	2475	1068	143	1047.2	28.22	0	0.592298	Ednra	0.632579	0.21
chrX	153694999	153699245	chrX	153697310	153697510	4247	2412	173	1044.6	28.02	0		Phex	0	0
chr2	114678180	114680409	chr2	114679811	114680011	2230	1732	150	1043.49	32.82	0	0.599602	Atpbd4	0.83266	0
chr3	109824391	109826883	chr3	109825877	109826077	2493	1587	152	1042.4	39.16	0	0.912974	Ntng1	0.400883	0.805
chr13	15668324	15670403	chr13	15669493	15669693	2080	1270	134	1042.03	47.41	0	0.488553	Gli3	0	0
chr10	12890078	12893378	chr10	12890922	12891122	3301	945	164	1041.57	34.15	0	0.659614	Fam164b	0.173333	0.3
chr7	105813161	105814797	chr7	105813935	105814135	1637	875	123	1040.79	45.54	0	0.430759	2210018M11Rik	0.738386	0.375
chr7	122522674	122525418	chr7	122523310	122523510	2745	737	146	1039.84	49.04	0	0.960156	Sox6	0	0
chr13	28859819	28863204	chr13	28861079	28861279	3386	1361	167	1039.14	27.26	0	0.0115217	BC025054	0.389069	0
chr8	42632328	42634266	chr8	42633307	42633507	1939	1080	129	1038.85	49.04	0	0.871825	Frg1	0.539732	0
chr13	78339308	78341385	chr13	78339624	78339824	2078	417	132	1037.47	54.88	0	0.99787	Nr2f1	0.503611	0
chr9	57407907	57409812	chr9	57408896	57409096	1906	1090	128	1035.91	75.89	0	0.558148	Scamp2	0	0
chr2	16604534	16604943	chr2	16604635	16604835	410	202	92	1034.18	64.73	0	0.00506	Plxdc2	0.9511	0.995
chr7	6740274	6742087	chr7	6740870	6741070	1814	697	131	1033.78	38.28	0	0.393117	Mir3099	0.385549	0
chr6	98640099	98644359	chr6	98642052	98642252	4261	2054	172	1032.58	23.35	0	0.969785	AK020861	0.636854	0.315
chr4	104254001	104256374	chr4	104255248	104255448	2374	1348	144	1032.06	39.32	0	0.0067778	Y08382	0.763169	0.82
chr1	173152046	173153185	chr1	173152702	173152902	1140	757	108	1032.04	50.21	0	0.122902	Tomm40l	0.685689	0.905
chr18	54536779	54538864	chr18	54537490	54537690	2086	812	149	1031.35	37.25	0	0.32971	AK036466	0.465228	0
chr9	32630546	32632345	chr9	32631486	32631686	1800	1041	125	1029.39	51.37	0	0.730771	Ets1	0.758199	0.575
chr13	89846928	89848965	chr13	89847706	89847906	2038	879	136	1028.55	35.18	0	0.0550536	AK040967	0.451154	0
chr2	59459809	59461521	chr2	59460674	59460874	1713	966	128	1028.53	50.7	0	0.215273	Tanc1	0.878505	0.86
chr10	22879013	22880670	chr10	22879772	22879972	1658	860	140	1028.41	35.7	0	0.991434	Eya4	1	0.79
chr8	123996331	123998828	chr8	123997037	123997237	2498	807	140	1027.63	42.03	0	0.280265	1700018B08Rik	0	0
chr7	126157768	126159171	chr7	126158395	126158595	1404	728	115	1027.49	54.88	0	0.118202	Gprc5b	0	0
chr10	104820483	104822466	chr10	104821248	104821448	1984	866	129	1026.72	59.55	0	0.600459	Tmtc2	0.720625	0.64
chr9	28272255	28274287	chr9	28272933	28273133	2033	779	130	1025.63	47.87	0	0.00620625	Opcml	0.656496	0
chr15	102288737	102290282	chr15	102289440	102289640	1546	804	136	1022.27	58.2	0	0.157347	Prr13	0	0
chr4	84316628	84320186	chr4	84318351	84318551	3559	1824	161	1018.66	41.76	0	0.999976	Bnc2	0	0
chr14	117806364	117809163	chr14	117807586	117807786	2800	1323	149	1017.97	53.24	0	0.49817	Gpc6	0	0
chr10	80782305	80783896	chr10	80783212	80783412	1592	1008	120	1017.26	49.04	0	0.0935656	2510012J08Rik	0	0
chr1	139918461	139921806	chr1	139920600	139920800	3346	2240	155	1016.86	23.35	0	0.140963	Ptprc	0.394021	0
chr6	15327851	15329444	chr6	15328621	15328821	1594	871	120	1016.64	53.71	0	1.00447	Foxp2	0.932203	0.045
chr2	166560706	166562333	chr2	166561371	166561571	1628	766	147	1016.63	44.44	0	0.270541	Prex1	0.507683	0.665
chr15	96703828	96706636	chr15	96704646	96704846	2809	919	145	1015.43	46.7	0	0.777106	Slc38a4	0.489672	0.78
chr1	188046777	188048141	chr1	188047381	188047581	1365	705	114	1015.05	64.22	0	0.177374	Lyplal1	0.259531	0
chr1	71942591	71944619	chr1	71943606	71943806	2029	1116	129	1014.89	47.87	0	0.207854	Gm8883	0	0
chr3	130838416	130841021	chr3	130840201	130840401	2606	1886	141	1014.75	43.2	0	1.00236	BC051212	0	0
chr14	68333369	68334355	chr14	68333908	68334108	987	640	102	1013.36	66.55	0	0.263613	Kctd9	0	0
chr6	36790879	36793343	chr6	36791758	36791958	2465	980	138	1012.67	43.2	0	0.0305344	Dgki	0.930601	0
chr5	38356984	38360525	chr5	38359151	38359351	3542	2268	158	1012.46	31.52	0	0.513854	Stx18	0.165208	0
chr3	156767640	156769866	chr3	156769008	156769208	2227	1469	133	1011.7	35.03	0	0.686154	Negr1	0.484726	0
chr12	105874434	105876805	chr12	105875475	105875675	2372	1142	136	1011.47	54.88	0	0.84426	Dicer1	0.564319	0.92
chr13	90291731	90293425	chr13	90292567	90292767	1695	937	121	1010.97	58.38	0	0.261694	AK144747	0.825266	0.7
chr17	87563100	87564755	chr17	87563849	87564049	1656	850	120	1010.22	53.71	0	0.0811983	Socs5	0	0
chr12	77503702	77506128	chr12	77504981	77505181	2427	1380	137	1010.08	44.37	0	0.171293	Hspa2	0	0
chr5	14228229	14229971	chr5	14228793	14228993	1743	665	122	1009.23	58.38	0	0.26249	Sema3e	0.962112	0.285
chr10	39378390	39380248	chr10	39379267	39379467	1859	978	130	1008.99	43.46	0	0.790767	Traf3ip2	0.294941	0
chr1	81577928	81579942	chr1	81578985	81579185	2015	1158	152	1008.79	22.64	0	0.601399	9430031J16Rik	0.346574	0
chr18	55059361	55062694	chr18	55061735	55061935	3334	2475	154	1008.69	24.52	0	1.00381	Zfp608	0.328533	0
chr11	66795717	66798407	chr11	66797095	66797295	2691	1479	142	1007.46	30.36	0	0.0101843	Gm12298	0	0
chr10	37840686	37843075	chr10	37841738	37841938	2390	1153	136	1007.31	31.52	0	0.826822	AK016383	0.560067	0
chr13	102921971	102924511	chr13	102922656	102922856	2541	786	139	1006.84	36.2	0	0.010414	AK043460	0.364567	0
chr14	101348909	101350578	chr14	101349923	101350123	1670	1115	120	1006.06	50.21	0	0.764847	1700110M21Rik	0	0
chr2	59304485	59306196	chr2	59305312	59305512	1712	928	122	1005.99	52.54	0	0.371376	Dapl1	0	0
chr7	99605770	99607141	chr7	99606340	99606540	1372	671	117	1005.88	48.63	0	0.0594353	Dlg2	0	0
chr17	94493101	94494598	chr17	94493697	94493897	1498	697	117	1005.46	41.76	0	0.0061187	Mettl4	0.879759	0.215
chr16	44171927	44173284	chr16	44172936	44173136	1358	1110	112	1004.54	54.88	0	0.561151	Gm608	0	0
chr10	81110967	81112287	chr10	81111627	81111827	1321	761	111	1004.41	86.4	0	0.0928433	Gm10778	0	0
chr18	70024799	70027611	chr18	70025435	70025635	2813	737	144	1003.77	28.02	0	0.168925	Ccdc68	0.766714	0
chr2	139613193	139614998	chr2	139613534	139613734	1806	442	123	1003.47	61.88	0	0.820771	Ism1	0.562881	0.47
chr10	125221722	125225259	chr10	125222878	125223078	3538	1257	157	1002.95	24.52	0	0.505243	Lrig3	0.298841	0
chr2	141704835	141706601	chr2	141705620	141705820	1767	886	122	1002.36	50.21	0	0.944494	Macrod2	0.411665	0
chr18	55005868	55007767	chr18	55006647	55006847	1900	880	125	1001.65	45.54	0	0.962494	Zfp608	0.370195	0.315
chr14	21905691	21907463	chr14	21906311	21906511	1773	721	122	1000.66	45.54	0	0.0629058	Adk	0.688488	0
chr9	54686166	54687730	chr9	54686929	54687129	1565	864	117	1000.65	78.23	0	0.869741	Ireb2	0	0
chr3	21443820	21446000	chr3	21445255	21445455	2181	1536	131	999.89	45.54	0	0.251477	AK080657	0.958716	0
chr3	23307971	23309120	chr3	23308579	23308779	1150	709	108	999.51	58.7	0	0.445932	AK015118	0.835509	0.68
chr17	16735985	16737396	chr17	16736865	16737065	1412	981	113	999.15	52.54	0	0.30792	Zfp960	1	0
chr3	55465522	55467173	chr3	55466184	55466384	1652	763	119	999.09	54.88	0	0.999649	Nbea	0.560267	0.51
chr12	78160730	78162021	chr12	78161324	78161524	1292	695	123	998.91	51.32	0	0.50971	Max	0	0
chr5	12005443	12007377	chr5	12006549	12006749	1935	1207	127	998.49	58.7	0	0.555422	4933402N22Rik	0.502585	0.645
chr2	37840736	37842393	chr2	37841428	37841628	1658	793	124	997.59	58.98	0	0.942896	AK052627	0	0
chr2	7009414	7010936	chr2	7010211	7010411	1523	898	117	997.46	55.31	0	0.582852	Celf2	0	0
chr19	7113368	7115373	chr19	7114544	7114744	2006	1277	128	997.33	68.89	0	0.239426	Stip1	0	0
chr7	36370406	36371787	chr7	36371113	36371313	1382	808	112	996.38	73.56	0	0.35202	Ankrd27	0	0
chr1	57152143	57154688	chr1	57152816	57153016	2546	774	138	994.65	32.69	0	0.635692	9130024F11Rik	0	0
chr8	45691865	45693291	chr8	45692583	45692783	1427	819	113	994.2	61.88	0	0.0294067	Fat1	0	0
chr2	98502214	98503312	chr2	98502813	98503013	1099	700	1032	993.8	3.54	0		Lrrc4c	0.996357	0.995
chr11	74886773	74888887	chr11	74888079	74888279	2115	1407	134	993.76	29.41	0	0.837631	Mir684-1	0.671239	0.43
chrX	141835883	141837595	chrX	141836651	141836851	1713	869	120	993.49	51.37	0	0.916065	Amot	0.867406	0.415
chr18	55612627	55614384	chr18	55613380	55613580	1758	854	121	992.79	50.21	0	0.29554	AK163160	0.837792	0.39
chr2	140493305	140497719	chr2	140495551	140495751	4415	2347	178	992.79	44.49	0	0.129708	Flrt3	0	0
chr12	74432636	74434576	chr12	74433694	74433894	1941	1159	138	992.62	49.67	0	0.883638	Slc38a6	0	0
chr15	53130402	53132078	chr15	53130894	53131094	1677	593	119	991.72	56.04	0	0.0698555	Ext1	0.361575	0.7
chr3	69615807	69618117	chr3	69617183	69617383	2311	1477	133	991.7	43.2	0	0.0420173	1110032A04Rik	0.61948	0.015
chr1	102228973	102230486	chr1	102229579	102229779	1514	707	115	991.52	47.87	0	0.91752	Gm5057	1	0.99
chr1	163125482	163127037	chr1	163126246	163126446	1556	865	117	990.96	46.7	0	0.030857	Ankrd45	0	0
chr4	141481049	141482900	chr4	141481926	141482126	1852	978	123	990.78	61.88	0	0.159118	Fhad1	0	0
chr11	23154686	23156722	chr11	23155791	23155991	2037	1206	127	989.38	44.37	0	0.787284	Xpo1	0	0
chr16	63075229	63076673	chr16	63075760	63075960	1445	632	125	989.13	58.54	0	0.653962	Pros1	0.689751	0.975
chr5	136878718	136880491	chr5	136879604	136879804	1774	987	122	988.29	46.7	0	0.866801	Mir721	0.772702	0
chr8	63779674	63781448	chr8	63780216	63780416	1775	643	121	988.01	42.03	0	0.641516	AK005580	0.580609	0.08
chr3	45768890	45770708	chr3	45769741	45769941	1819	952	122	987.83	56.04	0	0.0198426	Pabpc4l	0.723322	0.68
chr9	61545058	61546888	chr9	61546175	61546375	1831	1218	122	984.54	42.03	0	0.577482	Rplp1	0.485246	0.805
chr5	78260625	78262681	chr5	78261502	78261702	2057	978	127	984.32	50.21	0	0.453136	Pea15b	0	0
chrX	106207871	106209702	chrX	106208669	106208869	1832	899	122	984.27	61.88	0	0.552491	Hmgn5	0	0
chr5	74567553	74570147	chr5	74568273	74568473	2595	821	138	984.04	38.53	0	0.00805612	Rasl11b	0.185813	0
chr1	185857706	185859165	chr1	185858229	185858429	1460	624	113	983.49	51.37	0	0.712082	Dusp10	0	0
chr18	55536708	55540067	chr18	55537586	55537786	3360	979	152	983.32	38.53	0	0.781023	AK163160	0	0
chr17	64774772	64777642	chr17	64776708	64776908	2871	2037	172	982.84	28.48	0	0.0152545	AK139806	0.919861	0.625
chr19	7291882	7292975	chr19	7292167	7292367	1094	386	103	982.75	71.22	0	0.255566	Cox8a	0	0
chr19	60091154	60093236	chr19	60091795	60091995	2083	742	133	982.57	34.15	0	0.996875	AK143957	0.783862	0.575
chr5	78713141	78714905	chr5	78713629	78713829	1765	589	129	982.56	40.11	0	0.423534	Pea15b	0.280612	0
chr8	28103727	28105575	chr8	28104577	28104777	1849	951	122	979.65	60.71	0	1.00454	Zfp703	0.842532	0.83
chr7	101816602	101818338	chr7	101817595	101817795	1737	1094	141	978.76	40.17	0	0.0120975	AK077481	0.649193	0.535
chr1	165504206	165505821	chr1	165505030	165505230	1616	925	128	978.41	48.78	0	0.946201	Mettl11b	0.74613	0.1
chr2	32582312	32583787	chr2	32582893	32583093	1476	682	113	978.38	66.55	0	0.0117275	Sh2d3c	0	0
chr15	103068777	103071504	chr15	103069776	103069976	2728	1100	140	977.93	45.54	0	0.382401	Cbx5	0.355702	0
chr2	58620761	58622438	chr2	58621365	58621565	1678	705	145	977.63	33.33	0	0.725913	Upp2	0.70483	0.09
chr12	13182511	13184367	chr12	13183381	13183581	1857	971	122	977.49	49.04	0	0.428496	Ddx1	0.321121	0.945
chr9	29907175	29909259	chr9	29907937	29908137	2085	863	127	977.32	46.7	0	0.725531	Ntm	0.602207	0
chr7	109043939	109046027	chr7	109045070	109045270	2089	1232	144	977.02	43.87	0	0.467131	3200002M19Rik	0.472701	0.785
chr13	28507813	28510987	chr13	28509491	28509691	3175	1779	148	975.64	28.02	0	0.735187	BC025054	0.522999	0
chrX	48820176	48821824	chrX	48821044	48821244	1649	969	117	975.4	40.87	0	0.736685	Hs6st2	0	0
chr13	113548301	113550079	chr13	113549228	113549428	1779	1028	120	974.84	49.04	0	0.241438	Slc38a9	0	0
chr12	34884188	34886602	chr12	34884910	34885110	2415	823	148	974.84	27.49	0	0.999939	Hdac9	0.783761	0.485
chr8	116315230	116316760	chr8	116315800	116316000	1531	671	115	973.73	56.04	0	0.576936	Adamts18	0	0
chr1	83214588	83216242	chr1	83215085	83215285	1655	598	118	973.65	51.37	0	0.072755	Wdr69	0	0
chr15	43376020	43377543	chr15	43376870	43377070	1524	951	115	972.32	47.41	0	0.984152	Ttc35	0	0
chr16	50432321	50433407	chr16	50432509	50432709	1087	289	102	972.03	61.88	0	0.844546	Bbx	0	0
chr9	41573661	41575540	chr9	41574436	41574636	1880	876	122	971.34	40.87	0	0.418956	AK132154	0.339542	0.45
chr4	55855919	55857894	chr4	55856813	55857013	1976	995	130	970.34	37.82	0	0.949679	AY512912	0.81519	0
chr17	35096188	35097458	chr17	35096640	35096840	1271	553	107	969.94	66.55	0	0.0326751	Hspa1b	0	0
chr12	57446640	57447475	chr12	57446900	57447100	836	361	94	969.33	59.55	0	0.0975494	Mbip	0	0
chr11	6601287	6602418	chr11	6601625	6601825	1132	439	103	968.03	49.04	0	0.075676	AK076664	0	0
chr4	84007212	84009338	chr4	84008288	84008488	2127	1177	127	967.01	45.54	0	0.959488	Bnc2	0.471308	0
chrX	80836644	80849311	chrX	80845734	80845934	12668	9191	387	967	17.51	0		Tsga8	0	0
chr1	7386633	7389364	chr1	7387962	7388162	2732	1430	139	966.3	54.88	0		AK043789	0	0
chr1	38600885	38603362	chr1	38602552	38602752	2478	1768	134	965.23	39.7	0	0.602165	Aff3	0.698829	0.19
chr14	32453413	32454931	chr14	32454060	32454260	1519	748	113	964.96	73.56	0	0.0603301	Btd	0	0
chr1	120929970	120932720	chr1	120931922	120932122	2751	2053	141	964.93	34.99	0	0.0138098	Gli2	0	0
chr7	123871546	123874193	chr7	123873377	123873577	2648	1932	139	964.86	39.51	0	0.0168237	Nucb2	0.235361	0.04
chr12	37392799	37394507	chr12	37393505	37393705	1709	807	126	964.73	42.03	0	0.597269	Ispd	0.584895	0.24
chr11	17975461	17977270	chr11	17976110	17976310	1810	750	125	964.72	45.53	0	0.96523	AK013680	0.878939	0.495
chr13	54427096	54429185	chr13	54427848	54428048	2090	853	126	964.52	46.7	0	0.0047788	Cplx2	0	0
chr13	78036097	78038268	chr13	78037024	78037224	2172	1028	152	963.57	37.98	0	0.973913	Pou5f2	0.870566	0.775
chr10	81816272	81817922	chr10	81816851	81817051	1651	680	116	962.59	65.38	0	0.0799622	Mif1	0	0
chr1	138483834	138486487	chr1	138485000	138485200	2654	1267	137	960.69	30.36	0	0.7781	Zfp281	0	0
chr12	37516757	37519590	chr12	37517555	37517755	2834	899	156	960.13	28.38	0	0.995277	Ispd	0.705259	0
chr14	75940294	75942216	chr14	75941415	75941615	1923	1222	122	960.05	38.53	0	0.223405	Siah3	0	0
chr19	36190226	36192577	chr19	36192053	36192253	2352	1928	131	959.77	30.36	0	0.175004	Ankrd1	0.589111	0.885
chr6	31785416	31786951	chr6	31786014	31786214	1536	699	113	959.76	40.87	0	0.258772	AK080631	0	0
chr7	83921797	83923501	chr7	83922314	83922514	1705	618	117	959.32	60.71	0	0.0526415	Agbl1	0.809859	0.68
chr1	82371190	82373097	chr1	82371999	82372199	1908	910	124	958.77	31.61	0	0.524189	Rhbdd1	0.730991	0
chr2	30296388	30298262	chr2	30297264	30297464	1875	977	126	958.2	47.62	0	0.983724	Ppp2r4	0	0
chr11	52633241	52635012	chr11	52633990	52634190	1772	850	137	958.19	32.59	0	0.270036	Fstl4	0.719932	0
chr10	8679427	8681638	chr10	8679520	8679720	2212	194	128	958.14	31.52	0	0.084409	Sash1	0.636816	0
chr8	92824640	92828027	chr8	92826204	92826404	3388	1665	150	957.88	30.36	0	0.99996	Tox3	0.173014	0
chr10	74142104	74144231	chr10	74142952	74143152	2128	949	126	955.29	47.87	0	0.0179646	Pcdh15	0	0
chr5	151872772	151874760	chr5	151873524	151873724	1989	853	123	954.87	37.36	0	0.446458	Stard13	0	0
chr7	76634288	76636762	chr7	76635920	76636120	2475	1733	133	954.83	47.87	0	0.914093	DQ696815	0.205336	0.915
chr8	31654015	31655650	chr8	31654720	31654920	1636	806	115	954.73	58.38	0	0.38367	Dusp26	0.393272	0.655
chr7	6696523	6698189	chr7	6697280	6697480	1667	858	125	954.28	46.8	0	0.0223421	Usp29	0.472389	0.39
chr7	96603894	96605864	chr7	96605242	96605442	1971	1449	124	954.04	32.73	0	0.234035	AK143758	1	0.65
chr2	16694358	16696588	chr2	16695440	16695640	2231	1183	128	953.69	39.7	0	0.0915431	Plxdc2	0	0
chr2	172758446	172761031	chr2	172759314	172759514	2586	969	135	953.1	40.87	0	0.985737	Bmp7	0.0212766	0
chr2	169824181	169825506	chr2	169824637	169824837	1326	557	107	951.09	40.87	0	0.985667	A630075F10Rik	0.778113	0.175
chr3	131628362	131631143	chr3	131630204	131630404	2782	1943	145	951.05	33.11	0	0.442156	AK076734	0.315354	0.76
chr9	113839052	113840456	chr9	113839746	113839946	1405	795	109	950.6	60.71	0	0.113425	Ubp1	0	0
chr2	21288169	21289820	chr2	21289060	21289260	1652	992	115	950.12	56.04	0	0.584456	Gpr158	0	0
chr16	58348948	58351002	chr16	58349370	58349570	2055	523	124	950.04	40.87	0	0.0674385	AK015492	0.299416	0
chr2	4282666	4284473	chr2	4283196	4283396	1808	631	134	949.71	24.83	0	0.432704	AK045137	0.542335	0
chr2	154279754	154282202	chr2	154280472	154280672	2449	819	132	949.43	51.37	0	0.922684	Cbfa2t2	0.377859	0.805
chr2	155770727	155772175	chr2	155771318	155771518	1449	692	110	949.21	49.04	0	0.878877	Gdf5	0	0
chr6	143385892	143387660	chr6	143386920	143387120	1769	1129	120	949.09	47.41	0	0.99974	D6Ertd474e	0.586538	0.665
chr10	119687673	119689498	chr10	119688437	119688637	1826	865	124	948.69	37.25	0	0.0613152	Llph	0.573151	0
chr5	4833597	4835636	chr5	4834862	4835062	2040	1366	129	948.66	33.11	0	0.954791	Cdk14	0.867582	0
chr14	23395941	23397809	chr14	23396588	23396788	1869	748	125	948.4	40.35	0	0.950738	AK015475	0.463062	0.265
chr15	25913332	25914413	chr15	25913824	25914024	1082	593	100	947.1	51.37	0	0.00654515	Zfp622	0	0
chr2	106489575	106491511	chr2	106490427	106490627	1937	953	121	944.72	52.54	0	0.971797	AK084494	0	0
chr15	56871302	56873106	chr15	56872277	56872477	1805	1076	118	943.83	45.54	0	0.653479	BC026439	0.466741	0.415
chr11	18614450	18616169	chr11	18615151	18615351	1720	802	116	943.06	44.37	0	0.915453	AK018427	0.627109	0
chr18	6957435	6959365	chr18	6958160	6958360	1931	826	140	942.65	34.15	0	0.718444	Mkx	0.415026	0.575
chr13	56701486	56703643	chr13	56702410	56702610	2158	1025	127	942.11	31.61	0	0.173216	AK008432	0	0
chr15	6270103	6272441	chr15	6270654	6270854	2339	652	135	942.02	32.08	0	0.233362	Dab2	0.386228	0.74
chr4	109791687	109793874	chr4	109792195	109792395	2188	609	126	941.06	61.88	0	0.0536361	Elavl4	0	0
chr10	104462239	104464052	chr10	104462984	104463184	1814	846	123	940.47	42.42	0	0.285451	Tmtc2	0.885825	0.825
chr12	34953743	34955790	chr12	34954685	34954885	2048	1043	123	940.22	31.52	0	0.847716	Hdac9	0.636541	0.6
chr3	138949068	138950719	chr3	138949793	138949993	1652	826	120	940.03	46.56	0	0.554999	AB349505	0.872804	0.985
chr1	164116159	164118163	chr1	164117174	164117374	2005	1116	145	939.09	29.22	0	0.931559	Dnm3os	0	0
chr12	10041422	10043062	chr12	10042302	10042502	1641	981	123	938.99	43.94	0	0.992162	Nt5c1b	0.829268	0.835
chr14	67933341	67935372	chr14	67934651	67934851	2032	1411	124	938.66	36.12	0	0.896304	Gm6878	0	0
chr12	39569872	39571222	chr12	39570408	39570608	1351	637	111	938.47	38.28	0	0.880029	Etv1	0.887407	0.495
chr3	80837326	80839476	chr3	80838289	80838489	2151	1064	125	938.38	40.87	0	0.435946	Pdgfc	0.613023	0
chr3	121996817	121998260	chr3	121997385	121997585	1444	669	110	938.24	51.37	0	0.105859	Mir760	0.512127	0.445
chr2	110367771	110369335	chr2	110368225	110368425	1565	555	132	938.08	32.87	0	0.0538208	Slc5a12	0	0
chr12	80508741	80511209	chr12	80509329	80509529	2469	689	133	938.02	48.54	0	0.0640308	Rad51l1	0	0
chr5	19585729	19587468	chr5	19586712	19586912	1740	1084	116	937.56	50.21	0	0.0912456	Magi2	0.569293	0
chr6	100170643	100172253	chr6	100171318	100171518	1611	776	114	937.54	53.71	0	0.337254	Rybp	0.469565	0.29
chr1	100070231	100072268	chr1	100071391	100071591	2038	1261	125	935.61	37.41	0	0.678058	AK007349	0.292587	0
chr7	105826907	105828399	chr7	105827607	105827807	1493	801	110	935.6	43.2	0	0.129526	AK052909	0.707105	0.67
chr18	65586964	65587695	chr18	65587058	65587258	732	195	88	934.03	72.39	0	0.00870345	Malt1	0	0
chr16	77712487	77714146	chr16	77713224	77713424	1660	838	122	933.27	40.11	0	0.362874	Mir125b-2	0.914406	0.67
chr18	60684750	60686876	chr18	60686123	60686323	2127	1474	124	932.67	56.04	0	0.141329	Dctn4	0	0
chr4	29407418	29409338	chr4	29408155	29408355	1921	838	132	932.34	31.93	0	0.979344	Epha7	0	0
chr17	16731397	16732809	chr17	16731982	16732182	1413	686	112	930.12	31.04	0	0.0348725	Zfp960	0.328612	0
chr8	111122136	111123947	chr8	111123011	111123211	1812	976	117	930.1	45.54	0	0.817364	AK080070	0	0
chr11	68451007	68452647	chr11	68451919	68452119	1641	1013	113	928.96	42.03	0	0.449909	Ccdc42	0	0
chr3	99762874	99764587	chr3	99763652	99763852	1714	879	123	928.8	36.29	0	0.996817	Spag17	0.646818	0
chr2	107449697	107450976	chr2	107450100	107450300	1280	504	104	928.08	56.04	0	0.20981	Kcna4	0.94136	0
chr7	90120067	90121887	chr7	90121002	90121202	1821	1036	118	927.73	35.03	0	0.773752	Mex3b	0.826374	0.77
chr1	138994091	138995350	chr1	138994574	138994774	1260	584	116	927.48	77.81	0	0.102854	Nr5a2	0.401906	0.96
chr6	148415429	148417482	chr6	148416348	148416548	2054	1020	122	927.26	39.7	0	0.431365	Tmtc1	0	0
chr16	35681093	35682413	chr16	35681340	35681540	1321	348	105	927.19	43.2	0	0.078602	Dirc2	0.657576	0
chr2	105286191	105288510	chr2	105287572	105287772	2320	1482	129	926.98	40.64	0	0.901154	Rcn1	0	0
chr4	81865236	81867485	chr4	81866124	81866324	2250	989	126	926.79	42.03	0	0.52566	Nfib	0.262339	0
chr16	30189811	30192062	chr16	30191183	30191383	2252	1473	126	926.34	39.7	0	0.112371	Cpn2	0	0
chr2	58563773	58565261	chr2	58564314	58564514	1489	642	109	924.41	51.37	0	0.124564	Upp2	0.513441	0.245
chr3	94818939	94821201	chr3	94819422	94819622	2263	584	126	923.85	52.54	0	0.276271	Zfp687	0	0
chr9	30783450	30785463	chr9	30784315	30784515	2014	966	122	923.71	37.51	0	0.42009	Adamts8	0	0
chr13	51409216	51411007	chr13	51409948	51410148	1792	833	116	923.55	49.04	0	0.315343	S1pr3	0.61809	0.69
chr10	27792805	27794509	chr10	27793526	27793726	1705	822	114	923.17	71.22	0	0.178803	Ptprk	0	0
chr7	17427458	17429164	chr7	17428120	17428320	1707	763	114	922.62	39.7	0	0.213239	Prkd2	0	0
chr17	42712964	42714649	chr17	42713734	42713934	1686	871	125	922.47	35.48	0	0.0090034	Opn5	0	0
chr4	13758286	13761025	chr4	13760104	13760304	2740	1919	135	921.78	33.86	0	0.680975	Runx1t1	0.319825	0
chr16	57365676	57368008	chr16	57366471	57366671	2333	896	137	921.22	35.34	0	0.602105	Filip1l	0.410377	0.99
chr1	188811607	188813233	chr1	188812292	188812492	1627	786	112	920.8	52.54	0	0.976568	D1Pas1	0.650061	0
chr11	17585167	17587347	chr11	17585846	17586046	2181	780	124	920.05	37.36	0	0.683196	Etaa1	0.492202	0
chr11	18433434	18436339	chr11	18434094	18434294	2906	761	143	919.99	38.2	0	0.856491	AK018427	0.506024	0.73
chr10	23430494	23432885	chr10	23431316	23431516	2392	923	146	919.74	24.01	0	0.826384	Rps12	0.38143	0.805
chr6	82936935	82938350	chr6	82937504	82937704	1416	670	108	919.39	54.18	0	0.73919	D6Mm5e	0.739223	0.635
chr18	83288092	83290041	chr18	83289138	83289338	1950	1147	119	918.15	44.37	0	0.0999851	AK007073	0.409954	0
chr2	101431727	101433987	chr2	101432649	101432849	2261	1023	135	917.08	32.47	0	0.797915	B230118H07Rik	0.885398	0.845
chr13	29507064	29509380	chr13	29508330	29508530	2317	1367	128	916.62	34.99	0	0.951364	Cdkal1	1	0.94
chr13	103336080	103337656	chr13	103336876	103337076	1577	897	111	915.9	56.33	0	0.710717	Cd180	0.663706	0.69
chr8	59029700	59031095	chr8	59030306	59030506	1396	707	106	915.68	64.22	0	0.17238	Fbxo8	0	0
chr19	58493614	58495173	chr19	58494174	58494374	1560	661	110	915.67	44.37	0	0.584802	Gfra1	0.717126	0
chr14	22806723	22808803	chr14	22807866	22808066	2081	1244	124	915.33	58.7	0	0.741769	Zfp503	0.502885	0.95
chr11	85427891	85430777	chr11	85429100	85429300	2887	1310	137	914.55	28.02	0	0.783508	AK053124	0.52668	0.29
chr1	45851562	45852363	chr1	45851911	45852111	802	450	89	914.2	59.55	0	0.0137248	Wdr75	0	0
chr3	55553867	55556393	chr3	55554633	55554833	2527	867	134	913.68	43.28	0	0.994725	Mab21l1	0.785036	0.91
chr17	80127476	80129217	chr17	80128207	80128407	1742	832	114	913.13	56.04	0	0.528991	AK006637	0	0
chr15	32299392	32301912	chr15	32299823	32300023	2521	532	130	912.23	29.19	0	0.00338	Snord123	0	0
chr14	23933439	23936386	chr14	23934652	23934852	2948	1314	149	911.46	21.01	0	0.0213016	Gm10248	0	0
chr10	3162397	3164721	chr10	3163773	3163973	2325	1477	126	910.09	56.04	0	0.177498	Cnksr3	0	0
chr5	150058981	150060355	chr5	150059688	150059888	1375	808	105	909.74	71.22	0	0.0337029	AK009869	0	0
chr2	155061420	155062794	chr2	155062124	155062324	1375	805	106	909.74	60.71	0	0.163398	Dynlrb1	0	0
chr9	111173215	111174593	chr9	111174097	111174297	1379	983	105	908.47	67.72	0	0.141992	Mlh1	0	0
chr1	170638093	170640376	chr1	170638718	170638918	2284	726	125	908.01	36.2	0	0.0113824	Pbx1	0	0
chr14	46445016	46447249	chr14	46445889	46446089	2234	974	124	908	44.37	0	0.997034	Ddhd1	0.509628	0.3
chr9	87625751	87626976	chr9	87626040	87626240	1226	390	101	907.83	52.54	0	0.719709	Tbx18	0.701224	0.77
chr4	95350479	95352202	chr4	95351149	95351349	1724	771	119	907.71	35.18	0	0.703484	Fggy	0	0
chr14	68001595	68004342	chr14	68002781	68002981	2748	1287	161	907.48	25.56	0	0.592188	AK015336	0.392064	0.93
chr13	51069819	51071672	chr13	51070769	51070969	1854	1051	116	907.41	49.04	0	0.448784	DQ715521	0	0
chr5	74783491	74785590	chr5	74784265	74784465	2100	875	134	906.34	30.15	0	0.428332	Scfd2	0.56122	0
chr6	125752796	125754322	chr6	125753465	125753665	1527	770	113	906.3	39.32	0	0.966733	Ano2	0.852556	0.59
chr6	15317763	15320858	chr6	15319421	15319621	3096	1759	140	905.96	33.78	0	1.0042	Foxp2	0.725687	0
chr14	29064801	29066801	chr14	29065453	29065653	2001	753	119	905.64	40.87	0	0.965841	Erc2	0.552	0
chr2	114796810	114798670	chr2	114797495	114797695	1861	786	117	905.62	39.7	0	0.723394	Atpbd4	0	0
chr17	28623024	28624005	chr17	28623327	28623527	982	404	94	905.61	56.04	0	0.0557638	Fkbp5	0	0
chr16	90072516	90074530	chr16	90073100	90073300	2015	685	142	905.57	48.21	0	0.73063	Gm10789	0	0
chr3	56274634	56276617	chr3	56275172	56275372	1984	639	120	904.8	31.61	0	0.817697	Nbea	0	0
chr2	170167768	170171413	chr2	170168774	170168974	3646	1107	149	904.66	46.7	0	0.120626	Bcas1	0	0
chr10	67654176	67656831	chr10	67655860	67656060	2656	1785	138	904.51	30.01	0	0.925281	Arid5b	0.721657	0
chr13	78351600	78353769	chr13	78352405	78352605	2170	906	139	903.26	37.25	0	0.985296	AK051417	0.547257	0.04
chr5	110294986	110296447	chr5	110295590	110295790	1462	705	111	902.37	55.87	0	0.0625824	Gm10416	0	0
chr3	55618832	55621722	chr3	55620890	55621090	2891	2159	138	902.31	37.02	0	0.170136	4933417G07Rik	0	0
chr2	63934001	63936258	chr2	63934912	63935112	2258	1012	138	902.31	28.04	0	0.958555	Fign	0	0
chr6	149513662	149515312	chr6	149514418	149514618	1651	857	111	902.02	50.21	0	0.165671	Bicd1	0	0
chr1	17439788	17441803	chr1	17440658	17440858	2016	971	122	901.69	32.65	0	0.307038	Pi15	0.787593	0.69
chr6	101504132	101505873	chr6	101504628	101504828	1742	597	113	901.25	40.87	0	0.43205	Pdzrn3	0	0
chr6	52113108	52115474	chr6	52114817	52115017	2367	1810	126	900.99	42.03	0	0.95863	Hoxa2	0.708368	0.855
chr8	53474262	53475762	chr8	53474969	53475169	1501	808	118	900.2	39.02	0	0.410431	AK028033	1	0
chr8	74473758	74475549	chr8	74474656	74474856	1792	999	114	899.92	51.37	0	0.143239	Zfp961	0	0
chr3	97738207	97739913	chr3	97738922	97739122	1707	816	113	898.72	53.71	0	0.173844	Gm5544	0	0
chr14	22970983	22973862	chr14	22971611	22971811	2880	729	136	897.02	29.89	0	1.00471	1700112E06Rik	0	0
chr2	115291395	115295121	chr2	115292047	115292247	3727	753	157	896.67	25.87	0	0.288625	3110099E03Rik	0.254697	0
chr13	78740807	78743041	chr13	78741364	78741564	2235	658	123	896.61	43.2	0	0.99962	AK051417	0	0
chr14	52863488	52865072	chr14	52864133	52864333	1585	746	109	896.33	66.55	0	0.763309	Chd8	0	0
chr7	95468460	95469920	chr7	95469239	95469439	1461	880	106	895.72	51.37	0	0.151879	Ctsc	0	0
chr12	100836900	100838662	chr12	100837831	100838031	1763	1032	113	895.7	42.03	0	0.95757	AK131831	0.439274	0.785
chr7	88797511	88800006	chr7	88799070	88799270	2496	1660	128	895.7	35.03	0	0.551438	Homer2	0.257715	0
chr1	34838921	34841549	chr1	34840800	34841000	2629	1980	145	895.11	28.38	0	0.0912403	mKIAA1112	0	0
chr7	48754090	48755471	chr7	48754719	48754919	1382	730	104	894.99	59.55	0	0.102356	AW146154	0	0
chr9	41757792	41762341	chr9	41758560	41758760	4550	869	161	894.89	29.19	0	0.532927	AK169831	0.232359	0
chr9	83939436	83941335	chr9	83940413	83940613	1900	1078	128	894.61	27.49	0	0.32669	Bckdhb	0.820958	0.105
chr13	26171040	26173647	chr13	26172411	26172611	2608	1472	130	894.53	45.54	0	0.34732	AK132076	0.444189	0.61
chr15	27717570	27719292	chr15	27718232	27718432	1723	763	112	894.44	57.21	0	0.274289	Trio	0	0
chr5	132636772	132638905	chr5	132637273	132637473	2134	602	130	894.39	34.38	0	0.751514	AK140583	0	0
chr4	91042559	91044154	chr4	91043205	91043405	1596	747	109	893.23	60.71	0	0.762901	Elavl2	0	0
chr6	114674646	114677597	chr6	114676617	114676817	2952	2072	136	892.02	42.03	0	0.799609	Atg7	0	0
chr5	75089727	75091699	chr5	75090506	75090706	1973	880	126	891.45	35.34	0	0.167402	AK040684	0.577079	0
chr13	26024165	26026635	chr13	26024839	26025039	2471	775	145	891.11	34.77	0	0.600958	AK132076	0	0
chr13	30575800	30577404	chr13	30576678	30576878	1605	979	110	890.71	45.54	0	0.115839	Uqcrfs1	0.554863	0
chr17	24232428	24234592	chr17	24232841	24233041	2165	514	121	889.96	42.03	0	0.0016	Pdpk1	0	0
chr2	133108207	133110907	chr2	133108965	133109165	2701	859	146	889.58	22.17	0	0.0279979	AK040035	0.49037	0.44
chr7	139037258	139038867	chr7	139037904	139038104	1610	747	109	889.32	45.54	0	0.980198	AB033524	0.443132	0.95
chr15	4176987	4178961	chr15	4178050	4178250	1975	1164	117	888.96	31.52	0	0.0120871	Oxct1	0	0
chr11	50923654	50925679	chr11	50924246	50924446	2026	693	134	888.64	27.32	0	0.686829	Zfp354a	0.710124	0
chr13	32304583	32306422	chr13	32306007	32306207	1840	1525	114	887.6	30.36	0	0.506853	Gmds	0.680261	0
chr9	26595829	26597454	chr9	26596394	26596594	1626	666	145	886.02	28.61	0	0.23568	Glb1l2	0	0
chr11	60988415	60989746	chr11	60988749	60988949	1332	435	102	885.61	57.21	0	0.231233	Usp22	0	0
chr16	30067547	30070201	chr16	30068449	30068649	2655	1003	130	885.24	44.37	0	0.985936	Hes1	0.425019	0
chr6	7422590	7424849	chr6	7423934	7424134	2260	1445	128	884.66	32.08	0	0.409325	Tac1	0.551571	0.805
chr6	30566220	30569044	chr6	30568135	30568335	2825	2016	133	884.31	24.52	0	0.401107	Cpa5	0	0
chr13	78583534	78586360	chr13	78584193	78584393	2827	760	133	883.93	33.86	0	0.914203	AK051417	0.636943	0.825
chr5	102885835	102888179	chr5	102886946	102887146	2345	1212	124	883.72	30.36	0	0.414819	Arhgap24	0.523038	0.005
chr10	74428868	74429941	chr10	74429439	74429639	1074	672	95	883.55	53.71	0	0.0068623	Gnaz	0	0
chr7	105868437	105870845	chr7	105869982	105870182	2409	1646	131	883.54	34.15	0	0.0366997	AK170353	0.749169	0.6
chr10	104456016	104458621	chr10	104457586	104457786	2606	1671	155	883.52	24.83	0	0.592696	Tmtc2	0.415355	0.635
chr3	79163420	79165467	chr3	79164569	79164769	2048	1250	118	883.04	44.37	0	0.625352	LOC100233207	0.811431	0
chr1	16219176	16220805	chr1	16219827	16220027	1630	752	126	883.01	38.8	0	0.996636	Stau2	0	0
chr11	24999931	25000644	chr11	25000079	25000279	714	249	92	881.82	56.76	0	0.0178831	AK016948	0.604488	0.99
chr13	60093576	60095439	chr13	60094545	60094745	1864	1070	114	881.57	36.2	0	0.772195	Zcchc6	0.535158	0
chr17	62846938	62849094	chr17	62847895	62848095	2157	1058	140	881.15	33.37	0	0.338708	Efna5	0	0
chr9	72191232	72193005	chr9	72191868	72192068	1774	737	112	881.06	50.21	0	0.0586454	Zfp280d	0	0
chr13	56212262	56214776	chr13	56212635	56212835	2515	474	127	881.02	40.87	0	0.76831	H2afy	0	0
chr1	68833630	68835216	chr1	68834396	68834596	1587	867	108	880.44	42.89	0	0.465079	Erbb4	0	0
chr5	74843284	74845155	chr5	74844034	74844234	1872	851	119	879.45	32.08	0	0.0994907	Scfd2	0.878674	0.9
chr14	9793202	9795052	chr14	9794376	9794576	1851	1275	122	879.4	34.38	0	0.349734	AK015458	0	0
chr11	24955232	24958197	chr11	24957194	24957394	2966	2063	135	879.13	38.53	0	0.959636	AK016948	0	0
chr18	52683350	52685239	chr18	52684334	52684534	1890	1085	118	878.21	34.13	0	0.00649025	AK084265	0.729486	0
chr4	89058941	89060658	chr4	89059733	89059933	1718	893	128	877.75	39.58	0	0.0961224	Cdkn2b	0	0
chr1	20124688	20126521	chr1	20125450	20125650	1834	863	113	877.46	49.04	0	0.978223	Pkhd1	0.490998	0.235
chr18	44958126	44959738	chr18	44958783	44958983	1613	758	119	876.93	39.91	0	0.0362144	Mcc	0	0
chr7	77933647	77935655	chr7	77934666	77934866	2009	1120	118	876.06	32.73	0	0.845473	AK143760	0	0
chr2	178692855	178694762	chr2	178693741	178693941	1908	987	133	875.81	34.92	0	0.503615	AK019836	0.556371	0.92
chr9	41626943	41628637	chr9	41627729	41627929	1695	887	111	874.67	46.28	0	0.208093	AK132154	0.834711	0.775
chr17	32116180	32117898	chr17	32116899	32117099	1719	820	115	874.53	40.35	0	0.394754	Hsf2bp	0	0
chr5	68138189	68139907	chr5	68138973	68139173	1719	885	116	874.53	40.35	0	0.627609	AK035785	0	0
chr14	101986382	101988135	chr14	101987087	101987287	1754	806	111	874.48	51.37	0	0.0642469	Tbc1d4	0.467199	0.9
chr12	9134307	9136285	chr12	9135134	9135334	1979	928	128	873.7	38.14	0	0.965958	Ttc32	0.467644	0.04
chr2	173874393	173877112	chr2	173875578	173875778	2720	1286	130	872.68	29.19	0	0.190069	Stx16	0	0
chr2	53217837	53219125	chr2	53218408	53218608	1289	672	101	872.63	44.02	0	0.033799	Arl6ip6	0.600932	0
chr12	27799618	27801283	chr12	27800427	27800627	1666	910	120	872.47	36.36	0	0.29939	AK163447	0	0
chr14	17197256	17197937	chr14	17197523	17197723	682	368	82	872.15	66.55	0	0.611216	Top2b	0	0
chr9	32959122	32960766	chr9	32959808	32960008	1645	787	113	871.9	37.25	0	0.515649	AK039836	0.692822	0.235
chr18	90748459	90749754	chr18	90748979	90749179	1296	621	100	871.87	52.54	0	0.0243477	BC062254	0	0
chr13	70917252	70919148	chr13	70918197	70918397	1897	1046	129	870.61	37.25	0	0.39835	AK039809	0	0
chr10	79896355	79897560	chr10	79896616	79896816	1206	362	98	870.48	54.14	0	0.0599734	Tcf3	0.487137	0.24
chr4	104877072	104880672	chr4	104878218	104878418	3601	1247	151	870	26.9	0	0.746724	Ppap2b	0.465833	0.675
chr4	84012552	84014277	chr4	84012943	84013143	1726	492	110	869.98	31.52	0	0.797622	Bnc2	0	0
chr15	92246431	92248202	chr15	92247145	92247345	1772	815	111	869.85	40.87	0	0.267802	Pdzrn4	0	0
chr13	39503186	39504676	chr13	39503809	39504009	1491	724	109	869.62	40.35	0	0.45427	AK029768	0.364429	0
chr11	22186982	22188131	chr11	22187212	22187412	1150	331	96	869.39	58.38	0	0.279537	Ehbp1	0	0
chr15	32077778	32080036	chr15	32078753	32078953	2259	1076	121	869.17	30.36	0	0.01935	Tas2r119	0	0
chr3	51079237	51080426	chr3	51080071	51080271	1190	935	97	868.56	63.05	0	0.876405	AK017883	0	0
chr19	56096262	56097816	chr19	56096873	56097073	1555	712	106	868.48	37.36	0	0.604734	AK052788	0.685328	0
chr6	8032785	8034478	chr6	8033589	8033789	1694	905	109	866.57	42.03	0	0.538569	Col28a1	0	0
chr2	80249089	80251159	chr2	80250281	80250481	2071	1293	117	866.41	33.86	0	0.174358	Frzb	0.771498	0
chr8	71732123	71733773	chr8	71732754	71732954	1651	732	108	866.14	54.88	0	0.113337	Zfp930	0	0
chr5	74525076	74526893	chr5	74525654	74525854	1818	679	113	865.92	38.38	0	0.110906	2700023E23Rik	0	0
chr15	27707092	27710054	chr15	27708194	27708394	2963	1203	140	864.71	28.97	0	0.089427	Trio	0	0
chr12	82209021	82210505	chr12	82209882	82210082	1485	962	104	864.11	35.03	0	0.355663	Mir3067	0	0
chr11	100258977	100260077	chr11	100259183	100259383	1101	307	95	863.94	53.54	0	0.622361	Jup	0	0
chr15	37718060	37721284	chr15	37720004	37720204	3225	2045	163	863.93	24.83	0	0.105214	Ncald	0.245968	0
chr18	49447773	49449906	chr18	49448524	49448724	2134	852	127	862.41	39.16	0	0.522875	Pol	0.72902	0.68
chr9	49401618	49403563	chr9	49402157	49402357	1946	640	114	861.58	53.71	0	0.902025	Gm11149	0.584576	0.88
chr2	136780878	136783072	chr2	136782026	136782226	2195	1249	119	860.99	38.53	0	0.0102627	2210009G21Rik	0.298541	0
chr6	136755951	136756912	chr6	136756493	136756693	962	643	90	859.48	68.89	0	0.140828	H2afj	0	0
chr13	91510277	91511820	chr13	91510863	91511063	1544	687	105	859.48	54.88	0	0.952077	AK043659	0	0
chr8	124966871	124969124	chr8	124968475	124968675	2254	1705	120	859.24	45.54	0	0.0709929	9330133O14Rik	0	0
chr14	76968657	76970245	chr14	76969322	76969522	1589	766	106	859.05	53.71	0	0.295296	Serp2	0.479849	0
chr8	36636252	36637977	chr8	36637041	36637241	1726	890	109	858.22	43.2	0	0.354156	AK040224	0	0
chr7	143054529	143056538	chr7	143055317	143055517	2010	889	115	857.9	38.53	0	0.523668	AK031861	0.383275	0
chr13	51086604	51088281	chr13	51087479	51087679	1678	976	125	857.63	31.82	0	0.423167	DQ715521	0.599881	0.175
chr3	30118069	30120926	chr3	30119734	30119934	2858	1766	131	857.4	36.2	0	0.737337	Mecom	0.419671	0
chr9	16106244	16107858	chr9	16106998	16107198	1615	855	111	857.13	36.21	0	0.616271	Fat3	0.877323	0.91
chr6	65934792	65937405	chr6	65935492	65935692	2614	801	156	856.68	30.35	0	0.0167125	4930544G11Rik	0.365863	0.01
chr13	114404239	114406408	chr13	114405136	114405336	2170	998	118	855.38	32.69	0	0.0313239	Snx18	0	0
chr1	158708671	158713353	chr1	158711431	158711631	4683	2861	168	854.56	17.59	0	0.532631	Ralgps2	0.242418	0
chr12	12587383	12589358	chr12	12588536	12588736	1976	1254	114	854.49	42.03	0	0.915712	Fam49a	0	0
chr3	30499883	30501810	chr3	30501014	30501214	1928	1232	113	854.45	49.04	0	0.0666249	Mynn	0.590036	0.625
chr14	23682685	23684521	chr14	23683241	23683441	1837	657	111	853.52	38.53	0	0.775383	Gm10248	0.386166	0.665
chr1	152660865	152662845	chr1	152661585	152661785	1981	821	114	853.32	42.03	0	0.317576	AK143102	0	0
chr1	136408000	136409933	chr1	136408915	136409115	1934	1016	113	853.02	42.03	0	0.246497	Rabif	0.677186	0.22
chr8	72273649	72274771	chr8	72273825	72274025	1123	277	99	852.84	38.84	0	0.160553	Zfp866	0	0
chr4	13693895	13695402	chr4	13694453	13694653	1508	659	108	852.76	40.35	0	0.939454	Runx1t1	0.54081	0
chr3	149150418	149152707	chr3	149151195	149151395	2290	878	120	851.57	36.2	0	0.673701	BC075654	0	0
chr10	98821755	98823120	chr10	98822403	98822603	1366	749	110	851.53	47.01	0	0.707898	AK083606	1	0.625
chr7	89156228	89158344	chr7	89157604	89157804	2117	1477	118	851.06	42.89	0	0.687062	Bnc1	0.297732	0
chr2	154428619	154430372	chr2	154429455	154429655	1754	937	109	851.04	61.88	0	0.0938871	Pxmp4	0.490588	0
chr9	62456214	62456962	chr9	62456326	62456526	749	213	94	850.96	68.97	0	0.0366315	Itga11	0.685829	0.95
chr17	26639314	26641506	chr17	26639959	26640159	2193	746	118	850.36	52.54	0	0.693138	Dusp1	0	0
chr11	5144132	5145585	chr11	5144517	5144717	1454	486	102	848.66	36.2	0	0.569364	kremen	0.34618	0.065
chr13	116448129	116449846	chr13	116448989	116449189	1718	961	116	848.6	30.56	0	0.597454	Itga1	0.422248	0
chr2	35192355	35194309	chr2	35193455	35193655	1955	1201	113	848.06	46.7	0	0.00803775	Stom	0	0
chr6	51068312	51070266	chr6	51069382	51069582	1955	1171	113	848.06	35.03	0	0.148145	Mir148a	0.306039	0
chr18	14052910	14056424	chr18	14055188	14055388	3515	2379	143	847.68	38.38	0	1.00498	Zfp521	0.317018	0.78
chr11	23961864	23964173	chr11	23962660	23962860	2310	897	120	847.37	37.36	0	1.00367	Bcl11a	0	0
chr3	55339315	55341647	chr3	55340547	55340747	2333	1333	126	847.23	30.01	0	0.692993	Dclk1	0	0
chr12	94580954	94582262	chr12	94581438	94581638	1309	585	108	847.18	38.14	0	0.822694	Sel1l	1	0.54
chr2	128538480	128540327	chr2	128539549	128539749	1848	1170	119	847.17	38.2	0	0.214339	Mertk	0	0
chr1	163973472	163975861	chr1	163974515	163974715	2390	1144	126	847.16	45.57	0	0.624621	AK013293	0.200921	0
chr9	97726294	97727548	chr9	97726695	97726895	1255	502	97	847.12	45.54	0	0.353948	AK014999	0	0
chr12	72411341	72413500	chr12	72412639	72412839	2160	1399	117	846.49	37.36	0	0.739662	Dact1	0.663733	0
chr1	170175375	170178468	chr1	170177078	170177278	3094	1804	134	846.42	36.2	0	0.974117	BC039791	0.248626	0
chr6	115812016	115814178	chr6	115813020	115813220	2163	1105	117	845.83	39.7	0	0.567695	Ift122	0.442646	0.95
chr5	118084878	118086619	chr5	118085835	118086035	1742	1058	113	845.56	42.42	0	0.1138	Ksr2	0	0
chr15	101757879	101759429	chr15	101758610	101758810	1551	832	104	845.5	44.37	0	0.0491813	Krt79	0	0
chr12	86620490	86621954	chr12	86621321	86621521	1465	932	102	845.49	46.7	0	0.103848	Acyp1	0	0
chr4	105321011	105322616	chr4	105321817	105322017	1606	907	116	845.46	37.25	0	0.756683	Ppap2b	0.957632	0.71
chr10	68715581	68717137	chr10	68716055	68716255	1557	575	104	843.85	63.05	0	0.113597	Rhobtb1	0	0
chr2	46524746	46526259	chr2	46525367	46525567	1514	722	103	843.73	38.53	0	1.00172	AK006114	0	0
chr14	118225224	118226565	chr14	118225617	118225817	1342	494	103	843.64	43.46	0	0.754729	Gpc6	0.520507	0
chr1	152670711	152672376	chr1	152671522	152671722	1666	912	129	843.64	34.49	0	0.691876	AK143102	0	0
chr4	10075065	10076600	chr4	10075641	10075841	1536	677	111	843.61	39.16	0	0.132052	4930448K20Rik	0	0
chr6	95599629	95602509	chr6	95600050	95600250	2881	522	130	842.93	33.86	0	0.031188	Suclg2	0.172569	0
chr8	38014639	38016970	chr8	38015321	38015521	2332	783	120	842.8	30.36	0	0.845863	Dlc1	0.327327	0
chr13	53956975	53958449	chr13	53957638	53957838	1475	764	102	842.63	50.21	0	0.0288502	AK039269	0.630936	0
chr4	154145121	154146553	chr4	154145695	154145895	1433	675	101	842.53	58.38	0	0.920974	Ttc34	0.268156	0.81
chr10	25362751	25364518	chr10	25363365	25363565	1768	715	129	842.48	32.14	0	0.214769	2010003K15Rik	0	0
chr10	126506557	126508376	chr10	126507346	126507546	1820	890	111	842.44	56.44	0	0.440483	Tspan31	0	0
chr3	143262865	143264333	chr3	143263365	143263565	1469	601	103	842.19	42.89	0	0.55426	AK043613	0	0
chr10	18535277	18537363	chr10	18536454	18536654	2087	1278	124	841.76	46.8	0	0.100468	DQ556759	0	0
chr10	67927437	67929521	chr10	67928667	67928867	2085	1331	115	840.82	37.36	0	0.241116	1700040L02Rik	0.578695	0.23
chr11	75299764	75300922	chr11	75299994	75300194	1159	331	94	840.49	49.04	0	0.0540971	Prpf8	0	0
chr4	72701773	72704277	chr4	72702696	72702896	2505	1024	123	840.17	54.88	0	0.495595	Aldoart1	0.303514	0.795
chr10	56757278	56761030	chr10	56758810	56759010	3753	1633	146	839.57	24.83	0	0.0179643	Hsf2	0.308102	0
chr14	10559109	10561036	chr14	10559757	10559957	1928	749	113	838.93	37.25	0	0.0168034	Gm3833	0.824598	0.98
chr2	171559524	171561470	chr2	171560272	171560472	1947	849	112	838.58	33.86	0	0.182578	AK133337	0.653135	0.815
chr10	56765351	56768240	chr10	56765831	56766031	2890	581	136	838.47	23.8	0	0.636455	Hsf2	0.85739	0.9
chr10	36754580	36756027	chr10	36755160	36755360	1448	681	101	838.19	43.2	0	0.346476	Hdac2	0.811334	0.445
chr1	194625190	194627189	chr1	194626032	194626232	2000	943	113	837.62	43.2	0	0.815811	Hhat	0.77989	0.945
chr8	107114483	107115849	chr8	107115207	107115407	1367	825	100	837.41	56.04	0	0.138941	Pdp2	0	0
chr2	36003716	36005766	chr2	36004285	36004485	2051	670	115	837.27	28.02	0	0.31647	Rbm18	0	0
chr17	25220028	25221274	chr17	25220464	25220664	1247	537	96	837.06	47.87	0	0.2743	Tmem204	0	0
chr13	56735053	56737106	chr13	56735715	56735915	2054	763	114	836.6	39.7	0	0.139458	Tgfbi	0	0
chr3	40283194	40285455	chr3	40283932	40284132	2262	839	138	835.27	20.95	0	0.679232	Intu	0.723574	0.45
chr15	55212043	55214056	chr15	55213150	55213350	2014	1208	113	834.43	40.87	0	0.041522	Col14a1	0.512668	0.66
chrX	6656637	6658087	chrX	6657147	6657347	1451	611	106	834.18	37.25	0	0.581067	Akap4	0	0
chr15	25532131	25534079	chr15	25533187	25533387	1949	1157	113	833.97	47.41	0	0.173585	Myo10	0.936858	0
chr8	7011657	7013374	chr8	7012373	7012573	1718	817	108	833.62	46.28	0	0.688966	AK082314	0.984275	0.81
chr2	177574764	177576104	chr2	177575016	177575216	1341	353	98	832.86	67.72	0		OTTMUSG00000016325	0	0
chr4	85248721	85250181	chr4	85249311	85249511	1461	691	111	832.76	38.14	0	0.829134	AK044374	0	0
chr3	141212016	141213775	chr3	141212790	141212990	1760	875	110	831.46	53.54	0	0.6677	Unc5c	0	0
chr11	64791590	64793010	chr11	64792212	64792412	1421	723	100	831.25	59.18	0	0.0734638	Elac2	0.633803	0.215
chr3	52505291	52507164	chr3	52505980	52506180	1874	790	121	830.7	34.9	0	0.999413	AK040707	0.476241	0.99
chr4	143001867	143003259	chr4	143002495	143002695	1393	729	99	829.71	63.05	0	0.213836	Pramef8	0	0
chr2	34446784	34449075	chr2	34447255	34447455	2292	572	118	829.36	31.52	0	0.905548	Mapkap1	0.275426	0.05
chr6	134459145	134462165	chr6	134459964	134460164	3021	920	131	828.61	30.36	0	0.428462	Lrp6	0.346689	0.785
chr2	51074665	51076542	chr2	51075384	51075584	1878	820	119	828.11	39.17	0	0.54252	AK042686	0.509323	0.93
chr10	23281513	23283362	chr10	23282253	23282453	1850	841	109	827.36	44.37	0	1.00204	AK019688	0.543537	0.56
chr12	8647161	8648780	chr12	8648069	8648269	1620	1009	104	826.92	45.54	0		Pum2	0	0
chr11	64400498	64402940	chr11	64401850	64402050	2443	1453	145	826.73	34.33	0	0.941327	Hs3st3a1	0.346437	0.28
chr9	49767364	49768987	chr9	49768250	49768450	1624	987	104	825.87	49.04	0	0.0252886	AK044673	0	0
chr13	71827198	71829153	chr13	71828079	71828279	1956	982	111	825.18	39.7	0	0.874834	AK007185	0.625064	0.095
chr14	104736014	104736705	chr14	104736110	104736310	692	197	82	825.17	81.74	0		AK084042	0.542692	0.975
chr13	114793619	114795266	chr13	114794430	114794630	1648	912	109	825.05	46.56	0	0.998655	Arl15	0.478446	0.875
chr7	52878676	52879286	chr7	52878989	52879189	611	414	77	824.87	84.66	0	0.0048523	Izumo1	0.978688	0.995
chr7	76311560	76313055	chr7	76312322	76312522	1496	863	101	824.63	42.03	0	0.705319	Arrdc4	0.483612	0.765
chr8	48617925	48619600	chr8	48618810	48619010	1676	986	106	824.15	67.72	0	0.139109	Rwdd4a	0	0
chr18	54333891	54335654	chr18	54334661	54334861	1764	871	115	823.8	28.57	0	0.575943	Csnk1g3	0	0
chr17	86757229	86758819	chr17	86757898	86758098	1591	770	104	822.74	46.7	0	0.0441532	Prkce	0	0
chr5	45076775	45078503	chr5	45077448	45077648	1729	774	106	822.39	42.03	0	0.0953608	AK090251	0	0
chr4	5918534	5920440	chr4	5919629	5919829	1907	1196	111	820.89	30.44	0	0.0107256	Fam110b	0.610178	0
chr4	138814861	138816286	chr4	138815405	138815605	1426	645	99	820.15	46.7	0	0.986246	Capzb	0	0
chr4	12726070	12727811	chr4	12726750	12726950	1742	781	107	819.99	48.98	0	0.341642	Gm11818	0.49282	0.99
chr4	131089840	131091387	chr4	131090117	131090317	1548	378	115	819.39	37.25	0	0.34006	Ptpru	0	0
chr2	64009393	64011734	chr2	64010768	64010968	2342	1476	118	819.13	32.69	0	0.977908	Fign	0.758223	0.94
chr4	14116745	14118528	chr4	14117469	14117669	1784	825	130	818.75	31.73	0	0.683706	AK144882	1	0.93
chr7	122644442	122645907	chr7	122645012	122645212	1466	671	108	818.38	44.89	0	1.0048	Sox6	1	0.915
chr10	57315998	57317759	chr10	57316939	57317139	1762	1042	111	817.82	42.42	0	0.186441	Pkib	0	0
chr1	115935262	115937117	chr1	115935977	115936177	1856	816	126	817.66	28.71	0	0.0225328	AK043174	0.810243	0.8
chr4	95319877	95321821	chr4	95320680	95320880	1945	904	110	816.43	46.7	0	0.179334	Fggy	0	0
chr17	70910240	70911810	chr17	70911104	70911304	1571	965	103	816.19	42.03	0	0.795572	Dlgap1	0	0
chr4	57751069	57752551	chr4	57751865	57752065	1483	897	101	816.19	39.7	0	0.234377	Akap2	0.538462	0.155
chr2	115550681	115553272	chr2	115551408	115551608	2592	828	128	814.78	26.9	0	0.999932	BC052040	0.485141	0.525
chr8	45793995	45795859	chr8	45794730	45794930	1865	836	113	814.33	35.18	0	0.84919	Fat1	0.719957	0.415
chr6	16282760	16284617	chr6	16283758	16283958	1858	1099	108	814.03	31.52	0	1.00107	Tcfec	0.518578	0.945
chr12	107149272	107150897	chr12	107150073	107150273	1626	902	103	813.56	38.53	0	0.800198	AK043332	0.506462	0.345
chr10	129978445	129980150	chr10	129979257	129979457	1706	913	107	813.39	52.74	0	0.0445472	Vmn2r87	0	0
chr9	107883182	107886018	chr9	107884000	107884200	2837	919	128	813.11	40.64	0	0.502172	Cdh29	0	0
chr19	55220454	55221948	chr19	55221089	55221289	1495	736	100	812.88	50.21	0	0.265306	Tectb	0	0
chr7	120993220	120994987	chr7	120994168	120994368	1768	1049	106	812.75	42.03	0	0.778028	Spon1	0.506508	0.885
chr18	25573055	25573435	chr18	25573144	25573344	381	190	64	812.33	74.73	0		AW554918	0.997368	1
chr12	99344904	99347361	chr12	99346437	99346637	2458	1634	129	811.2	35.34	0	0.160494	Galc	0	0
chr2	59437545	59439463	chr2	59438591	59438791	1919	1147	109	811.13	39.7	0	0.139401	Tanc1	0.67414	0.84
chr12	34652236	34653447	chr12	34652915	34653115	1212	780	93	810.39	51.37	0	0.470818	Twist1	0.78365	0.71
chr8	85466555	85468286	chr8	85467136	85467336	1732	682	105	810.05	35.03	0	0.351858	Rnf150	0.717504	0
chr11	24962672	24964595	chr11	24963215	24963415	1924	644	109	809.98	38.53	0	0.745248	AK016948	0.692148	0
chr10	68051807	68053401	chr10	68052332	68052532	1595	626	102	809.85	46.7	0	0.275882	1700040L02Rik	0.659347	0.255
chr2	144501947	144503445	chr2	144502647	144502847	1499	801	102	809.77	40.64	0	0.223293	Dtd1	0.539386	0
chr10	59079316	59080529	chr10	59079489	59079689	1214	274	93	809.75	52.54	0	0.435873	Ccdc109a	0	0
chr2	34210244	34213317	chr2	34211277	34211477	3074	1134	130	809.6	28.02	0	0.998474	Pbx3	0.475106	0.75
chr13	32609439	32611318	chr13	32610333	32610533	1880	995	108	808.86	36.2	0	0.64475	Gmds	0.51091	0.47
chr18	9792373	9793788	chr18	9792944	9793144	1416	672	114	808.74	41.13	0	0.676826	Colec12	0.975972	0.79
chr2	114866962	114869248	chr2	114868412	114868612	2287	1551	116	808.74	35.03	0	0.38783	AK019710	0.587489	0.19
chr11	60541112	60542622	chr11	60541720	60541920	1511	709	100	808.51	53.71	0	0.159585	Smcr7	0	0
chr11	109763318	109765104	chr11	109764341	109764541	1787	1124	106	808.13	42.03	0	0.033131	Abca8b	0.339306	0.95
chr1	59572017	59574389	chr1	59573191	59573391	2373	1275	123	807.45	27.94	0	0.839373	Gm973	0	0
chr15	42659821	42661428	chr15	42660527	42660727	1608	807	102	806.46	39.7	0	0.398938	AK138307	0.482887	0.37
chr12	74467727	74469670	chr12	74468746	74468946	1944	1120	109	805.41	45.54	0	0.972886	AK085818	0.470407	0.76
chr17	37165192	37166380	chr17	37165836	37166036	1189	745	92	805.12	42.03	0	0.0202464	Mog	0	0
chr19	24919031	24921068	chr19	24919534	24919734	2038	604	115	804.09	39.01	0	0.132927	Pgm5	0.602356	0.065
chr13	60108361	60110099	chr13	60108956	60109156	1739	696	115	804.09	35.09	0	0.505673	Gas1	0.875144	0.225
chr7	90591262	90594811	chr7	90592300	90592500	3550	1139	135	802.88	26.85	0	0.649284	Tmc3	0.238659	0
chrX	36063695	36065700	chrX	36064634	36064834	2006	1040	110	802.67	37.36	0	0.762954	6030498E09Rik	0.851372	0
chr2	5037274	5038989	chr2	5037861	5038061	1716	688	104	802.43	30.36	0	0.0196545	Ccdc3	0	0
chr4	63789590	63791083	chr4	63790324	63790524	1494	835	99	801.17	53.71	0	0.182115	Tnc	0.41929	0.565
chr14	23755377	23756827	chr14	23755913	23756113	1451	637	98	800.99	53.71	0	0.842166	Gm10248	0	0
chr17	84909629	84911305	chr17	84910915	84911115	1677	1387	103	800.55	66.55	0	0.0836505	Plekhh2	0	0
chr4	81710574	81712426	chr4	81711563	81711763	1853	1090	108	800.39	41.76	0	0.62082	Nfib	0.563715	0
chr12	95392528	95394447	chr12	95393354	95393554	1920	927	108	799.64	35.03	0	0.742205	Flrt2	0	0
chr12	5094343	5095843	chr12	5094934	5095134	1501	692	99	799.27	47.87	0	0.740935	Klhl29	0.76	0.165
chr10	79316406	79317781	chr10	79317040	79317240	1376	735	96	797.96	60.71	0	0.19242	Ptbp1	0	0
chr15	3337889	3339720	chr15	3338571	3338771	1832	783	106	797.4	37.36	0	0.368631	Ghr	0	0
chr5	102684950	102686499	chr5	102685729	102685929	1550	880	108	797.39	34.64	0	0.08375	Wdfy3	0	0
chr1	163913707	163915539	chr1	163914393	163914593	1833	787	106	797.17	43.2	0	0.760124	Dnm3	0.278384	0.48
chr3	135670018	135671708	chr3	135670977	135671177	1691	1060	103	797.05	37.36	0	0.0344642	Bank1	0.853254	0.255
chr3	18523525	18526496	chr3	18525627	18525827	2972	2203	127	796.63	37.36	0	0.972095	AK076665	0	0
chr1	165460562	165462163	chr1	165461324	165461524	1602	863	101	796.25	44.37	0	0.417323	Gorab	0	0
chr8	41867894	41869543	chr8	41868924	41869124	1650	1131	102	795.7	43.2	0		4930529F22Rik	0.82171	0.97
chr6	98063852	98065070	chr6	98064361	98064561	1219	610	92	795.61	47.87	0	0.0331087	Mitf	0.861248	0.14
chr7	56043513	56045304	chr7	56043954	56044154	1792	542	105	795.48	46.7	0	0.00595453	Zdhhc13	0	0
chr6	5030517	5032870	chr6	5031227	5031427	2354	811	116	795.3	52.54	0	0.126957	Ppp1r9a	0.668083	0
chr17	25022682	25024067	chr17	25023265	25023465	1386	684	96	795.1	63.05	0	0.0518231	Nubp2	0	0
chr11	32830934	32832729	chr11	32831704	32831904	1796	871	113	795.05	33.43	0	0.236926	1700008A04Rik	0.73649	0.43
chr2	157104032	157105027	chr2	157104475	157104675	996	544	86	793.5	60.71	0	0.144426	Rpn2	0	0
chr4	82154752	82158761	chr4	82155122	82155322	4010	471	143	793.33	28.02	0	0.503622	Nfib	0.306061	0
chr1	187996934	187998368	chr1	187997728	187997928	1435	895	104	793.09	38.2	0	0.236711	Lyplal1	0	0
chr7	49947576	49948803	chr7	49948114	49948314	1228	639	92	792.8	43.2	0	0.0503701	Gm5595	0	0
chr18	78433474	78436028	chr18	78434610	78434810	2555	1237	120	791.53	28.74	0	0.894146	Slc14a2	0.352388	0
chr12	28631118	28633192	chr12	28632135	28632335	2075	1118	119	791.46	30.54	0	0.632885	Dcdc2c	0.833173	0
chr10	96775113	96778359	chr10	96776400	96776600	3247	1388	131	791.42	31.52	0	0.601836	Dcn	0.276648	0.065
chr3	128915863	128917393	chr3	128916573	128916773	1531	811	99	791.23	58.38	0	0.220638	Pitx2	0	0
chr5	133762516	133764317	chr5	133763337	133763537	1802	922	119	790.94	37.25	0	0.0279802	AK076755	0.593004	0.685
chr6	35303585	35305854	chr6	35304716	35304916	2270	1232	114	790.64	43.2	0	0.358555	AK006894	0.27413	0.795
chr4	82109124	82111083	chr4	82109933	82110133	1960	910	108	790.61	42.03	0	0.929419	Nfib	0.270036	0
chr16	5013264	5014540	chr16	5013868	5014068	1277	705	93	790.26	49.04	0	0.385836	Glyr1	0	0
chr13	60326460	60328732	chr13	60327318	60327518	2273	959	114	790.03	25.69	0	0.475406	EG328264	0.263204	0.045
chr2	169489141	169492595	chr2	169491920	169492120	3455	2880	136	789.77	25.96	0	1.00478	AK033180	0	0
chr7	25688210	25689979	chr7	25688986	25689186	1770	877	104	789.3	51.37	0	0.0590883	Arhgef1	0	0
chr5	72720161	72722387	chr5	72720891	72721091	2227	831	122	789.09	30.56	0	0.39371	Corin	0.537287	0.075
chr1	195797269	195798635	chr1	195797733	195797933	1367	565	95	788.37	39.7	0	0.004258	AK014513	0.571742	0.25
chr2	4260382	4262353	chr2	4261531	4261731	1972	1250	108	787.94	35.03	0	0.287492	AK045137	0.30898	0.635
chr17	23003309	23004945	chr17	23004003	23004203	1637	795	101	787.32	46.7	0	0.278549	Zfp945	0	0
chr11	121533512	121535488	chr11	121534400	121534600	1977	989	108	786.84	52.54	0	0.0804819	B3gntl1	0	0
chr12	102235769	102237799	chr12	102236164	102236364	2031	496	109	786.1	25.69	0	0.0449194	AK079713	0	0
chr11	18657826	18659995	chr11	18658869	18659069	2170	1144	124	785.99	34.59	0	1.00491	AK018427	0.38036	0
chr5	89965051	89965465	chr5	89965146	89965346	415	196	66	785.9	74.73	0	0.0276082	Npffr2	0	0
chr12	34904261	34906839	chr12	34905031	34905231	2579	871	122	785.9	34.06	0	0.782339	Hdac9	0.681924	0.59
chr13	60273236	60275691	chr13	60273794	60273994	2456	659	128	784.92	26.8	0	0.287225	Gas1	0.254175	0
chr17	91508773	91510147	chr17	91509535	91509735	1375	863	96	784.88	42.89	0	0.269885	Nrxn1	0.83115	0.515
chr10	22928535	22930045	chr10	22929405	22929605	1511	971	98	784.67	38.53	0	0.170825	Eya4	0.549007	0
chr18	35691317	35692872	chr18	35691943	35692143	1556	727	99	784.65	44.37	0	0.254847	AK080350	0	0
chr1	165306491	165308954	chr1	165308100	165308300	2464	1710	117	784.61	40.87	0	0.999759	Gorab	0.46691	0.49
chr2	80236001	80238295	chr2	80237083	80237283	2295	1183	120	784.55	30.53	0	0.421502	AK139560	0.940715	0.775
chr17	86147244	86148788	chr17	86147985	86148185	1545	842	106	784.28	36.29	0	0.986576	Six2	0.78886	0.9
chr6	22452207	22453588	chr6	22452785	22452985	1382	679	95	784.09	47.87	0	0.65281	Fam3c	0.797972	0.985
chr18	83081181	83083433	chr18	83082391	83082591	2253	1311	113	783.31	45.54	0	0.675951	Zfp516	0	0
chr6	143786902	143788374	chr6	143787470	143787670	1473	669	97	782.97	42.03	0	0.988379	Sox5	0.766984	0.345
chr12	96033454	96035499	chr12	96034131	96034331	2046	778	114	782.9	44.49	0	0.913506	Flrt2	0.513937	0.89
chr9	70653811	70654220	chr9	70653909	70654109	410	199	75	782.78	53.09	0	0.0868796	Lipc	1	0.975
chr5	141306390	141307491	chr5	141306610	141306810	1102	321	88	782.7	53.71	0	0.224521	Gna12	0	0
chr5	4857546	4859333	chr5	4858323	4858523	1788	878	105	782	38.38	0	0.365531	Cdk14	0	0
chr17	64590843	64592319	chr17	64591605	64591805	1477	863	97	781.89	35.03	0	0.6052	AK019598	0.55149	0.98
chr2	17969612	17972718	chr2	17970436	17970636	3107	925	134	780.73	34.15	0	0.999209	2810030E01Rik	0.444301	0.535
chr17	60127355	60129567	chr17	60128236	60128436	2213	982	112	780.64	40.87	0	0.568442	DQ550653	0.828662	0.965
chr15	38780842	38783559	chr15	38782684	38782884	2718	1943	135	779.59	33.7	0	0.390327	Baalc	0.256901	0.83
chr5	133981040	133982707	chr5	133981608	133981808	1668	669	101	779.58	38.53	0	0.324524	AK076755	0.535093	0.225
chr6	34547242	34548910	chr6	34548087	34548287	1669	946	101	779.34	39.7	0	0.717162	AK085764	0.827938	0.805
chr1	37180741	37182806	chr1	37182034	37182234	2066	1394	109	778.58	31.52	0	0.0649821	4921511C04Rik	0	0
chr14	22538292	22539917	chr14	22539009	22539209	1626	818	100	778.45	35.03	0	0.503399	Dupd1	0	0
chr17	39982783	39985866	chr17	39984561	39984761	3084	1879	1016	778.24	8.08	0	0.999996	Mir715	0.756082	0
chr6	4954808	4956482	chr6	4955680	4955880	1675	973	101	777.86	39.7	0	0.0404748	Ppp1r9a	0	0
chr12	34816909	34819579	chr12	34818254	34818454	2671	1446	120	777.72	39.7	0	0.391704	Twist1	0	0
chr13	90308765	90311108	chr13	90309631	90309831	2344	967	116	777.72	30.22	0	0.302541	AK144747	0.59539	0.995
chr8	66915466	66916829	chr8	66916054	66916254	1364	689	95	777.07	46.7	0	0.01474	AK145215	0.463683	0.675
chr8	130968486	130970857	chr8	130970127	130970327	2372	1742	120	776.72	24.83	0	0.40744	AK050336	0.611978	0.51
chr7	89868088	89870359	chr7	89869369	89869569	2272	1382	118	776.46	42.42	0	0.853559	Eftud1	0.819463	0
chr9	39325673	39327133	chr9	39326160	39326360	1461	588	107	776.46	36.36	0	0.0102924	Olfr957	0	0
chr10	125406855	125409602	chr10	125407554	125407754	2748	800	124	776.1	26.42	0	0.667695	Lrig3	0.223517	0
chr4	70619630	70620428	chr4	70619831	70620031	799	302	79	775.84	79.4	0		Megf9	0.72807	0.99
chr3	141138426	141140525	chr3	141138937	141139137	2100	612	118	775.84	22.92	0	0.651646	Unc5c	0.999524	0
chr9	32504040	32505966	chr9	32505365	32505565	1927	1426	106	775.66	46.7	0	0.254241	Ets1	0	0
chrX	104061873	104063328	chrX	104062442	104062642	1456	670	96	775.63	46.7	0	0.120632	Zcchc5	0	0
chr16	86740316	86742145	chr16	86741248	86741448	1830	1033	104	775.2	36.2	0	0.182559	AK085480	0.640787	0
chr14	46638367	46640307	chr14	46639032	46639232	1941	766	127	775.09	32.87	0	0.999725	Ubb	0.757216	0.42
chr3	87981136	87982684	chr3	87982002	87982202	1549	967	98	774.7	49.04	0	0.0323998	AK007191	0	0
chr2	59346651	59349635	chr2	59347272	59347472	2985	722	125	774.46	24.52	0	0.159977	Dapl1	0	0
chr5	22434004	22435667	chr5	22434741	22434941	1664	838	111	774.4	29.27	0	0.832396	A930003O13Rik	0.716777	0
chr16	57241884	57242594	chr16	57241991	57242191	711	208	88	774.03	59.59	0	0.0698969	Tbc1d23	0	0
chr8	42914615	42916749	chr8	42915663	42915863	2135	1149	115	773.99	28.97	0	0.675789	Zfp353	0	0
chr2	125449922	125451759	chr2	125451145	125451345	1838	1324	104	773.36	37.36	0	0.00500985	Cep152	0	0
chr1	61168061	61170018	chr1	61169037	61169237	1958	1077	107	773.23	28.74	0	0.979609	Icos	0.790496	0.675
chr18	5197459	5200065	chr18	5199215	5199415	2607	1857	120	773.17	22.58	0	0.411037	Zfp438	0	0
chr11	11777568	11779981	chr11	11778843	11779043	2414	1376	115	773.07	33.86	0	0.12949	AK006690	0	0
chr12	34788734	34790319	chr12	34789481	34789681	1586	848	106	773.04	38.2	0	0.592211	Twist1	0.516719	0.63
chr5	15253086	15254916	chr5	15254047	15254247	1831	1062	119	773.01	38.08	0	0.0261611	Speer7-ps1	0.777596	0
chr15	10557471	10559564	chr15	10558751	10558951	2094	1381	121	772.85	35.48	0	0.146793	Gm10389	0	0
chr4	84002238	84003617	chr4	84002745	84002945	1380	608	94	772.55	47.87	0	0.812442	Bnc2	0.409717	0
chr3	88100149	88101991	chr3	88100906	88101106	1843	858	104	772.21	64.22	0	0.329103	Cct3	0	0
chr10	7747554	7749756	chr10	7748653	7748853	2203	1200	111	771.89	26.85	0	0.058006	Tab2	0.427793	0
chr19	14399071	14400807	chr19	14399899	14400099	1737	929	103	771.6	41.76	0	0.971433	AK083177	0.370968	0
chr15	80628202	80629763	chr15	80628835	80629035	1562	734	98	771.34	52.54	0	0.921428	Tnrc6b	0	0
chr18	6897189	6899136	chr18	6898018	6898218	1948	930	106	771.01	31.52	0	0.158146	Mkx	0.608115	0.765
chr9	32793580	32796004	chr9	32794976	32795176	2425	1497	115	770.99	31.52	0	0.613533	AK039836	0.342822	0.365
chr1	179079849	179081797	chr1	179080740	179080940	1949	992	106	770.79	37.36	0	0.997658	Akt3	0.331622	0
chr4	84282830	84284634	chr4	84283558	84283758	1805	829	105	770.3	35.48	0	0.988135	Bnc2	0.468403	0.535
chr5	131995431	131995927	chr5	131995525	131995725	497	195	80	770.21	54.17	0	0.181086	Auts2	0.981855	0.98
chr11	18909522	18913568	chr11	18911436	18911636	4047	2015	141	769.9	24.52	0	0.996156	Gm16140	0.383094	0
chr8	122740059	122741672	chr8	122740905	122741105	1614	947	99	769.82	50.21	0	0.422811	AK039624	0	0
chr6	117428850	117430561	chr6	117429520	117429720	1712	771	101	768.86	42.03	0	0.6275	AK135471	0.617767	0.405
chr11	98957776	98959440	chr11	98958436	98958636	1665	761	100	768.77	50.21	0	0.848674	Tns4	0	0
chr11	110689067	110691111	chr11	110689888	110690088	2045	922	132	768.25	28.28	0	0.628596	Kcnj16	0	0
chr3	152786234	152786985	chr3	152786667	152786867	752	534	77	768.18	77.06	0	0.216741	AK015610	0	0
chr12	80845505	80847913	chr12	80847125	80847325	2409	1721	131	768.15	19.04	0	0.0142789	Rad51l1	0.353821	0.585
chr12	41156091	41157400	chr12	41156630	41156830	1310	640	93	767.48	51.92	0	0.119502	Zfp277	0	0
chr11	11727992	11732884	chr11	11731321	11731521	4893	3430	162	767.47	19.66	0	0.441359	Ddc	0.475061	0
chrX	141932731	141934308	chrX	141933280	141933480	1578	650	98	767.25	42.03	0	0.888683	Amot	0	0
chr2	171487120	171489136	chr2	171487704	171487904	2017	685	107	767.08	33.86	0	0.536349	AK133337	0.571925	0
chr1	43952019	43955144	chr1	43954028	43954228	3126	2110	150	767.05	16.3	0	0.115604	Tpp2	0	0
chr2	165240196	165242061	chr2	165240899	165241099	1866	804	112	767.02	36.29	0	0.122105	Slc13a3	0.627882	0.37
chr13	96516808	96518527	chr13	96517400	96517600	1720	693	101	766.94	29.19	0	0.0230639	AK146386	0	0
chr8	94471609	94473627	chr8	94472684	94472884	2019	1176	107	766.65	36.2	0	1.00415	AK049522	0.622398	0.22
chr9	113065736	113067505	chr9	113066833	113067033	1770	1198	102	766.5	52.54	0	0.754555	AK049838	0.352176	0.305
chr12	34771418	34773045	chr12	34772068	34772268	1628	751	99	766.33	43.2	0	0.741137	Twist1	0	0
chr5	130883302	130884494	chr5	130883699	130883899	1193	498	89	766.17	52.54	0	0.0219881	A330070K13Rik	0	0
chr2	11980736	11982931	chr2	11981983	11982183	2196	1348	126	766.1	38.08	0	0.637519	Itga8	0.367654	0.77
chrX	82205399	82207127	chrX	82206020	82206220	1729	722	101	764.8	45.54	0	0.623796	Dmd	0	0
chr2	106672850	106674257	chr2	106673430	106673630	1408	681	94	764.78	44.37	0	0.350304	Mpped2	0	0
chr4	154282614	154283003	chr4	154282708	154282908	390	195	70	764.72	56.5	0	0.050321	2810405K02Rik	0.992288	1
chr6	132413607	132414003	chr6	132413704	132413904	397	198	64	764.56	74.73	0		BC069935	0.987374	0.935
chr11	75933440	75934965	chr11	75933992	75934192	1526	653	112	764.11	27.16	0	0.226251	Vps53	0.765902	0.06
chr1	24791201	24792640	chr1	24791850	24792050	1440	750	107	764.06	38.91	0	0.0323582	Lmbrd1	0	0
chr5	75055637	75057256	chr5	75056192	75056392	1620	656	106	763.94	42.03	0	0.0151566	AK040684	0.810377	0.305
chr14	68042754	68044543	chr14	68043326	68043526	1790	673	116	762.85	37.25	0	0.330874	Ebf2	0	0
chr18	58265218	58267671	chr18	58265953	58266153	2454	836	115	762.71	35.97	0	0.900234	Fbn2	0.500204	0.665
chr12	28612385	28614798	chr12	28613135	28613335	2414	851	114	762.57	28.02	0	0.0306078	Dcdc2c	0	0
chr17	86754270	86756470	chr17	86754988	86755188	2201	819	110	761.54	32.69	0	0.722693	Prkce	0.281364	0.29
chr10	43459140	43461045	chr10	43460043	43460243	1906	1004	109	760.93	41.39	0	0.583905	F830002L21Rik	0.460892	0.8
chr10	90642745	90645571	chr10	90644717	90644917	2827	2073	121	760.8	32.69	0	0.37527	Tmpo	0.180821	0.91
chr2	128954710	128956314	chr2	128955454	128955654	1605	845	98	760.46	43.2	0	0.225875	Chchd5	0	0
chr14	23514358	23516057	chr14	23515522	23515722	1700	1265	100	760.29	39.7	0	0.982898	AK015475	0	0
chr10	79458353	79460058	chr10	79458974	79459174	1706	722	100	758.85	53.71	0	0.223073	Cnn2	0	0
chr9	85566966	85568577	chr9	85567422	85567622	1612	557	98	758.71	36.2	0	0.204469	Ibtk	0	0
chr13	21007815	21009732	chr13	21008602	21008802	1918	888	109	758.18	28.97	0	0.313957	Aoah	0.732916	0.13
chr6	50906462	50908788	chr6	50907721	50907921	2327	1360	121	757.83	25.79	0	0.753162	AK145307	0.929923	0.975
chr12	27217116	27219810	chr12	27218019	27218219	2695	1004	119	757.69	27.69	0	0.18568	Cmpk2	0.252413	0.245
chr2	114317113	114318931	chr2	114317840	114318040	1819	828	110	757.02	30.56	0	0.949692	Atpbd4	0	0
chr3	86504387	86506170	chr3	86505143	86505343	1784	857	102	756.83	34.49	0	1.00404	Lrba	0.919237	0.845
chr11	51356282	51358236	chr11	51357365	51357565	1955	1184	107	756.14	43.03	0	0.158535	Col23a1	0	0
chr1	9942205	9944125	chr1	9943554	9943754	1921	1450	104	754.75	25.69	0	0.497781	Snhg6	0.857292	0
chr6	140804573	140806493	chr6	140805181	140805381	1921	709	104	754.75	24.52	0	0.0914406	AK081271	0.427083	0
chr14	23578008	23580350	chr14	23578481	23578681	2343	574	113	754.44	35.31	0	0.972662	AK015475	0	0
chr11	77668521	77670013	chr11	77669117	77669317	1493	697	95	753.92	45.54	0	0.921226	Myo18a	0.949732	0.515
chr11	115137832	115139325	chr11	115138572	115138772	1494	841	96	753.66	54.88	0	0.0685925	Fdxr	0	0
chr13	57947178	57949103	chr13	57948114	57948314	1926	1037	104	753.65	33.86	0	0.41885	Spock1	0.720519	0.035
chr8	104550658	104552022	chr8	104551122	104551322	1365	565	92	752.6	44.37	0	0.0274972	AK038730	0	0
chrX	71031174	71032495	chrX	71031816	71032016	1322	743	91	752.58	44.37	0	0.167473	Idh3g	0	0
chr7	65986882	65989464	chr7	65987958	65988158	2583	1177	116	752.35	33.86	0	0.00963109	Atp10a	0.188226	0
chr15	81701663	81702943	chr15	81702291	81702491	1281	729	90	752.17	49.04	0	0.270734	Phf5a	0	0
chr16	68658100	68659600	chr16	68658831	68659031	1501	832	95	751.84	49.04	0	0.422597	Cadm2	0	0
chr7	103524914	103526735	chr7	103525937	103526137	1822	1124	103	751.64	30.48	0	0.081013	Mir708	0.727073	0.99
chr4	18722526	18724152	chr4	18723253	18723453	1627	828	102	751.36	32.08	0	0.455994	Cngb3	0	0
chr10	115308931	115310433	chr10	115309607	115309807	1503	777	96	751.32	51.37	0	0.861812	Tspan8	0	0
chr2	35358743	35360567	chr2	35359623	35359823	1825	981	103	750.96	39.51	0	0.0225649	Ggta1	0	0
chr5	124719149	124720653	chr5	124719839	124720039	1505	791	95	750.81	44.37	0	0.00961461	Mphosph9	0.65891	0.925
chr16	72484326	72485742	chr16	72484813	72485013	1417	588	93	750.36	38.53	0	0.533016	Robo1	0	0
chr18	59771034	59772816	chr18	59771711	59771911	1783	778	102	749.48	45.15	0	0.126874	Chsy3	0	0
chr8	80794720	80796323	chr8	80795564	80795764	1604	945	97	749.11	35.03	0	0.745936	Ttc29	0.504679	0.485
chr9	109777239	109778288	chr9	109777897	109778097	1050	759	84	748.85	54.88	0	0.408811	Cdc25a	0	0
chr2	81250866	81253076	chr2	81251758	81251958	2211	993	109	748.85	31.52	0	0.0260788	AK199495	0	0
chr5	23166582	23167594	chr5	23167109	23167309	1013	628	83	748.49	72.39	0	0.0444046	AI506816	0	0
chr10	81545198	81546578	chr10	81545885	81546085	1381	788	92	748.19	51.37	0	0.138787	Zfp873	0	0
chr1	139541019	139542948	chr1	139542180	139542380	1930	1262	108	747.74	30.22	0	0.0703184	AK076660	0.738725	0.995
chr2	21948574	21952050	chr2	21951239	21951439	3477	2766	130	746.94	38.53	0	0.243982	Myo3a	0.357883	0.205
chr2	64095484	64096959	chr2	64095909	64096109	1476	526	94	746.57	54.88	0	0.780104	Fign	0.588475	0.5
chr13	18296087	18297475	chr13	18296560	18296760	1389	574	92	746	43.2	0	0.986641	Pou6f2	0	0
chr2	132888704	132891028	chr2	132889140	132889340	2325	537	116	745.18	26.9	0	0.950057	Fermt1	0.742685	0.245
chr6	146485021	146486588	chr6	146485731	146485931	1568	811	97	744.72	45.15	0	0.019869	4933424B01Rik	0	0
chr6	144157381	144160427	chr6	144158612	144158812	3047	1332	124	744.68	37.36	0	0.984252	Sox5	0	0
chr10	120200473	120202289	chr10	120201352	120201552	1817	980	101	744.42	39.7	0	0.613653	AK014882	0	0
chr2	4218806	4221040	chr2	4219655	4219855	2235	950	109	744.13	32.69	0	0.167374	AK045137	0.676813	0.58
chr9	35185294	35187583	chr9	35186570	35186770	2290	1377	110	744.07	30.36	0	0.033766	Cdon	0.508082	0
chr9	36950472	36951839	chr9	36951019	36951219	1368	648	98	744.03	39.16	0	0.921772	Pknox2	0.738844	0.555
chr8	113556689	113558767	chr8	113557548	113557748	2079	960	106	743.18	43.2	0	0.137884	Aars	0	0
chr18	54562585	54564899	chr18	54563639	54563839	2315	1155	111	742.98	35.64	0	0.370243	AK036466	0	0
chr3	57969953	57971541	chr3	57970519	57970719	1589	667	109	742.9	28.97	0	0.454509	AK005707	0	0
chr6	148244694	148246371	chr6	148245720	148245920	1678	1127	98	742.68	47.87	0	0.240525	Rps4x	0	0
chr3	65912324	65913636	chr3	65912972	65913172	1313	749	91	742.47	42.89	0	0.560822	Veph1	0.563262	0
chr7	77212515	77214006	chr7	77213170	77213370	1492	756	94	742.41	54.88	0	0.988549	DQ717161	0	0
chr13	105076005	105079350	chr13	105078494	105078694	3346	2590	134	742.26	22.76	0	0.887381	Adamts6	0.245441	0
chr9	122557018	122557477	chr9	122557112	122557312	460	195	65	741.45	74.73	0	0.205464	Mir138-1	0.843137	0.96
chr4	64098052	64100863	chr4	64098846	64099046	2812	895	128	741.37	31.04	0	0.687834	AK076794	0.50836	0.965
chr5	38476299	38478132	chr5	38477317	38477517	1834	1119	101	740.61	39.7	0	0.601334	Stx18	0	0
chr17	16313386	16315639	chr17	16314190	16314390	2254	905	109	740.44	42.03	0	0.908137	Rgmb	0.248557	0.48
chr12	3841564	3844764	chr12	3843394	3843594	3201	1931	125	740.21	43.2	0	0.113383	Dnmt3a	0	0
chr4	95395201	95397418	chr4	95395920	95396120	2218	820	117	740.14	29.61	0	0.0481087	Fggy	0.569238	0
chr5	110522751	110524298	chr5	110523423	110523623	1548	773	95	739.85	64.22	0	0.0498317	Plcxd1	0	0
chr13	51441098	51442561	chr13	51441619	51441819	1464	622	100	739.39	40.11	0	0.19144	S1pr3	0.643883	0.97
chr1	165586835	165588888	chr1	165587999	165588199	2054	1265	120	739.17	24.83	0	0.777929	Mettl11b	0.627862	0.605
chr17	84764725	84766319	chr17	84765407	84765607	1595	783	106	738.93	35.48	0	1.00169	Thada	0.353199	0.97
chr7	90607416	90609063	chr7	90608210	90608410	1648	895	97	738.41	39.7	0	0.603787	Tmc3	0.876138	0.3
chr10	87330709	87333432	chr10	87331756	87331956	2724	1148	117	737.99	32.69	0	0.501623	Igf1	0	0
chr1	81605128	81606530	chr1	81605493	81605693	1403	466	101	737.72	34.59	0	0.38918	9430031J16Rik	0	0
chr4	45742968	45745020	chr4	45743638	45743838	2053	771	105	737.69	35.03	0	0.038755	Gm829	0.503899	0.155
chr4	100198603	100200926	chr4	100199968	100200168	2324	1466	110	737.59	50.21	0	0.220786	AK085758	0	0
chr3	152427270	152428735	chr3	152427958	152428158	1466	789	93	737.39	51.37	0	0.038195	Pigk	0	0
chr3	37815184	37816885	chr3	37815876	37816076	1702	793	98	737.01	53.71	0	0.622914	Gm5148	0.530864	0.905
chr5	36596918	36598524	chr5	36597791	36597991	1607	974	96	736.84	33.86	0	0.0277114	Psapl1	0.679327	0
chr12	47920440	47921606	chr12	47920672	47920872	1167	333	86	736.77	53.71	0	0.135052	Nova1	0	0
chr9	13977984	13980895	chr9	13978453	13978653	2912	570	120	736.77	26.85	0	0.826897	AK076733	0	0
chr6	4510110	4512089	chr6	4511193	4511393	1980	1184	118	736.45	33.11	0	0.794196	Col1a2	0.213239	0
chr7	53157903	53160016	chr7	53158215	53158415	2114	413	106	736.06	30.36	0	0.0894676	Tmem143	0	0
chr1	61356748	61359024	chr1	61357984	61358184	2277	1337	109	736.01	28.02	0	0.892481	Icos	0.491213	0.7
chr9	62188123	62189551	chr9	62189170	62189370	1429	1148	92	735.27	58.38	0	0.957	Anp32a	0	0
chr10	22922379	22924443	chr10	22923365	22923565	2065	1087	105	735.23	30.36	0	0.0432927	Eya4	0.628876	0
chr1	195014880	195016306	chr1	195015519	195015719	1427	740	93	734.78	38.38	0	0.523407	A130010J15Rik	0	0
chr1	62826005	62827476	chr1	62826529	62826729	1472	625	94	734.6	42.89	0	0.651544	Nrp2	0	0
chr4	58219066	58220323	chr4	58219556	58219756	1258	591	88	734.39	58.38	0	0.686099	Svep1	0	0
chr2	125798480	125799958	chr2	125799040	125799240	1479	661	93	734.02	40.87	0	0.0094381	4930525F21Rik	0.385656	0
chr16	26184870	26187158	chr16	26186029	26186229	2289	1260	109	733.72	28.02	0	0.107761	Leprel1	0	0
chr19	37710210	37711645	chr19	37710945	37711145	1436	836	93	733.43	43.2	0	0.996392	Exoc6	0.922648	0
chr7	78092710	78094101	chr7	78093136	78093336	1392	527	91	733.25	44.37	0	0.560115	AK143760	0	0
chr12	80635239	80637699	chr12	80636685	80636885	2461	1547	113	733.08	26.85	0	0.965813	Rad51l1	0.471545	0.115
chr12	25957197	25960574	chr12	25959703	25959903	3378	2607	127	732.93	21.02	0	0.937772	Id2	0.571809	0
chr16	77499493	77502215	chr16	77500238	77500438	2723	846	118	732.51	27.09	0	0.98878	Mir99a	0.329904	0
chr2	118357906	118360427	chr2	118358947	118359147	2522	1142	113	732.42	35.03	0	0.851902	Bmf	0.418485	0
chr8	7288667	7290482	chr8	7289266	7289466	1816	700	103	732.21	32.21	0	0.75116	AK082314	0.964187	0.425
chr12	31868710	31871328	chr12	31870318	31870518	2619	1709	117	732.21	29.93	0	0.448588	Lamb1	0	0
chr15	47348056	47349494	chr15	47348729	47348929	1439	774	93	731.59	41.76	0	0.342242	AB349790	0.343533	0.945
chr9	71741158	71744677	chr9	71743196	71743396	3520	2139	129	731.35	26.85	0	0.785088	Tcf12	0.398977	0.925
chr12	5197450	5199481	chr12	5198130	5198330	2032	781	104	731.17	50.21	0	0.00457483	Klhl29	0	0
chr9	76083052	76085714	chr9	76084091	76084291	2663	1140	121	731.08	22.73	0	0.571803	Hcrtr2	0	0
chr3	157510053	157511453	chr3	157510687	157510887	1401	735	91	730.84	45.54	0	0.0544951	Cth	0	0
chr16	73877520	73879170	chr16	73878215	73878415	1651	796	101	730.8	28.73	0	0.878735	Robo2	0	0
chr2	169575712	169577442	chr2	169576439	169576639	1731	828	98	730.28	40.87	0	0.385259	AK033180	0	0
chr2	63667500	63669419	chr2	63668395	63668595	1920	996	103	729.85	36.12	0	0.0207471	Fign	0	0
chr1	51323532	51325956	chr1	51325337	51325537	2425	1906	111	729.28	25.69	0	0.0749471	Sdpr	0	0
chr13	34180304	34181992	chr13	34181136	34181336	1689	933	97	728.7	33.86	0	0.0049225	Tubb2a	0	0
chr2	4203139	4204779	chr2	4203988	4204188	1641	950	96	728.64	42.03	0	0.0757103	AK045137	0.506098	0.295
chr16	74092876	74094767	chr16	74093803	74094003	1892	1028	101	727.89	25.69	0	0.250692	Robo2	0.653094	0
chr18	40778879	40780245	chr18	40779546	40779746	1367	768	93	727.5	36.07	0	0.12641	Kctd16	0	0
chr15	44258223	44260434	chr15	44258759	44258959	2212	637	108	727.33	31.9	0	0.034048	Eny2	0	0
chr8	44064077	44065820	chr8	44064727	44064927	1744	751	98	727.3	46.7	0	0.596356	Triml1	0.565691	0.885
chr4	133035183	133036465	chr4	133035597	133035797	1283	515	88	727.25	42.03	0	0.115796	Fam46b	0	0
chr1	82253673	82255832	chr1	82254109	82254309	2160	537	106	726.91	36.2	0	0.426776	Irs1	0.294581	0
chr2	51061742	51064012	chr2	51063315	51063515	2271	1674	108	726.62	33.86	0	0.420054	AK042686	0.276652	0
chr12	72711906	72713595	chr12	72712646	72712846	1690	841	98	726.37	33.86	0	0.0893854	AK035761	0	0
chr5	16283403	16285511	chr5	16284385	16284585	2109	1083	105	726.33	32.69	0	0.897667	Hgf	0.456357	0.895
chr13	110782716	110785318	chr13	110783029	110783229	2603	414	122	726.18	27.42	0	0.235249	Pde4d	0	0
chr5	130220755	130222264	chr5	130221109	130221309	1510	455	93	726.12	43.2	0	0.0224865	Mrps17	0	0
chr15	50540617	50543054	chr15	50541997	50542197	2438	1481	120	725.84	26.74	0	0.253607	Trps1	0.2897	0
chr17	44436601	44438609	chr17	44437410	44437610	2009	910	103	725.07	30.36	0	0.906602	Clic5	0	0
chr10	99018401	99020255	chr10	99019745	99019945	1855	1445	100	724.87	60.71	0	0.0820266	AK039362	0.946602	0.895
chr8	105601270	105603227	chr8	105602733	105602933	1958	1564	102	724.81	31.52	0	0.462553	Cdh11	0.919264	0.72
chr7	75411083	75412741	chr7	75412080	75412280	1659	1098	96	724.38	31.52	0	0.0132949	AK149394	0.370326	0
chr16	72867724	72869481	chr16	72868351	72868551	1758	728	98	724.12	31.52	0	0.271988	Robo1	0.772908	0.825
chr10	122323472	122325748	chr10	122324322	122324522	2277	951	113	724.08	25.87	0	0.578089	Ppm1h	0.633128	0
chr9	67665298	67667006	chr9	67665927	67666127	1709	730	97	724.06	37.36	0	0.469536	C2cd4a	0	0
chr13	53614673	53616531	chr13	53615183	53615383	1859	611	100	723.99	36.2	0	0.0283782	Msx2	0	0
chr13	58869551	58870015	chr13	58869719	58869919	465	269	64	723.24	73.56	0	0.0522995	AK030052	0.868534	0.95
chr4	100500612	100502682	chr4	100501576	100501776	2071	1065	104	723.22	32.69	0	0.128734	Cachd1	0.289372	0
chr10	100107272	100108985	chr10	100107971	100108171	1714	800	97	722.91	42.03	0	0.522071	1700017N19Rik	0.814945	0.99
chr8	43401470	43402992	chr8	43401925	43402125	1523	556	93	722.86	40.87	0	0.405665	Zfp353	0.96452	0.61
chr6	34590621	34593498	chr6	34591199	34591399	2878	679	118	722.5	23.35	0	0.0925093	AK085764	0.929093	0.94
chr8	48146091	48147906	chr8	48146903	48147103	1816	913	99	722.33	35.03	0	0.00588261	Enpp6	0.493113	0
chr6	125567873	125568289	chr6	125567969	125568169	417	197	71	722.1	49.67	0	0.0516287	Vwf	0	0
chr3	32808544	32809935	chr3	32809037	32809237	1392	594	90	721.37	49.04	0	0.0272258	Usp13	0	0
chr4	13394491	13397378	chr4	13395073	13395273	2888	683	118	720.89	33.86	0	0.951885	AK002417	0.348805	0.285
chr10	120308741	120310271	chr10	120309379	120309579	1531	739	93	720.87	32.69	0	0.838379	Msrb3	0.41634	0.18
chr8	10923938	10926765	chr8	10925058	10925258	2828	1221	118	720.71	28.02	0	0.287821	3930402G23Rik	0	0
chr1	170361862	170363636	chr1	170362621	170362821	1775	860	98	720.3	44.37	0	0.311588	Pbx1	0	0
chr18	3615994	3617480	chr18	3616335	3616535	1487	442	92	720.27	47.87	0	0.746737	Bambi	0	0
chr4	99841701	99844842	chr4	99842791	99842991	3142	1191	122	720.25	36.2	0	0.883111	Ror1	0.255014	0.555
chr2	58385427	58387007	chr2	58386180	58386380	1581	854	94	720.14	47.87	0	0.896116	Acvr1	0.450633	0.54
chr16	96068989	96070959	chr16	96069903	96070103	1971	1015	125	720.07	18.62	0	0.023312	AK037512	0.253807	0
chr9	71727171	71729230	chr9	71727829	71728029	2060	759	115	719.93	21.29	0	0.996417	Tcf12	0.886353	0
chr8	47903222	47905328	chr8	47904081	47904281	2107	960	112	719.21	31.01	0	0.832984	Irf2	0.569801	0
chr14	67735113	67736650	chr14	67735517	67735717	1538	505	93	719.14	35.03	0	0.632869	Ppp2r2a	0.52635	0.225
chr8	43128336	43130866	chr8	43129925	43130125	2531	1690	142	718.9	35.94	0	0.572338	Zfp353	0	0
chr12	91881500	91883475	chr12	91882479	91882679	1976	1080	113	718.54	36.36	0	0.446331	Dio2	0.59038	0.6
chr2	26348647	26350906	chr2	26349140	26349340	2260	594	107	718.2	33.86	0	0.199263	Notch1	0	0
chr12	109197839	109199557	chr12	109198716	109198916	1719	978	101	717.72	42.42	0	0.0249326	Bcl11b	0	0
chr3	52060804	52062435	chr3	52061486	52061686	1632	783	96	717.58	51.92	0	0.0706915	Foxo1	0	0
chr11	98885014	98886607	chr11	98885605	98885805	1594	692	94	717	44.37	0	0.115177	Top2a	0	0
chr5	111566477	111568020	chr5	111567157	111567357	1544	781	97	716.46	35.18	0	0.561671	Mir701	0.832793	0.36
chr15	6228306	6230745	chr15	6229719	6229919	2440	1514	110	716.25	25.69	0	0.0331976	Dab2	0.558836	0
chr15	61375061	61376341	chr15	61375729	61375929	1281	769	87	715.71	42.03	0	0.419379	AK163289	0.4875	0.98
chr13	36620849	36622535	chr13	36621634	36621834	1687	886	122	715.62	36.63	0	0.0250941	Fars2	0	0
chr3	81008524	81010380	chr3	81009276	81009476	1857	853	110	715.4	31.04	0	0.278815	Pdgfc	0	0
chr1	152651324	152652605	chr1	152651917	152652117	1282	694	88	715.27	48.54	0	0.568812	AK143102	0	0
chr6	118933683	118935143	chr6	118934356	118934556	1461	774	92	715.19	50.21	0	0.258456	Dcp1b	0	0
chr2	18734859	18736413	chr2	18735516	18735716	1555	758	100	714.99	31.52	0	0.385814	Pip4k2a	0	0
chr6	100482956	100484415	chr6	100483590	100483790	1460	735	92	714.44	39.51	0	0.438851	AK006738	0	0
chr2	165371106	165373672	chr2	165371932	165372132	2567	927	112	714.34	25.69	0	0.514711	Slc2a10	0	0
chr10	43636531	43637905	chr10	43637204	43637404	1375	774	89	714.02	45.54	0	0.111043	Rtn4ip1	0	0
chr5	113463296	113465000	chr5	113464141	113464341	1705	946	96	713.7	46.7	0		Adrbk2	0	0
chr11	121098167	121099823	chr11	121098876	121099076	1657	810	95	713.49	32.69	0	0.0308296	Narf	0	0
chr11	24372257	24374232	chr11	24372919	24373119	1976	763	106	713.42	31.04	0	0.865719	AK148130	0	0
chr9	9141993	9144169	chr9	9143132	9143332	2177	1240	105	712.97	43.2	0	0.547323	AK143934	0.664062	0.57
chr6	93359826	93361829	chr6	93360961	93361161	2004	1236	102	712.74	27.85	0	0.522457	Magi1	0.396405	0.43
chr15	26448379	26450075	chr15	26449214	26449414	1697	936	107	712.6	36.36	0	0.686551	Fbxl7	0	0
chr1	14197150	14198959	chr1	14198313	14198513	1810	1264	98	712.55	26.85	0	0.464797	Eya1	0.631841	0.04
chr2	115404314	115406316	chr2	115405397	115405597	2003	1184	103	712.31	45.15	0	0.887034	AK135429	0.441059	0
chr5	51869155	51870768	chr5	51869623	51869823	1614	569	94	712.23	35.03	0	1.0016	Ppargc1a	0.433354	0.895
chr2	141492248	141494597	chr2	141493249	141493449	2350	1102	108	711.89	23.35	0	0.627328	Macrod2	0.711367	0.365
chr1	133723822	133725534	chr1	133724457	133724657	1713	736	96	711.88	46.7	0	0.603516	Slc41a1	0	0
chr7	150450757	150452095	chr7	150451418	150451618	1339	762	88	711.76	44.37	0	0.618364	Kcnq1ot1	0	0
chr3	55315033	55316700	chr3	55315711	55315911	1668	779	95	710.93	36.2	0	0.751437	Dclk1	0.604679	0.805
chr16	46411560	46413349	chr16	46412396	46412596	1790	937	105	710.82	43.94	0	0.261195	Pvrl3	0.79877	0
chr12	110834030	110835951	chr12	110834772	110834972	1922	843	100	710.53	31.52	0	0.00425431	Mir136	0.297241	0
chr5	132424035	132425957	chr5	132424782	132424982	1923	848	100	710.32	37.36	0	1.00391	AK140583	0	0
chr7	52003171	52004183	chr7	52003652	52003852	1013	582	80	710.03	59.55	0	0.0932668	Zfp473	0.577075	0.57
chr5	4484254	4486906	chr5	4486011	4486211	2653	1858	113	709.77	25.69	0	0.708402	Fzd1	0	0
chr7	122788521	122790142	chr7	122789237	122789437	1622	817	101	708.79	31.52	0	1.00246	Sox6	0.658853	0.985
chr11	28591644	28594332	chr11	28593245	28593445	2689	1702	123	708.25	21.97	0	0.0728862	Mir216b	0	0
chr5	75099670	75101458	chr5	75100566	75100766	1789	997	99	707.58	46.56	0	0.0240408	Lnx1	0	0
chr2	39046133	39047194	chr2	39046310	39046510	1062	278	81	706.88	51.37	0	0.526578	Scai	0	0
chr10	120258378	120259562	chr10	120258964	120259164	1185	687	84	706.68	39.7	0	0.967076	Msrb3	0.736486	0.175
chr3	128222636	128224459	chr3	128223599	128223799	1824	1064	117	706.65	27.75	0	0.999654	AK050844	1	0
chr9	13309321	13310835	chr9	13310068	13310268	1515	848	101	706.41	34.59	0	0.617433	Phxr4	0	0
chr12	3787067	3789447	chr12	3788496	3788696	2381	1530	108	706.25	30.36	0	0.254058	Dtnb	0	0
chr16	66694985	66696129	chr16	66695309	66695509	1145	425	83	706.23	40.87	0	0.852522	AK005838	0.986014	0.495
chr17	32486851	32488347	chr17	32487523	32487723	1497	773	91	706.13	50.21	0	0.0984589	Akap8l	0	0
chr4	127090854	127092398	chr4	127091497	127091697	1545	744	92	705.88	42.03	0	0.61115	Gjb5	0	0
chr15	82767780	82769569	chr15	82768544	82768744	1790	865	97	705.84	28.02	0	0.40171	Tcf20	0	0
chr5	92151451	92153182	chr5	92152236	92152436	1732	886	97	705.5	33.86	0	0.601948	Parm1	0.719815	0.05
chr14	79014893	79016343	chr14	79015662	79015862	1451	870	91	705.16	45.15	0	0.148735	Dgkh	0.62069	0.2
chr5	132234808	132236452	chr5	132235395	132235595	1645	688	94	704.95	36.2	0	0.980841	AK140583	0.941606	0.685
chr6	108185296	108188433	chr6	108187509	108187709	3138	2314	135	704.92	29.27	0	0.0168372	Itpr1	0.330571	0
chr12	38060613	38062408	chr12	38061362	38061562	1796	850	97	704.53	43.2	0	0.707318	Tmem195	0.783844	0
chr10	54518867	54520378	chr10	54519532	54519732	1512	766	98	704.24	33.43	0	0.0637066	AK138755	0.896757	0.705
chr15	6493072	6494350	chr15	6493611	6493811	1279	640	86	704.21	54.88	0	0.0642326	Fyb	0	0
chr2	115819238	115820681	chr2	115819915	115820115	1444	778	99	704.03	37.25	0	0.93397	Meis2	0.440748	0.475
chr2	57524029	57525577	chr2	57524609	57524809	1549	681	96	704.02	38.28	0	0.999994	DQ713846	0.823643	0.88
chr6	77700877	77702383	chr6	77701692	77701892	1507	916	91	703.65	35.03	0	0.0121917	Ctnna2	0.522576	0
chr19	45004637	45005919	chr19	45005485	45005685	1283	949	86	703.1	53.71	0	0.443099	Fam178a	0	0
chr7	80703278	80704433	chr7	80703599	80703799	1156	422	83	702.95	57.21	0	0.185023	Chd2	0	0
chr2	115492731	115494434	chr2	115493367	115493567	1704	737	95	702.69	45.54	0	0.01213	Mir1951	0	0
chr12	108322578	108324979	chr12	108322916	108323116	2402	439	108	702.48	25.69	0	0.375862	4933406K04Rik	0.678884	0.45
chr14	30679881	30681420	chr14	30680656	30680856	1540	876	92	701.3	39.09	0	0.0869661	Selk	0	0
chr5	82167030	82168595	chr5	82167753	82167953	1566	824	92	700.82	31.52	0	0.933367	Lphn3	0.93099	0.665
chr15	63315342	63317155	chr15	63315865	63316065	1814	624	97	700.61	38.53	0	0.693561	AK040104	0	0
chr13	71072859	71073952	chr13	71073342	71073542	1094	584	87	700.29	35.34	0	0.719352	AK049017	0.721866	0.925
chr4	66555032	66556548	chr4	66555815	66556015	1517	884	92	700.06	36.12	0	0.606474	Tlr4	0	0
chr13	78922934	78924392	chr13	78923721	78923921	1459	888	100	699.9	41.68	0	0.964758	AK051417	0	0
chr2	22559708	22561482	chr2	22560447	22560647	1775	840	100	699.63	32.53	0	0.0609526	Gad2	0	0
chr9	19379708	19380130	chr9	19379816	19380016	423	209	66	699.26	51.65	0		Olfr854	1	0.86
chr4	21638774	21640395	chr4	21639372	21639572	1622	699	93	698.97	38.53	0	0.265358	Ccnc	0	0
chr8	43375803	43377687	chr8	43376714	43376914	1885	1012	112	698.78	23.18	0	0.18064	Zfp353	0.549894	0
chr18	69158134	69159616	chr18	69158923	69159123	1483	890	94	698.4	45.53	0	0.589612	A730085E03Rik	0.807692	0
chr6	37391852	37393108	chr6	37392306	37392506	1257	555	85	698.27	50.21	0	0.354133	Creb3l2	0	0
chr5	112114215	112115832	chr5	112114931	112115131	1618	817	97	698.08	33.11	0	0.0027445	AK087393	0	0
chr3	142754818	142757609	chr3	142755302	142755502	2792	585	120	698.05	18.94	0	0.929934	AK043679	0	0
chr3	122219847	122222696	chr3	122221181	122221381	2850	1435	115	697.46	24.52	0	0.222272	Bcar3	0.320814	0.625
chr2	105173857	105175342	chr2	105174502	105174702	1486	746	90	697.27	56.04	0	0.805172	0610012H03Rik	0	0
chr6	39154379	39155639	chr6	39155075	39155275	1261	797	86	697.16	51.37	0	0.489065	Jhdm1d	0.686508	0.585
chr3	122202037	122203297	chr3	122202611	122202811	1261	675	86	697.16	46.7	0	0.00888337	Bcar3	1	0.655
chr5	53045878	53046602	chr5	53046306	53046506	725	529	71	696.91	79.4	0	0.0290958	Sepsecs	0.617403	0.99
chr9	69318165	69319845	chr9	69318826	69319026	1681	762	94	696.68	46.7	0	0.0594433	Mir3109	0	0
chr2	47803472	47805152	chr2	47804105	47804305	1681	734	94	696.68	26.85	0	0.411676	Acvr2a	0	0
chr2	144016191	144018862	chr2	144016790	144016990	2672	700	112	696.6	25.69	0	0.0412206	Snx5	0	0
chr10	123009235	123010771	chr10	123009955	123010155	1537	821	91	696.33	39.7	0	0.0267832	Fam19a2	0.596354	0.805
chr6	94017003	94019616	chr6	94018229	94018429	2614	1327	111	696.25	30.36	0	0.601171	Magi1	0.6261	0.9
chr6	36645096	36646778	chr6	36645678	36645878	1683	683	94	696.23	35.03	0	0.0293875	Ptn	0	0
chr18	78463438	78465409	chr18	78464210	78464410	1972	873	128	696.21	20.49	0	0.803556	Slc14a2	0.739726	0
chr8	118231236	118232679	chr8	118231672	118231872	1444	537	89	696.15	40.87	0	0.863298	Maf	0	0
chr7	35582844	35584782	chr7	35583541	35583741	1939	798	99	696.13	30.36	0	0.356528	Chst8	0.404541	0
chr10	67670216	67672315	chr10	67671076	67671276	2100	961	102	696.1	25.69	0	0.996258	Arid5b	0.889948	0.12
chr19	53865782	53867465	chr19	53866663	53866863	1684	982	94	696	39.7	0	0.0020131	Rbm20	0.660131	0.575
chr5	99517405	99518933	chr5	99517975	99518175	1529	671	91	695.98	40.61	0	0.0741524	Prkg2	0.893979	0.38
chr4	144472133	144473719	chr4	144472812	144473012	1587	780	92	695.82	43.2	0	0.0904856	Dhrs3	0	0
chr17	14676577	14678212	chr17	14677303	14677503	1636	827	93	695.72	36.2	0	0.196253	Thbs2	0	0
chr4	58558596	58560537	chr4	58559596	58559796	1942	1101	113	695.52	29.8	0	0.0826604	Lpar1	0.591963	0
chr15	26583176	26585945	chr15	26584836	26585036	2770	1761	127	695.34	27.49	0	0.790249	Fbxl7	0.68364	0.535
chr3	109534662	109536245	chr3	109535306	109535506	1584	745	93	695.15	33.86	0	0.398892	Vav3	0.259634	0
chr8	86238334	86239560	chr8	86238934	86239134	1227	701	84	694.6	61.88	0	0.100803	Ddx39	0	0
chr10	103193765	103195555	chr10	103194636	103194836	1791	972	96	694.55	38.53	0	0.793464	AK144104	0.772067	0.77
chr9	61449731	61451310	chr9	61450374	61450574	1580	744	105	692.67	33.11	0	0.213222	Tle3	0.641545	0
chr3	101198616	101200168	chr3	101199258	101199458	1553	743	91	692.48	31.52	0	0.0875922	Igsf3	0	0
chr14	46563619	46565368	chr14	46564461	46564661	1750	943	95	692.43	39.7	0	0.877648	Ubb	0.791309	0.665
chr9	13340003	13341690	chr9	13340931	13341131	1688	1029	112	692.25	27.75	0	0.519514	Maml2	0	0
chr4	94983943	94986173	chr4	94984569	94984769	2231	727	104	692.23	31.52	0	0.633269	AK089375	0.30852	0
chr3	83492331	83493982	chr3	83493051	83493251	1652	821	93	692.04	46.7	0	0.932577	Sfrp2	0.890975	0.79
chr1	164037756	164040172	chr1	164039153	164039353	2417	1498	116	690.88	19.1	0	0.0160045	AK013293	0	0
chr13	29718876	29721054	chr13	29719497	29719697	2179	722	105	690.86	28.82	0	0.00740889	Cdkal1	0	0
chr12	74127878	74128652	chr12	74128165	74128365	775	388	72	690.4	70.06	0	0.0394973	AK035085	0.578811	0.99
chr1	152527127	152530247	chr1	152529194	152529394	3121	2168	141	690.18	19.4	0	0.1373	AK143102	0.330769	0.625
chr12	93574298	93576160	chr12	93574847	93575047	1863	650	97	690.17	28.02	0	0.217212	Sel1l	0.429109	0.305
chr10	38945742	38948602	chr10	38946550	38946750	2861	909	116	690.16	23.7	0	0.025503	Wisp3	0.477273	0.925
chr5	5342150	5343711	chr5	5342806	5343006	1562	757	95	689.67	33.11	0	0.488738	Cdk14	0	0
chr13	53277853	53279654	chr13	53278698	53278898	1802	946	120	689.67	26.14	0	0.137401	Ror2	0.440866	0
chr15	57197691	57198844	chr15	57198018	57198218	1154	428	90	689.14	34.59	0	0.868819	BC026439	0	0
chr18	51506047	51507566	chr18	51506569	51506769	1520	623	90	688.95	39.7	0	0.0338962	Prr16	0.982225	0.2
chr6	4943520	4945494	chr6	4944629	4944829	1975	1210	99	688.8	33.86	0	0.793523	Ppp1r9a	0.469605	0.515
chr18	65047951	65049521	chr18	65048523	65048723	1571	673	91	688.21	42.03	0	0.780197	Nedd4l	0	0
chr11	26650945	26653178	chr11	26651487	26651687	2234	643	105	687.98	31.61	0	0.0247078	Gapdh	0.467085	0.735
chr14	77080857	77082241	chr14	77081435	77081635	1385	679	87	687.79	36.2	0	0.342385	1700108F19Rik	0	0
chr11	19249860	19252009	chr11	19250554	19250754	2150	795	120	687.47	23.28	0	0.989282	Meis1	0.777571	0
chr14	98374282	98376483	chr14	98375356	98375556	2202	1175	103	687.19	40.87	0	0.983903	Dach1	0.764198	0.825
chr7	52184789	52186042	chr7	52184939	52185139	1254	251	84	687.06	39.7	0	0.283527	Ap2a1	0	0
chr1	45013668	45014923	chr1	45014276	45014476	1256	709	84	686.51	39.7	0	0.224034	Gulp1	0.815139	0.79
chr13	77141657	77143958	chr13	77143111	77143311	2302	1555	106	685.68	30.48	0	0.00915374	Mctp1	0.485006	0.22
chr15	26822582	26824682	chr15	26824165	26824365	2101	1684	101	685.32	32.69	0	0.614715	Fbxl7	0.669048	0.31
chr16	52030395	52032079	chr16	52031390	52031590	1685	1096	93	684.57	47.87	0	0.346501	Cblb	0	0
chr17	24278503	24279637	chr17	24278854	24279054	1135	452	81	684.54	39.7	0	0.139241	Pdpk1	0.726631	0.41
chr12	95909727	95911362	chr12	95910352	95910552	1636	726	92	684.44	31.52	0	0.963708	Flrt2	0.606116	0.745
chr4	29659086	29660945	chr4	29659787	29659987	1860	802	104	684.36	23.88	0	0.955953	Epha7	0.574502	0
chr15	55908284	55910340	chr15	55909337	55909537	2057	1154	100	683.24	35.03	0	0.598174	Sntb1	0.269942	0.295
chr3	149482869	149484610	chr3	149483569	149483769	1742	801	94	683.09	43.2	0	0.0074123	AK139864	0.53475	0.325
chr19	59714298	59716355	chr19	59715439	59715639	2058	1242	100	683.05	31.52	0	0.600047	Emx2	0	0
chr15	10566393	10568091	chr15	10567061	10567261	1699	769	106	682.98	28.97	0	0.843509	Gm10389	0	0
chr4	87588607	87590152	chr4	87589320	87589520	1546	814	90	682.73	47.87	0	0.829782	Mllt3	0.53657	0.86
chr14	119080824	119082366	chr14	119081561	119081761	1543	838	91	682.35	48.54	0	0.00534897	Abcc4	0	0
chr14	101288384	101290876	chr14	101289242	101289442	2493	959	109	682.12	28.22	0	0.613394	1700110M21Rik	0.341493	0
chr2	170102330	170104147	chr2	170103183	170103383	1818	954	117	682.02	20.69	0	0.165594	Bcas1	0.247661	0
chr2	160934533	160935401	chr2	160934784	160934984	869	352	74	681.86	67.72	0	0.89414	Chd6	0	0
chr11	63735450	63736906	chr11	63736005	63736205	1457	656	88	681.29	38.53	0	0.211382	Hs3st3b1	0	0
chr17	86652631	86654087	chr17	86653131	86653331	1457	601	88	681.29	38.53	0	0.051646	Prkce	0.429258	0
chr13	40074224	40076015	chr13	40075111	40075311	1792	988	96	681.23	36.12	0	0.881227	Ofcc1	0.835288	0
chr6	143945588	143947188	chr6	143946246	143946446	1601	759	91	681.2	42.03	0	0.835116	Sox5	0.85	0.9
chr9	47094372	47095925	chr9	47095149	47095349	1554	878	94	680.58	36.21	0	0.563101	Cadm1	0.883451	0.195
chr1	79143993	79146346	chr1	79144961	79145161	2354	1069	105	680.25	36.2	0	0.0069942	Scg2	0.468763	0.625
chr4	100639627	100641560	chr4	100640724	100640924	1934	1198	98	680.25	28.74	0	0.312499	Cachd1	0.634765	0
chr4	34952962	34954978	chr4	34954349	34954549	2017	1488	110	679.44	28.38	0	0.408636	Mobkl2b	0	0
chr13	90011604	90013165	chr13	90012397	90012597	1562	894	90	678.95	36.2	0	0.80312	Xrcc4	0.857143	0
chr7	148379845	148380958	chr7	148380035	148380235	1114	291	80	678.45	54.88	0	0.0086034	Hras1	0	0
chr2	120676111	120677103	chr2	120676269	120676469	993	259	77	678.44	46.7	0	0.621882	AK015969	0	0
chr18	13944998	13947079	chr18	13945894	13946094	2082	997	100	678.4	28.02	0	0.99993	Zfp521	0.809226	0
chr8	92969276	92970269	chr8	92969682	92969882	994	507	77	678.11	80.56	0	0.0395458	AK019563	0	0
chr7	89572943	89574658	chr7	89573959	89574159	1716	1117	93	677.7	32.69	0	0.639883	Adamtsl3	0.484548	0.3
chr7	77957538	77960828	chr7	77959150	77959350	3291	1713	124	677.7	17.21	0	0.332976	AK143760	0.445593	0.16
chr6	16104354	16105776	chr6	16104784	16104984	1423	531	88	677.62	42.89	0	0.784201	Mdfic	0	0
chr10	83419519	83420964	chr10	83420198	83420398	1446	780	94	677.53	31.52	0	0.623075	AK082148	0.9391	0.825
chr4	7379223	7380649	chr4	7379829	7380029	1427	707	87	677.14	50.21	0	0.844627	Tox	0	0
chr4	124131987	124133969	chr4	124133131	124133331	1983	1245	98	676.48	43.2	0	0.841917	AK132134	0.503027	0
chr11	80435742	80437463	chr11	80436292	80436492	1722	651	93	676.39	38.53	0	0.650304	Myo1d	0	0
chr1	76861944	76863982	chr1	76862903	76863103	2039	1060	99	676.13	32.69	0	0.929166	AK162144	0.307655	0.16
chr7	27889409	27890794	chr7	27889875	27890075	1386	567	86	675.82	56.04	0		Cyp2f2	0.657762	0.745
chr13	105365383	105367316	chr13	105366356	105366556	1934	1074	97	675.56	36.2	0	0.925861	Cwc27	0.311433	0
chr18	68730643	68732218	chr18	68731144	68731344	1576	602	94	675.24	37.25	0	0.250331	Mc2r	0.817778	0.005
chr16	51117484	51118965	chr16	51118135	51118335	1482	752	88	675.17	49.04	0	0.361865	5330426P16Rik	0.50844	0.765
chr6	3072156	3072604	chr6	3072275	3072475	449	220	62	675.14	62.44	0	0.15534	Gm8579	0	0
chr4	71864874	71867256	chr4	71865881	71866081	2383	1108	105	675.14	31.52	0	0.653624	AK042990	0.628044	0.83
chr3	89197244	89198587	chr3	89197705	89197905	1344	562	85	674.87	44.37	0	0.349989	AK136654	0	0
chr6	141329156	141330884	chr6	141329908	141330108	1729	853	93	674.86	26.85	0	0.0975584	Gm10400	0.34838	0
chr11	115488690	115490079	chr11	115489359	115489559	1390	770	86	674.8	52.54	0	0.108741	Slc25a19	0	0
chr19	54514095	54516840	chr19	54516008	54516208	2746	2014	112	674.72	31.52	0	0.00699073	Adra2a	0.291075	0.155
chr6	30463426	30465300	chr6	30464309	30464509	1875	984	106	674.58	30.44	0	0.587854	1700025E21Rik	0	0
chr4	4121244	4123688	chr4	4122544	4122744	2445	1401	106	674.56	32.69	0	0.269151	AK043612	0	0
chr17	16141162	16142743	chr17	16141823	16142023	1582	762	90	674.29	37.36	0	0.239979	Rgmb	0	0
chr8	28109128	28110911	chr8	28109786	28109986	1784	759	94	674.04	46.7	0	0.998058	Zfp703	0.822771	0.75
chr14	22187837	22189372	chr14	22188298	22188498	1536	562	89	673.7	33.86	0	0.999973	Adk	1	0.935
chr16	71944133	71946186	chr16	71945664	71945864	2054	1632	99	673.22	23.35	0	0.00506405	AK033170	0.578665	0.93
chr4	94763933	94765972	chr4	94764565	94764765	2040	733	100	673.03	22.58	0	0.0685086	BC042782	0	0
chr15	76983255	76985201	chr15	76984162	76984362	1947	1008	97	672.95	43.2	0	0.957279	AK007154	0.512847	0.27
chr6	52916801	52919375	chr6	52917667	52917867	2575	967	108	672.75	35.03	0	0.855022	Jazf1	0	0
chr6	90994082	90995670	chr6	90994642	90994842	1589	661	90	672.68	49.04	0	0.0339592	Nup210	0	0
chr17	65065046	65066734	chr17	65065671	65065871	1689	726	92	672.54	38.53	0	0.00397367	Man2a1	0.69609	0
chr3	55265346	55267514	chr3	55266232	55266432	2169	987	101	672.46	30.36	0	0.060942	Dclk1	0	0
chr9	37424173	37425350	chr9	37424557	37424757	1178	485	81	672.09	44.37	0	0.429898	Siae	0.86661	0.18
chr3	115816010	115817803	chr3	115816850	115817050	1794	941	94	671.92	40.87	0	0.148257	Vcam1	0.953151	0.34
chr10	100275431	100277383	chr10	100276215	100276415	1953	885	97	671.75	30.36	0	0.0446916	1700017N19Rik	0.294057	0
chr4	29668558	29670564	chr4	29669993	29670193	2007	1536	98	671.75	28.02	0	0.964464	Epha7	1	0
chr11	74862717	74864172	chr11	74863349	74863549	1456	733	91	671.64	41.39	0	0.992122	Mir684-1	0.42268	0.505
chr18	65679405	65681048	chr18	65680057	65680257	1644	753	91	671.4	43.2	0	0.0995806	Malt1	0.119294	0
chr17	68534095	68535873	chr17	68535059	68535259	1779	1065	101	671.39	25.79	0	0.527343	L3mbtl4	0	0
chr8	86760595	86762240	chr8	86760968	86761168	1646	474	91	670.96	53.71	0	0.368321	Zswim4	0	0
chr16	95192489	95194837	chr16	95193954	95194154	2349	1566	104	670.9	25.69	0	0.0503393	Kcnj6	0	0
chr18	87041751	87043158	chr18	87042359	87042559	1408	709	86	670.27	37.36	0	0.0520911	Cbln2	0	0
chr5	114622946	114623659	chr5	114623042	114623242	714	197	84	670.25	52.56	0	0.300111	Acacb	0.880785	0.98
chr2	125973243	125973844	chr2	125973549	125973749	602	407	75	670.23	54.57	0	0.41032	4930525F21Rik	0.960067	0.995
chr2	169615662	169617023	chr2	169616142	169616342	1362	581	85	670.23	44.37	0	0.768569	Tshz2	0.858192	0.245
chr11	44949505	44951542	chr11	44950319	44950519	2038	915	99	670.2	41.39	0	0.999477	AK144274	0.723613	0.435
chr6	16585579	16587035	chr6	16586124	16586324	1457	646	87	669.74	42.03	0	1	Tcfec	0.974588	0.92
chr6	137126822	137129572	chr6	137128700	137128900	2751	1979	112	668.9	25.96	0	0.0230715	Rerg	0	0
chr2	71354714	71358035	chr2	71355091	71355291	3322	478	123	668.57	18.45	0	1.00412	AK139461	0.217404	0.63
chr19	61274912	61276021	chr19	61275562	61275762	1110	751	118	668.54	31.64	0		Gm7102	0.620379	0.765
chr6	36734127	36735495	chr6	36734888	36735088	1369	862	85	668.45	43.2	0	0.627713	Ptn	0	0
chr2	115038338	115040591	chr2	115039263	115039463	2254	1026	107	667.99	28.97	0	0.370284	AK019710	0	0
chr4	95425453	95426733	chr4	95426134	95426334	1281	782	83	667.78	32.69	0	0.31599	Fggy	0.589844	0.995
chr6	94541671	94543536	chr6	94542665	94542865	1866	1095	97	667.44	22.07	0	0.652052	Lrig1	0.599464	0.345
chr8	123309365	123310743	chr8	123310059	123310259	1379	795	94	667.41	35.48	0	0.321532	Irf8	0	0
chr3	131646223	131647829	chr3	131646476	131646676	1607	354	91	667.33	36.12	0	0.145695	AK076734	0.507472	0
chr12	10363253	10365233	chr12	10364060	10364260	1981	908	108	667.33	21.29	0	0.807438	Nt5c1b	0	0
chr15	84996084	84997796	chr15	84996859	84997059	1713	876	92	667.28	44.37	0	0.16378	AK085771	0.340537	0
chr13	25866242	25868328	chr13	25866782	25866982	2087	641	99	666.91	30.36	0	0.956552	AK132076	0	0
chr9	47490284	47492050	chr9	47491186	47491386	1767	1003	93	666.68	28.02	0	0.692946	Cadm1	0.62684	0.44
chr6	4512792	4514275	chr6	4513633	4513833	1484	942	100	665.73	28.97	0	0.0289648	Col1a2	0.679029	0
chr2	134040063	134041775	chr2	134040989	134041189	1713	1027	93	665.64	29.35	0	0.950847	Hao1	0.723131	0
chr14	110674764	110676486	chr14	110675467	110675667	1723	804	92	665.11	36.2	0	0.0325462	Slitrk6	0.68525	0.685
chr12	31710959	31712387	chr12	31711317	31711517	1429	459	86	665.06	37.36	0	0.50348	Fam110c	0.540616	0.315
chr1	51205158	51207144	chr1	51206379	51206579	1987	1322	97	665.03	24.52	0	0.00748402	Tmeff2	0	0
chr15	42466409	42467886	chr15	42467070	42467270	1478	762	87	664.66	38.53	0	0.396002	AK138307	0.49086	0.615
chr8	123824050	123827584	chr8	123825457	123825657	3535	1508	122	664.54	28.02	0	0.297417	Foxl1	0.331919	0
chr12	12661259	12663249	chr12	12662236	12662436	1991	1078	97	664.24	30.36	0	0.868214	Fam49a	0.473869	0.89
chr18	6513287	6515853	chr18	6513773	6513973	2567	587	107	664.11	29.19	0	0.245522	Epc1	0.493765	0
chr4	8726062	8727740	chr4	8726707	8726907	1679	746	91	663.63	36.2	0	0.999891	Chd7	0.558403	0
chr15	34565443	34567172	chr15	34566296	34566496	1730	954	92	663.6	33.86	0	0.245411	Nipal2	0.426836	0
chr11	101413167	101414746	chr11	101413954	101414154	1580	888	89	663.46	35.03	0	0.375656	Nbr1	0	0
chr18	55292437	55294637	chr18	55293488	55293688	2201	1152	102	663.22	29.35	0	0.466851	AK163160	0.251818	0
chr3	149712392	149714460	chr3	149713028	149713228	2069	737	103	663.21	32.08	0	0.522136	AK139864	0.553675	0.965
chr15	35677491	35679266	chr15	35678343	35678543	1776	953	103	662.61	31.04	0	0.959378	Mir875	0	0
chr1	74320538	74322324	chr1	74321576	74321776	1787	1139	93	662.46	37.36	0	0.333832	Gpbar1	0.329787	0
chr14	68572833	68574393	chr14	68573549	68573749	1561	817	98	662.46	31.04	0	0.634496	Dock5	0.65	0.89
chr15	91880632	91882360	chr15	91881364	91881564	1729	833	99	661.89	44.89	0	0.323715	Cntn1	0	0
chr6	6818114	6822460	chr6	6819602	6819802	4347	1589	133	661.57	28.02	0	1.00498	Dlx6os1	0.597331	0.19
chr2	65682956	65686513	chr2	65685703	65685903	3558	2848	123	661.5	22.18	0	0.976121	Csrnp3	0.195108	0.54
chr11	113851337	113853025	chr11	113851908	113852108	1689	672	91	661.44	38.53	0	0.055272	Sdk2	0	0
chr16	44530396	44531984	chr16	44531002	44531202	1589	707	89	661.41	33.86	0	0.665175	Mir3081	0	0
chr16	88826057	88828102	chr16	88826489	88826689	2046	533	99	661.38	23.7	0	0.345529	Krtap14	0.832274	0
chr16	21404751	21407334	chr16	21405621	21405821	2584	971	107	661.32	44.37	0	0.651012	Vps8	0	0
chr18	51866930	51868190	chr18	51867515	51867715	1261	686	82	661.24	39.7	0	0.110703	DQ556351	0	0
chr3	79114271	79115763	chr3	79114749	79114949	1493	579	87	661.07	35.03	0	0.069728	LOC100233207	0.625335	0.625
chr11	85243803	85245393	chr11	85244951	85245151	1591	1249	89	660.95	35.03	0	0.208568	Bcas3	0.901258	0.48
chr1	41322824	41324778	chr1	41324202	41324402	1955	1479	96	660.66	44.37	0	0.752028	Tmem182	0.816786	0.96
chr10	97087090	97088598	chr10	97087711	97087911	1509	722	104	659.95	16.8	0	0.00577331	Kera	0.730769	0.44
chr11	112232047	112234048	chr11	112232477	112232677	2002	531	98	659.46	28.22	0	0.934607	BC006965	0	0
chr5	12633613	12635599	chr5	12634172	12634372	1987	660	101	659.11	31.04	0	0.794809	Sema3d	0	0
chr1	55461389	55463247	chr1	55462405	55462605	1859	1117	94	658.43	36.2	0	0.0748123	Plcl1	0	0
chr4	150909566	150911425	chr4	150910356	150910556	1860	891	94	658.22	33.86	0	0.396187	AK017048	0	0
chr10	18060836	18062200	chr10	18061595	18061795	1365	860	84	657.79	38.53	0	0.418923	Ccdc28a	0	0
chr16	18835533	18837725	chr16	18836500	18836700	2193	1068	100	657.66	50.21	0	0.0713474	2510002D24Rik	0	0
chr9	32527033	32529098	chr9	32527953	32528153	2066	1021	99	657.54	34.99	0	0.941079	Ets1	0.342373	0.585
chr4	84099553	84101446	chr4	84100325	84100525	1894	873	99	657.51	33.11	0	0.974873	Bnc2	0.695193	0
chr3	53461059	53462869	chr3	53461276	53461476	1811	318	93	657.45	51.37	0	0.358516	Frem2	0	0
chrX	7417653	7419066	chrX	7418264	7418464	1414	712	85	657.2	40.87	0	0.289184	Otud5	0.373673	0.535
chr5	128231110	128232976	chr5	128231833	128232033	1867	824	94	656.8	39.7	0	0.505878	Tmem132d	0.266345	0.805
chr8	27704064	27706148	chr8	27704640	27704840	2085	677	98	656.79	45.54	0	0.996538	Zfp703	0.537428	0.84
chr16	30171950	30173754	chr16	30172969	30173169	1805	1120	94	656.79	29.35	0	0.833146	Cpn2	0	0
chr1	59390356	59392592	chr1	59390934	59391134	2237	679	102	656.65	21.45	0	0.262341	Cdk15	0.474508	0
chr2	76902823	76904586	chr2	76904192	76904392	1764	1470	92	656.37	61.88	0	0.00436564	Ccdc141	0.272263	0.635
chr7	90071299	90073063	chr7	90072071	90072271	1765	873	92	656.16	35.03	0	0.163438	Mex3b	0.438775	0.92
chr10	16893869	16897276	chr10	16896025	16896225	3408	2257	120	656.11	18.39	0	0.241202	AK029503	0	0
chr12	95975107	95976432	chr12	95975590	95975790	1326	584	83	656.02	50.21	0	0.639291	Flrt2	0	0
chr9	32807744	32809498	chr9	32808625	32808825	1755	982	99	656	31.52	0	0.303904	AK039836	0.335234	0.78
chr3	81046271	81048411	chr3	81047682	81047882	2141	1512	107	655.93	24.83	0	0.007795	Pdgfc	0.23271	0
chr5	124776534	124778248	chr5	124777378	124777578	1715	945	91	655.82	46.7	0	0.0584804	2810006K23Rik	0	0
chr5	104102850	104104669	chr5	104103657	104103857	1820	908	93	655.59	36.2	0		1700016H13Rik	0	0
chr11	68470515	68472180	chr11	68471369	68471569	1666	955	90	655.39	33.86	0	0.306163	Myh10	0	0
chr1	67511425	67513014	chr1	67512170	67512370	1590	846	98	655.25	31.04	0	0.0038062	BC108272	0	0
chr11	64484847	64486364	chr11	64485546	64485746	1518	800	87	655.19	38.53	0	0.270879	Hs3st3a1	0.651945	0.645
chr11	12329965	12331483	chr11	12330730	12330930	1519	866	87	654.95	40.87	0	0.0231007	Cobl	0	0
chr4	100133755	100136079	chr4	100135149	100135349	2325	1495	102	654.71	37.36	0	0.855874	Ube2u	0.290017	0.165
chr2	102246231	102249160	chr2	102248070	102248270	2930	1940	133	654.55	27.16	0	0.297994	Trim44	0.44691	0
chr14	102145323	102146748	chr14	102145811	102146011	1426	589	85	654.26	44.37	0	0.743553	Lmo7	0.74386	0.355
chr4	83695627	83696968	chr4	83696217	83696417	1342	691	85	654.26	41.75	0	0.561271	4930473A06Rik	0	0
chr18	66237629	66239362	chr18	66238052	66238252	1734	524	104	654.26	22.35	0	0.197464	Ccbe1	0.395845	0
chr3	82680074	82681316	chr3	82680604	82680804	1243	631	81	654.15	51.37	0	0.0352957	Rbm46	0	0
chr19	5087413	5088984	chr19	5088338	5088538	1572	1026	88	654.04	35.03	0	0.236108	Yif1a	0	0
chr4	138785635	138787359	chr4	138786468	138786668	1725	934	101	653.99	30.15	0	0.253893	Capzb	0.5029	0
chr9	20455532	20456562	chr9	20456126	20456326	1031	695	76	653.94	54.88	0	0.177289	Pin1	0	0
chr5	133709961	133711435	chr5	133710411	133710611	1475	551	86	653.94	46.7	0	0.701516	AK076755	0	0
chr5	45512426	45513672	chr5	45513036	45513236	1247	711	82	653.61	37.25	0	0.0218525	AK015324	0	0
chr8	73196638	73198364	chr8	73197125	73197325	1727	588	91	653.25	35.03	0	0.225307	Lsm4	0	0
chr2	37923004	37924535	chr2	37923750	37923950	1532	847	91	652.88	32.08	0	0.992188	AK052627	0	0
chr10	97367795	97369274	chr10	97368399	97368599	1480	705	86	652.75	37.36	0	0.153372	Gm10754	0	0
chr10	36983158	36983791	chr10	36983483	36983683	634	426	65	652.68	65.38	0	0.0270966	AK040320	0.703002	0.995
chr4	81468758	81470574	chr4	81469595	81469795	1817	938	100	652.58	32.47	0	0.106029	Mpdz	0	0
chr8	94717187	94718619	chr8	94718046	94718246	1433	960	85	652.56	39.7	0	0.425033	DQ711544	0	0
chr18	17557603	17559654	chr18	17558942	17559142	2052	1440	97	652.52	38.53	0	0.256445	4921533I20Rik	0.515846	0.63
chr9	66855852	66857427	chr9	66856807	66857007	1576	1056	89	652.16	40.64	0	0.0127606	Tpm1	0	0
chr8	27468193	27470233	chr8	27469525	27469725	2041	1433	98	651.91	30.48	0	0.570718	Thap1	0.510294	0.73
chr3	30422466	30423809	chr3	30422892	30423092	1344	527	84	651.49	39.51	0	0.770887	Mecom	0.657483	0.665
chr12	100937073	100939359	chr12	100937760	100937960	2287	788	101	651.16	24.52	0	0.186627	2610021K21Rik	0.543744	0
chr3	66542240	66544339	chr3	66543621	66543821	2100	1482	99	651.1	44.02	0	0.900069	Shox2	0	0
chr9	87943450	87944768	chr9	87944039	87944239	1319	690	86	650.77	35.18	0	0.626464	Nt5e	0.64264	0.42
chr15	41661705	41663341	chr15	41662364	41662564	1637	760	89	650.66	39.7	0	0.751865	Oxr1	0.372249	0
chr14	65987756	65989496	chr14	65988406	65988606	1741	751	91	650.28	33.86	0	0.0368202	Zfp395	0	0
chr17	56856309	56857566	chr17	56856795	56856995	1258	587	81	650.16	31.52	0	0.006809	Ndufa11	0	0
chr8	118870313	118871902	chr8	118871017	118871217	1590	805	88	649.97	51.37	0	0.0275506	Dynlrb2	0	0
chr13	96533459	96535998	chr13	96535088	96535288	2540	1730	131	649.9	30.35	0	0.261462	AK146386	0.252855	0
chr17	49385940	49387580	chr17	49386655	49386855	1641	816	89	649.78	43.2	0	0.345429	LOC100415784	0	0
chr3	149610969	149613263	chr3	149612426	149612626	2295	1558	101	649.76	25.69	0	0.626984	AK139864	0.755449	0.22
chr13	28724955	28726691	chr13	28725808	28726008	1737	954	92	649.55	30.48	0	0.467684	BC025054	0	0
chr6	94970770	94973047	chr6	94971778	94971978	2278	1109	102	649.3	37.25	0	0.158259	Kbtbd8	0.636364	0
chr19	33142122	33143919	chr19	33142922	33143122	1798	901	92	649.28	31.52	0	0.449607	Rnls	0	0
chr19	28454828	28456522	chr19	28455543	28455743	1695	816	90	649.1	29.19	0	0.782626	Glis3	0.827037	0
chr17	26613053	26614851	chr17	26613878	26614078	1799	926	92	649.08	33.86	0	0.0898697	Dusp1	0	0
chr10	34016321	34018620	chr10	34016998	34017198	2300	778	102	648.89	33.86	0	0.0871292	Tspyl4	0.289691	0
chr7	96406337	96408515	chr7	96407409	96407609	2179	1173	107	648.54	22.92	0	0.772578	Tmem135	0.254362	0
chr9	83957922	83959482	chr9	83958645	83958845	1561	824	88	648.04	41.04	0	0.404987	Bckdhb	0.660256	0.16
chr12	39505893	39507645	chr12	39506633	39506833	1753	841	91	647.76	29.19	0	0.38787	Etv1	0	0
chr10	110272152	110273510	chr10	110272496	110272696	1359	445	84	647.68	38.38	0	0.170598	AK006160	0.849779	0.47
chr5	132186294	132187995	chr5	132187019	132187219	1702	826	90	647.6	32.69	0	0.911155	Auts2	0.835391	0.905
chr19	56251356	56252857	chr19	56251733	56251933	1502	478	86	647.58	26.85	0	0.813687	AK047239	0.470353	0.735
chr1	54970285	54972144	chr1	54970978	54971178	1860	794	93	647.45	33.86	0	0.183845	Ankrd44	0	0
chr11	101728284	101729936	chr11	101728926	101729126	1653	743	89	647.15	40.87	0	0.854186	Meox1	0	0
chr11	74360185	74361640	chr11	74360667	74360867	1456	583	85	647.03	36.2	0	0.133102	Rap1gap2	0	0
chr7	134417106	134418467	chr7	134417561	134417761	1362	556	83	646.9	46.7	0	0.160946	Sephs2	0	0
chr5	38284080	38285889	chr5	38285037	38285237	1810	1058	92	646.82	39.7	0	0.893012	Msx1	0	0
chr12	106117396	106119591	chr12	106118672	106118872	2196	1377	99	646.8	44.37	0	0.524414	Clmn	0	0
chr3	63216078	63218217	chr3	63216848	63217048	2140	871	98	646.61	29.19	0	0.0710747	Mme	0.604488	0.235
chr4	83818313	83819819	chr4	83818780	83818980	1507	568	86	646.41	30.36	0	0.773358	Bnc2	0	0
chr1	51703548	51705371	chr1	51704198	51704398	1824	751	95	646.19	31.28	0	0.0320943	AK043869	0.456391	0
chr14	67890637	67891956	chr14	67891104	67891304	1320	568	83	646.06	40.64	0	0.999444	Gm6878	0	0
chr8	129189548	129191469	chr8	129190570	129190770	1922	1123	94	645.83	29.19	0	0.847644	Irf2bp2	0	0
chr11	50105678	50106999	chr11	50105855	50106055	1322	278	82	645.33	38.53	0	0.304703	Maml1	0	0
chr11	45048393	45050211	chr11	45049107	45049307	1819	815	92	644.98	33.86	0	0.33969	AK144274	0	0
chr1	123598225	123599699	chr1	123598569	123598769	1475	445	89	644.67	33.11	0	0.795239	Ddx18	0.536635	0.305
chr15	53673337	53675111	chr15	53674080	53674280	1775	844	104	644.67	24.83	0	0.0178004	Samd12	0	0
chr7	88870902	88872525	chr7	88871653	88871853	1624	852	103	644.65	32.59	0	0.050815	Homer2	0	0
chr6	12970758	12972321	chr6	12971353	12971553	1564	696	87	644.62	30.36	0	0.403929	Tmem106b	0.649392	0.185
chr12	95747217	95749200	chr12	95748055	95748255	1984	939	95	644.41	38.53	0	0.46645	Flrt2	0	0
chr13	16164866	16166747	chr13	16165904	16166104	1882	1139	103	644.4	26.96	0	0.0827334	Inhba	0.741095	0.72
chr4	89135787	89138196	chr4	89136491	89136691	2410	805	111	644.19	34.38	0	0.403162	AK148321	0.545039	0
chr1	88421308	88422728	chr1	88421806	88422006	1421	599	84	643.97	37.36	0	0.301057	Ptma	0	0
chr5	112030024	112032122	chr5	112031168	112031368	2099	1245	97	643.75	29.19	0	0.434023	C130026L21Rik	0	0
chr13	23776367	23777473	chr13	23776660	23776860	1107	394	77	643.71	42.03	0	0.153927	Gm9998	0.800181	0.88
chr8	94763885	94765817	chr8	94764895	94765095	1933	1111	94	643.68	31.52	0	0.839429	DQ711544	0	0
chr6	33808507	33810201	chr6	33809303	33809503	1695	897	102	643.44	27.32	0	0.636041	Exoc4	0	0
chr10	116114739	116116466	chr10	116115135	116115335	1728	497	93	643.32	33.26	0	0.422225	AK144843	0.603358	0.505
chr2	91489559	91491230	chr2	91490121	91490321	1672	663	89	643.03	38.53	0	0.270616	Arhgap1	0	0
chr4	153796205	153798422	chr4	153797222	153797422	2218	1118	99	642.88	26.85	0	0.675545	Prdm16	0.362652	0.985
chr8	94235623	94238324	chr8	94237147	94237347	2702	1625	107	642.55	28.02	0	0.985205	Fto	0	0
chr19	57426070	57427838	chr19	57426974	57427174	1769	1005	98	642.52	34.38	0	0.0420181	AK045643	0	0
chr18	12153877	12155402	chr18	12154786	12154986	1526	1010	86	642.03	40.87	0	0.0125906	6030446N20Rik	0	0
chr4	73148906	73151071	chr4	73149735	73149935	2166	930	98	641.89	25.69	0	0.935491	Gm11487	0.743649	0.325
chr1	62420812	62422742	chr1	62421207	62421407	1931	496	94	641.75	22.05	0	0.688814	Pard3b	0.879793	0
chr14	15179641	15181318	chr14	15179999	15180199	1678	459	89	641.74	35.03	0		Il3ra	0	0
chr2	34107874	34110277	chr2	34109073	34109273	2404	1300	103	641.22	32.69	0	0.24064	AK138624	0.19975	0
chr6	53603524	53605133	chr6	53604514	53604714	1610	1091	89	641.21	27.97	0	0.915267	Creb5	0.67371	0
chr13	74700665	74702194	chr13	74701236	74701436	1530	672	86	641.11	42.03	0		Zfp825	0	0
chr2	165409580	165410968	chr2	165410045	165410245	1389	566	83	640.24	39.7	0	0.131049	Slc2a10	0	0
chr4	65265081	65266977	chr4	65265787	65265987	1897	807	93	640.09	37.36	0	0.0988604	Trim32	0	0
chr5	100946715	100948454	chr5	100947079	100947279	1740	465	90	639.57	50.21	0	0.108802	Cops4	0	0
chr5	110351849	110353272	chr5	110352538	110352738	1424	790	90	639.41	41.07	0	0.0562027	AK142681	0	0
chr12	58239300	58240937	chr12	58239956	58240156	1638	757	88	639.35	39.7	0	0.999403	Slc25a21	0.879047	0.67
chr11	17349582	17351318	chr11	17350532	17350732	1737	1051	97	639.28	30.56	0	0.988992	C1d	0.812212	0.62
chr19	12576174	12577296	chr19	12576577	12576777	1123	504	77	639.15	45.54	0	0.101729	Dtx4	0	0
chr6	38501914	38502911	chr6	38502020	38502220	998	207	74	639.15	35.03	0	0.605999	AK015545	0	0
chr11	102993877	102995270	chr11	102994254	102994454	1394	478	83	639.02	60.71	0	0.439958	Hexim2	0	0
chr14	101297820	101300178	chr14	101299473	101299673	2359	1754	101	638.76	28.02	0	0.335431	1700110M21Rik	0	0
chr14	10981867	10983451	chr14	10982462	10982662	1585	696	89	638.62	38.27	0	0.0601161	Gm3833	0.900884	0.61
chr3	118557375	118559559	chr3	118558532	118558732	2185	1258	98	638.49	33.86	0	1.00134	Dpyd	0.850733	0.845
chr3	50286540	50289723	chr3	50286885	50287085	3184	446	114	638.48	25.69	0	0.207548	AK138462	0	0
chr14	68230755	68233420	chr14	68231553	68231753	2666	899	106	638.41	24.52	0	0.796719	Cdca2	0.357974	0
chr8	49393134	49395676	chr8	49394603	49394803	2543	1570	104	638.29	38.53	0	0.0344096	Odz3	0	0
chr11	91122825	91124562	chr11	91123580	91123780	1738	856	94	638.23	30.01	0	0.598884	Kif2b	0.360391	0
chr6	65487176	65489363	chr6	65488255	65488455	2188	1180	98	637.95	29.19	0	0.392162	Tnip3	0	0
chr2	48027569	48029370	chr2	48028160	48028360	1802	692	91	637.64	44.37	0	0.748569	Acvr2a	0.958356	0.815
chr10	97112531	97114027	chr10	97113117	97113317	1497	687	85	637.42	37.36	0	0.480483	Epyc	0.990642	0.875
chr1	192246078	192247527	chr1	192246852	192247052	1450	875	84	637.05	35.03	0	0.412876	BC030469	1	0.535
chr2	115363306	115365000	chr2	115364298	115364498	1695	1093	93	637.02	31.04	0	0.999813	AK135429	1	0
chr8	59084742	59086190	chr8	59085235	59085435	1449	594	85	637	44.02	0	0.884123	Fbxo8	0.722376	0.475
chr7	129718360	129719958	chr7	129719041	129719241	1599	782	87	636.81	42.03	0	0.726261	Prkcb	0	0
chr6	69466159	69466564	chr6	69466261	69466461	406	203	56	636.58	63.05	0	0.325232	Rprl1	0	0
chr2	177757130	177758679	chr2	177757864	177758064	1550	835	86	636.57	44.37	0	0.0195044	Etohi1	0	0
chr9	105621006	105622561	chr9	105621830	105622030	1556	925	90	636.29	32.08	0	0.04422	Col6a6	0.753055	0
chr18	46878444	46880578	chr18	46879216	46879416	2135	873	120	636.24	22.76	0	0.0115114	Cdo1	0.44283	0.7
chr12	10443882	10447176	chr12	10445275	10445475	3295	1494	117	635.75	24.83	0	0.917345	Rdh14	0.184882	0
chr9	41697826	41700635	chr9	41698532	41698732	2810	807	108	635.73	29.19	0	0.525024	AK169831	0	0
chr2	27740607	27741786	chr2	27741284	27741484	1180	778	78	635.36	43.2	0	0.180779	Col5a1	0	0
chr9	16962264	16964025	chr9	16963331	16963531	1762	1168	100	635.36	22.17	0	0.331052	AK006623	0.738217	0.2
chr11	31899695	31902445	chr11	31901559	31901759	2751	1965	107	635.02	32.69	0	0.490723	Nsg2	0	0
chr10	120223780	120225490	chr10	120224428	120224628	1711	749	89	634.74	33.86	0	0.698545	Msrb3	1	0.215
chr3	71455698	71457306	chr3	71456366	71456566	1609	769	87	634.61	40.87	0	0.142992	AK144724	1	0.89
chr2	135197333	135199203	chr2	135198012	135198212	1871	780	92	634.55	37.36	0	0.320913	Plcb1	0	0
chr12	69408895	69410307	chr12	69409626	69409826	1413	832	83	634.43	35.03	0	0.0814967	LOC100316870	1	0
chr17	3556561	3558711	chr17	3557850	3558050	2151	1390	97	634.29	25.69	0	0.203248	AK015782	0	0
chr3	9607172	9608833	chr3	9607866	9608066	1662	795	88	634.17	32.69	0	0.472369	Zfp704	0.783865	0.195
chr18	6819695	6820924	chr18	6820239	6820439	1230	645	79	633.86	40.87	0	0.586721	Rab18	0.459723	0.775
chr16	35109271	35111903	chr16	35110616	35110816	2633	1446	105	633.82	26.85	0	0.166586	Ptplb	0.363602	0
chr19	15402669	15404334	chr19	15403322	15403522	1666	754	88	633.32	31.52	0	0.764258	Psat1	0	0
chr15	38638662	38640934	chr15	38639323	38639523	2273	762	99	633.25	26.85	0	0.020907	Atp6v1c1	0.533451	0.27
chr15	27018514	27020078	chr15	27019003	27019203	1565	590	87	632.47	32.73	0	0.826778	Mir297-1	0	0
chr9	104814925	104816251	chr9	104815262	104815462	1327	438	81	632.41	30.36	0	0.0281711	Cpne4	0.435897	0.66
chr13	29529822	29531243	chr13	29530630	29530830	1422	909	83	632.28	32.69	0	0.0105414	Cdkal1	0	0
chr2	43978614	43981256	chr2	43980137	43980337	2643	1624	105	632.26	25.69	0	0.85552	Arhgap15	0	0
chr3	143886104	143888116	chr3	143886774	143886974	2013	771	102	631.82	28.65	0	0.926733	Lmo4	0.997515	0.135
chr12	27866785	27869312	chr12	27867358	27867558	2528	674	102	630.83	30.36	0	0.242411	AK163447	0	0
chr11	68413422	68416461	chr11	68414920	68415120	3040	1599	111	630.66	22.18	0	0.373731	Ccdc42	0	0
chr10	81063076	81064755	chr10	81063797	81063997	1680	822	88	630.34	44.37	0	0.382124	Tle6	0	0
chr5	13197048	13199204	chr5	13197888	13198088	2157	941	114	630.08	26.39	0	0.828542	AK186650	0.497681	0
chr8	59185159	59186638	chr8	59185872	59186072	1480	814	84	630.04	35.03	0	0.953893	Fbxo8	0	0
chr17	56220017	56221646	chr17	56220719	56220919	1630	803	90	629.97	45.8	0	0.745836	Hdgfrp2	0	0
chr4	62251709	62253479	chr4	62252357	62252557	1771	749	90	629.97	38.19	0	0.084556	Rgs3	0	0
chr3	97768039	97769664	chr3	97768848	97769048	1626	910	88	629.94	32.73	0	0.750049	Gm5544	0	0
chr12	52792908	52794152	chr12	52793313	52793513	1245	506	79	629.93	51.37	0	0.301054	Strn3	0	0
chr13	59393975	59395312	chr13	59394532	59394732	1338	658	81	629.67	37.36	0	0.622019	AK038606	0.558714	0.755
chr5	112318806	112321099	chr5	112319579	112319779	2294	874	99	629.65	29.19	0	0.0141308	AK087393	0	0
chr1	137913927	137914775	chr1	137914409	137914609	849	583	70	629.62	54.68	0	0.293413	Tmem9	0	0
chr4	129448377	129450613	chr4	129449231	129449431	2237	955	98	629.33	32.69	0	0.432993	Khdrbs1	0	0
chrX	17738986	17740058	chrX	17739415	17739615	1073	530	75	629.11	71.22	0	0.57619	Kdm6a	0	0
chr12	98000847	98002856	chr12	98001274	98001474	2010	528	94	628.98	25.69	0	0.831235	AK145433	0.352414	0
chr12	113571304	113573428	chr12	113571776	113571976	2125	573	96	628.66	26.85	0	0.453379	AK054515	0	0
chr6	53522522	53524648	chr6	53523742	53523942	2127	1321	96	628.3	39.7	0	0.746212	Creb5	0	0
chr1	183244250	183245593	chr1	183244704	183244904	1344	555	81	628.19	36.2	0	0.0103379	Cnih3	0	0
chr1	90172475	90175057	chr1	90174312	90174512	2583	1938	147	628.17	24	0	0.0593484	Hjurp	0.361348	0
chr5	36807139	36808257	chr5	36807594	36807794	1119	556	76	628.16	63.05	0	0.163952	Grpel1	0	0
chr18	49450016	49452017	chr18	49450523	49450723	2002	608	95	628.15	37.25	0	0.261244	Pol	0	0
chr2	71756088	71758215	chr2	71757310	71757510	2128	1323	96	628.12	36.2	0	0.00708995	Pdk1	0.412318	0.865
chr14	61582464	61583973	chr14	61583277	61583477	1510	914	96	627.78	29.8	0	0.0631862	Tnfrsf19	0	0
chr10	123620492	123621837	chr10	123620892	123621092	1346	501	81	627.7	35.03	0	0.16174	4930503E24Rik	0	0
chr13	111733515	111735279	chr13	111734589	111734789	1765	1175	102	627.15	29.8	0	0.0319014	AK140017	0.540816	0
chr1	45077058	45079368	chr1	45077580	45077780	2311	623	99	626.75	32.69	0	0.262851	Gulp1	0.19697	0.625
chr8	84289624	84291169	chr8	84290199	84290399	1546	676	85	626.29	21.02	0	0.0434991	Inpp4b	0	0
chr5	115501858	115503209	chr5	115502529	115502729	1352	772	81	626.22	33.86	0	0.167946	Sppl3	0	0
chr9	41036109	41038305	chr9	41037506	41037706	2197	1498	97	626.13	31.52	0	0.0301722	BC048584	0	0
chr3	8735621	8737187	chr3	8736653	8736853	1567	1133	86	625.8	36.62	0	0.453477	Mrps28	0.447637	0.68
chr3	131036654	131038853	chr3	131037428	131037628	2200	875	97	625.6	26.85	0	0.014	Sgms2	0	0
chr3	69757122	69758827	chr3	69757971	69758171	1706	950	88	624.88	35.03	0	0.106696	Otol1	0	0
chr11	95074566	95076432	chr11	95075416	95075616	1867	951	91	624.68	33.86	0	0.210815	Tac4	0.28671	0
chr1	181387699	181389732	chr1	181388567	181388767	2034	969	94	624.53	32.69	0	0.708965	Smyd3	0.58485	0.775
chr15	89911808	89913664	chr15	89912905	89913105	1857	1198	101	624.49	31.04	0	0.884378	Alg10b	0.674569	0.425
chr9	17030612	17031280	chr9	17030705	17030905	669	194	76	624.44	51.74	0		AK006623	0.827844	0.995
chr3	90095830	90097143	chr3	90096773	90096973	1314	1044	80	624.04	42.03	0	0.766218	Dennd4b	0	0
chr14	9784774	9786281	chr14	9785593	9785793	1508	920	99	623.84	32.59	0	0.131152	AK015458	0.385534	0.205
chr3	102439707	102441366	chr3	102440104	102440304	1660	498	87	623.62	28.02	0	0.170879	Tspan2	0	0
chr5	92031855	92033621	chr5	92032935	92033135	1767	1181	89	623.18	31.52	0	0.0226535	Parm1	0.552095	0
chr2	140997863	140999929	chr2	140998762	140998962	2067	1000	99	623.14	27.94	0	0.772019	Flrt3	0	0
chr19	45000665	45002764	chr19	45001784	45001984	2100	1220	95	622.85	33.86	0	0.420211	Fam178a	0	0
chr11	61889407	61890679	chr11	61890041	61890241	1273	735	79	622.71	51.37	0	0.115284	Specc1	0	0
chr11	18828818	18832258	chr11	18830812	18831012	3441	2095	116	622.42	21.02	0	0.118495	Meis1	0.661337	0
chr9	35212221	35214101	chr9	35213065	35213265	1881	945	91	621.95	37.36	0	0.665269	Cdon	0.441489	0.705
chr2	113166921	113168539	chr2	113167668	113167868	1619	848	86	621.38	47.87	0	0.194948	Fmn1	0	0
chr17	16190745	16192410	chr17	16191501	16191701	1666	857	88	621.3	34.99	0	0.88087	Rgmb	1	0
chr5	20987941	20989857	chr5	20988820	20989020	1917	980	99	621.29	23.88	0	0.006145	Fbxl13	0	0
chr3	98793962	98795739	chr3	98795191	98795391	1778	1330	89	620.96	31.52	0	0.873202	Hao2	0.401801	0
chr11	12412986	12414556	chr11	12413860	12414060	1571	975	85	620.75	42.03	0	0.147218	Cobl	0.433758	0.07
chr10	36959919	36962701	chr10	36961794	36961994	2783	1976	106	620.61	23.35	0	0.0657178	AK040320	0.318116	0.215
chr14	24320866	24322488	chr14	24321404	24321604	1623	639	86	620.53	35.03	0	0.873196	Kcnma1	0	0
chr1	160122488	160124048	chr1	160123326	160123526	1561	939	99	620.43	28.71	0	0.871446	Fam5b	0	0
chr4	107132648	107134071	chr4	107133105	107133305	1424	558	82	620.41	45.54	0	0.915724	Glis1	0	0
chr2	60623709	60625328	chr2	60624324	60624524	1620	716	87	620.31	29.35	0	0.493551	Rbms1	0.846201	0
chr11	18955511	18958282	chr11	18957557	18957757	2772	2147	108	620.29	25.54	0	0.0728538	Meis1	0.241429	0.77
chr4	105462557	105465214	chr4	105464499	105464699	2658	2043	104	620.23	29.19	0	0.355225	Usp24	0.614227	0
chr2	21879516	21880940	chr2	21880100	21880300	1425	685	82	620.17	49.04	0	0.331958	Gpr158	0	0
chr18	54980316	54982261	chr18	54980946	54981146	1946	731	92	620.05	22.18	0	0.962437	Zfp608	0	0
chr3	157154682	157156204	chr3	157155190	157155390	1523	609	85	619.8	29.35	0	0.914952	AK076987	0	0
chr12	34237990	34239618	chr12	34238623	34238823	1629	734	90	619.68	23.8	0	0.860794	Twistnb	0	0
chr13	51112502	51114181	chr13	51113374	51113574	1680	973	87	619.41	31.52	0	0.37766	9430083A17Rik	0.507445	0.235
chr1	157375579	157376911	chr1	157376043	157376243	1333	565	80	619.34	32.69	0	0.420343	AK147021	0	0
chr8	46956836	46958265	chr8	46957423	46957623	1430	688	82	619	42.03	0	0.23008	Pdlim3	0	0
chr8	62384779	62386513	chr8	62385288	62385488	1735	610	88	618.9	25.69	0	0.948348	Aadat	0.426759	0
chr9	99238093	99239672	chr9	99238740	99238940	1580	748	85	618.79	50.21	0	0.0550244	Esyt3	0	0
chr7	36909508	36911460	chr7	36910762	36910962	1953	1355	92	618.73	35.03	0	0.834526	E130304I02Rik	0	0
chr13	74599393	74601128	chr13	74600089	74600289	1736	797	88	618.69	36.2	0		Zfp825	0	0
chr11	45254407	45256139	chr11	45254929	45255129	1733	623	92	618.25	31.04	0	0.989258	AK144274	0	0
chr4	12701787	12704029	chr4	12702816	12703016	2243	1130	99	618.16	24.39	0	0.180408	Gm11818	0	0
chr18	3508929	3511830	chr18	3510269	3510469	2902	1441	117	617.79	17.19	0	0.420761	Bambi	0	0
chr15	96941386	96943074	chr15	96942200	96942400	1689	915	87	617.53	33.86	0	0.143421	Slc38a4	0.432464	0.455
chr2	169553636	169555121	chr2	169554320	169554520	1486	785	83	617.39	32.69	0	0.319225	AK033180	0	0
chr4	7593649	7595338	chr4	7594160	7594360	1690	612	87	617.33	31.52	0	0.685742	Car8	0.273535	0.865
chr5	131907363	131909108	chr5	131908020	131908220	1746	758	88	616.66	42.03	0		Auts2	0	0
chr11	35230259	35232336	chr11	35231212	35231412	2078	1054	94	616.51	22.18	0	0.0434984	AK136017	0	0
chr10	38396764	38398405	chr10	38397353	38397553	1642	690	86	616.48	37.36	0	0.655849	Rfpl4b	0.592322	0.66
chr9	35112405	35113355	chr9	35112888	35113088	951	584	497	616.42	6.11	0		Rpusd4	1	0.995
chr1	75688361	75690614	chr1	75688715	75688915	2254	455	97	616.28	42.03	0	0.318792	Slc4a3	0.328007	0
chr5	118976009	118977450	chr5	118976615	118976815	1442	707	82	616.21	31.52	0	0.0177332	Med13l	0	0
chr3	54769009	54770865	chr3	54769550	54769750	1857	642	90	616.01	30.36	0	0.501015	6030405A18Rik	0.704741	0.375
chr5	141573526	141574733	chr5	141573938	141574138	1208	513	77	615.99	38.53	0	0.200842	Card11	0	0
chr11	79618503	79621252	chr11	79619604	79619804	2750	1202	105	615.96	23.35	0	0.659926	AK078931	0	0
chr14	23487199	23488809	chr14	23487781	23487981	1611	683	92	615.66	25.79	0	0.44502	AK015475	0.938509	0
chr13	17276379	17277922	chr13	17277118	17277318	1544	840	84	615.59	29.19	0	0.474018	5033411D12Rik	1	0.01
chr1	15795000	15795993	chr1	15795510	15795710	994	611	72	615.51	46.7	0	0.114398	Terf1	0	0
chr12	55016985	55018835	chr12	55017527	55017727	1851	643	91	615.49	33.86	0	1.00432	AK018924	0.462162	0.66
chr10	38889350	38892232	chr10	38891298	38891498	2883	2049	107	615.47	21.02	0	0.0230494	Wisp3	0	0
chr10	82624002	82625998	chr10	82624978	82625178	1997	1077	103	615	33.7	0	0.105621	Chst11	0.839679	0.835
chr18	54988442	54990196	chr18	54988894	54989094	1755	553	88	614.84	26.85	0	0.648518	Zfp608	0.871722	0.88
chr5	74308547	74310145	chr5	74309343	74309543	1599	897	85	614.67	43.2	0	0.703977	AK144862	0	0
chr7	141358621	141360364	chr7	141359633	141359833	1744	1113	92	614.66	25.78	0	0.280285	AK017891	0.384395	0.145
chr13	114955766	114957575	chr13	114956587	114956787	1810	922	89	614.57	32.69	0	0.141471	Arl15	0.667219	0
chr17	84301258	84303522	chr17	84302806	84303006	2265	1649	97	614.41	26.85	0	0.246164	AK036982	0.30212	0.615
chr3	141770266	141771965	chr3	141770832	141771032	1700	667	88	614.14	30.48	0	0.149556	Bmpr1b	0	0
chr5	47245732	47248039	chr5	47247152	47247352	2308	1521	99	614.04	39.51	0	0.631485	Lcorl	0.571738	0.315
chr1	72078266	72078960	chr1	72078355	72078555	695	190	64	614.01	71.22	0	0.0223933	Mreg	0.5317	0.985
chr17	50634436	50635791	chr17	50634866	50635066	1356	531	80	613.74	35.03	0	0.0907042	Plcl2	0	0
chr19	44981875	44983730	chr19	44982641	44982841	1856	867	94	613.57	31.04	0	0.296664	Fam178a	0	0
chr6	127200452	127202941	chr6	127201684	127201884	2490	1333	116	613.32	17.38	0	0.0599495	AK043994	0.505424	0
chr1	44735337	44737143	chr1	44736226	44736426	1807	990	93	613.23	24.83	0	0.156696	Gulp1	0.333887	0.01
chr4	86732368	86733823	chr4	86732854	86733054	1456	587	82	612.99	30.36	0	0.515449	Slc24a2	0	0
chr13	3740890	3743368	chr13	3742511	3742711	2479	1722	119	612.97	23.28	0	0.0101945	Calml3	0	0
chr5	4649496	4651505	chr5	4650407	4650607	2010	1012	100	612.64	24.83	0	0.530422	Fzd1	0.916376	0
chr8	123704203	123705811	chr8	123704798	123704998	1609	696	85	612.53	30.36	0	0.698248	Foxl1	0	0
chr3	49732020	49733733	chr3	49732935	49733135	1714	1016	87	612.38	37.36	0	0.581942	AK144912	0	0
chr3	147208105	147209467	chr3	147208628	147208828	1363	624	81	612.36	32.73	0	0.183533	Ttll7	0	0
chr3	66282498	66284113	chr3	66283267	66283467	1616	870	89	611.91	32.08	0	0.810074	Veph1	0.498452	0.915
chr18	56194305	56196340	chr18	56194789	56194989	2036	585	94	611.5	38.38	0	0.962242	Gramd3	0.610319	0.37
chr11	112250183	112251752	chr11	112250726	112250926	1570	644	88	611.5	37.25	0	0.878842	BC006965	1	0.22
chr2	51767475	51769524	chr2	51768331	51768531	2050	957	93	611.24	33.86	0	0.403064	Rbm43	0	0
chr16	9115247	9116810	chr16	9115765	9115965	1564	619	84	611.2	32.69	0	0.0070282	1810013L24Rik	0.78055	0
chr7	124402150	124404257	chr7	124403554	124403754	2108	1505	94	611.14	26.85	0	0.0084642	Xylt1	0.634551	0
chr15	57420464	57422869	chr15	57421022	57421222	2406	659	99	611	30.36	0	0.193577	Zhx2	0	0
chr11	105368218	105370384	chr11	105368952	105369152	2167	835	95	610.99	29.19	0	0.705922	March10	0	0
chr18	14056811	14060131	chr18	14059197	14059397	3321	2487	113	610.88	26.85	0	0.999651	Zfp521	0.517771	0.59
chr7	6789381	6791549	chr7	6790116	6790316	2169	836	108	610.87	34.75	0	0.83199	Mir3099	0.595941	0.64
[truncated: 57,342 more rows]
