# Supplementary material for: Hoxa2 Selectively Enhances Meis Binding to Change a Branchial Arch Ground State
Source: Dev Cell. 2015 Feb 9;32(3):265–77. doi: 10.1016/j.devcel.2014.12.024 (PMC4333904; doi:10.1016/j.devcel.2014.12.024)
Supplement: Table S4. Hoxa2-Meis Synergistic Binding Regions, Related to Figure 5 [file mmc5.xlsx]

## Sheet: Sheet1
Meis_summit_regions						GATNNAT	TAAT	TGACA	TGACAG
chr11	45088804	45089004	Clint1 (-576562), Ebf1 (+657268)			1	5	2	1
chr12	94581346	94581546	NONE			1	3	0	0
chr14	22910103	22910303	Zfp503 (-101280), 1700112E06Rik (+71269)			1	5	2	2
chr14	29195602	29195802	Wnt5a (-122957), Erc2 (+760074)			0	4	1	1
chr14	114861475	114861675	Gpc5 (-629862)			1	3	2	0
chr16	57532352	57532552	2610528E23Rik (+74528), Filip1l (+179062)			0	4	3	0
chr19	60187268	60187468	Rab11fip2 (-168101), D19Ertd737e (+115232)			1	2	1	1
chr2	115685900	115686100	Meis2 (+204794), BC052040 (+278548)			1	0	2	1
chr2	101432778	101432978	Rag2 (-32027)			2	4	0	0
chr2	115532292	115532492	BC052040 (+124940), Meis2 (+358402)			1	3	4	0
chr2	114893375	114893575	BC052040 (-513977), Meis2 (+ 997419)			1	3	1	0
chr3	86513573	86513773	Mab21l2 (-161468), Dclk2 (+211133)			0	3	1	0
chr3	71456369	71456569	NONE			1	4	1	0
chr4	107210579	107210779	Glis1 (+103355), Dmrtb1 (+145503)			0	1	1	0
chr4	65893416	65893616	Astn2 (+172001), Trim32 (+627496)			1	3	1	0
chr6	117559651	117559851	Zfp637 (-231509), Cxcl12 (+441198)			2	5	0	0
chr6	6647659	6647859	Dlx6 (-165575), Shfm1 (-119101)			2	2	1	0
chr6	116600590	116600790	8430408G22Rik (-12)			1	0	1	0
chr8	60437396	60437596	Galnt7 (-305644), LOC100271928 (+742097)			0	2	2	2
chr8	27415520	27415720	Zfp703 (-672188), Thap1 (+146979)			1	3	3	2
chr8	28095070	28095270	Erlin2 (-39161), Zfp703 (+7362)			1	6	2	1
